# Supplementary material for: Nitric Oxide Resistance in Leishmania (Viannia) braziliensis Involves Regulation of Glucose Consumption, Glutathione Metabolism and Abundance of Pentose Phosphate Pathway Enzymes
Source: Antioxidants (Basel). 2022 Jan 29;11(2):277. doi: 10.3390/antiox11020277 (PMC8868067; doi:10.3390/antiox11020277)
Supplement: Supplementary file 1 [file antioxidants-11-00277-s001.zip]

Archive with 7 entries (7 files):
- Figure S1.tif
- Figure S2.tif
- Figure S3.tif
- Figure S4.tif
- Supplementary table S1.xlsx
- Supplementary Table S2.pdf
- Supplementary Table S3.xlsx
