# Supplementary material for: Nitric Oxide Resistance in Leishmania (Viannia) braziliensis Involves Regulation of Glucose Consumption, Glutathione Metabolism and Abundance of Pentose Phosphate Pathway Enzymes
Source: Antioxidants (Basel). 2022 Jan 29;11(2):277. doi: 10.3390/antiox11020277 (PMC8868067; doi:10.3390/antiox11020277)
Supplement: Supplementary file 1 [file antioxidants-11-00277-s001.zip › Supplementary table S1.xlsx]

## Sheet: protein groups identified
Protein IDs	Majority protein IDs	Protein names	Gene names	Pathway	EC number	Gene ontology (biological process)	Gene ontology (cellular component)	Gene ontology (molecular function)	Peptide counts (all)	Peptide counts (razor+unique)	Peptide counts (unique)	Mol. weight [kDa]	Number of proteins	Peptides	Razor + unique peptides	Unique peptides	Sequence length	Intensity 2853_1	Intensity 2853_2	Intensity 2853_3	Intensity 2853_4	Intensity 2853+NO_1	Intensity 2853+NO_2	Intensity 2853+NO_3	Intensity 2853+NO_4	Intensity 2856_1	Intensity 2856_2	Intensity 2856_3	Intensity 2856_4	Intensity 2856+NO_1	Intensity 2856+NO_2	Intensity 2856+NO_3	Intensity 2856+NO_4	Total Intensity 2853_1	Total Intensity 2853_2	Total Intensity 2853_3	Total Intensity 2853_4	Total Intensity 2853+NO_1	Total Intensity 2853+NO_2	Total Intensity 2853+NO_3	Total Intensity 2853+NO_4	Total Intensity 2856_1	Total Intensity 2856_2	Total Intensity 2856_3	Total Intensity 2856_4	Total Intensity 2856+NO_1	Total Intensity 2856+NO_2	Total Intensity 2856+NO_3	Total Intensity 2856+NO_4
A4H322	A4H322	BSD domain-containing protein	LBRM_01_0100						12	12	12	65.493	1	12	12	12	614	62843000	52431000	137190000	196650000	654740000	622260000	1076400000	1131300000	1225700000	1709100000	1147800000	1040200000	1882600000	1693300000	1468400000	1105800000	12071658747700	12883483682800	11226249791060	10762374168990	24034520920300	24220032789700	26907048215650	27751329763000	36767145070500	36602979417800	36529106264300	30148984549500	41657711484600	38934157695200	40753172842100	36608337684100
A4H323	A4H323	Uncharacterized protein	LBRM_01_0110						5	5	5	25.099	1	5	5	5	230	1717100000	1780300000	1076000000	136840000	285080000	3973500000	2152800000	1582800000	381020000	203730000	350280000	1473100000	382330000	392240000	229030000	357830000	12071658747700	12883483682800	11226249791060	10762374168990	24034520920300	24220032789700	26907048215650	27751329763000	36767145070500	36602979417800	36529106264300	30148984549500	41657711484600	38934157695200	40753172842100	36608337684100
A4H324	A4H324	Thymidylate_kin domain-containing protein	LBRM_01_0120					nucleoside monophosphate kinase activity [GO:0050145]	8	8	8	29.731	1	8	8	8	272	131670000	196830000	54829000	51643000	218420000	191100000	226450000	38527000	111200000	70261000	85859000	105830000	292150000	302330000	311500000	66671000	12071658747700	12883483682800	11226249791060	10762374168990	24034520920300	24220032789700	26907048215650	27751329763000	36767145070500	36602979417800	36529106264300	30148984549500	41657711484600	38934157695200	40753172842100	36608337684100
A4H326	A4H326	Glutaredoxin-like protein	LBRM_01_0140					iron-sulfur cluster binding [GO:0051536]; metal ion binding [GO:0046872]; protein disulfide oxidoreductase activity [GO:0015035]	5	5	5	21.305	1	5	5	5	195	306430000	392090000	267970000	260190000	482590000	428010000	942480000	1036200000	675420000	1238200000	1212300000	524680000	1479800000	1224700000	1965900000	1514000000	12071658747700	12883483682800	11226249791060	10762374168990	24034520920300	24220032789700	26907048215650	27751329763000	36767145070500	36602979417800	36529106264300	30148984549500	41657711484600	38934157695200	40753172842100	36608337684100
A4H327	A4H327	Uncharacterized protein	LBRM_01_0150						16	16	16	61.225	1	16	16	16	573	632510000	558540000	394750000	348350000	720810000	808250000	783240000	1247700000	1261800000	1474900000	1868100000	1226700000	2063100000	2464300000	2546400000	2197800000	12071658747700	12883483682800	11226249791060	10762374168990	24034520920300	24220032789700	26907048215650	27751329763000	36767145070500	36602979417800	36529106264300	30148984549500	41657711484600	38934157695200	40753172842100	36608337684100
A4H328	A4H328	Uncharacterized protein	LBRM_01_0160						11	11	11	39.855	1	11	11	11	364	298700000	619350000	317880000	474090000	986660000	1245800000	1276900000	1366300000	1668200000	1280500000	1336900000	1199400000	2351600000	1281600000	1552900000	1453500000	12071658747700	12883483682800	11226249791060	10762374168990	24034520920300	24220032789700	26907048215650	27751329763000	36767145070500	36602979417800	36529106264300	30148984549500	41657711484600	38934157695200	40753172842100	36608337684100
A4H329	A4H329	Uncharacterized protein	LBRM_01_0170						3	3	3	9.025	1	3	3	3	82	79706000	118780000	57695000	46390000	222400000	144490000	94107000	134990000	193650000	207070000	125120000	100200000	322720000	209320000	226140000	200540000	12071658747700	12883483682800	11226249791060	10762374168990	24034520920300	24220032789700	26907048215650	27751329763000	36767145070500	36602979417800	36529106264300	30148984549500	41657711484600	38934157695200	40753172842100	36608337684100
A4H330	A4H330	Uncharacterized protein	LBRM_01_0180				integral component of membrane [GO:0016021]		2	2	2	13.586	1	2	2	2	116	30405000	18412000	0	28760000	32335000	65018000	101620000	125830000	72610000	52189000	111100000	114420000	145800000	66735000	57033000	103390000	12071658747700	12883483682800	11226249791060	10762374168990	24034520920300	24220032789700	26907048215650	27751329763000	36767145070500	36602979417800	36529106264300	30148984549500	41657711484600	38934157695200	40753172842100	36608337684100
A4H331	A4H331	Sm domain-containing protein	LBRM_01_0190						2	2	2	8.682	1	2	2	2	80	817970000	0	26131000	0	81410000	45355000	67440000	84696000	317810000	241940000	139800000	128060000	0	169740000	312720000	195680000	12071658747700	12883483682800	11226249791060	10762374168990	24034520920300	24220032789700	26907048215650	27751329763000	36767145070500	36602979417800	36529106264300	30148984549500	41657711484600	38934157695200	40753172842100	36608337684100
A4H333	A4H333	Uncharacterized protein	LBRM_01_0020						30	30	30	64.622	1	30	30	30	617	2193300000	2534700000	2417200000	1948700000	5904500000	5774900000	5088200000	6589600000	6791000000	6242800000	7997200000	6533300000	9850500000	9401500000	9513600000	9422100000	12071658747700	12883483682800	11226249791060	10762374168990	24034520920300	24220032789700	26907048215650	27751329763000	36767145070500	36602979417800	36529106264300	30148984549500	41657711484600	38934157695200	40753172842100	36608337684100
A4H334	A4H334	DNA-damage inducible protein DDI1-like protein	LBRM_01_0030					aspartic-type endopeptidase activity [GO:0004190]	20	20	20	45.723	1	20	20	20	421	2388900000	2487000000	2297100000	2043500000	4555500000	5169700000	5911600000	6747000000	6040300000	7267700000	7040700000	6166000000	10314000000	8318200000	8662500000	9480300000	12071658747700	12883483682800	11226249791060	10762374168990	24034520920300	24220032789700	26907048215650	27751329763000	36767145070500	36602979417800	36529106264300	30148984549500	41657711484600	38934157695200	40753172842100	36608337684100
A4H335	A4H335	Uncharacterized protein	LBRM_01_0040				integral component of membrane [GO:0016021]		8	8	8	36.786	1	8	8	8	332	522450000	437390000	315310000	210100000	977370000	1057800000	784890000	1076600000	1392900000	1485900000	1456200000	894970000	1303300000	877080000	1611200000	1255500000	12071658747700	12883483682800	11226249791060	10762374168990	24034520920300	24220032789700	26907048215650	27751329763000	36767145070500	36602979417800	36529106264300	30148984549500	41657711484600	38934157695200	40753172842100	36608337684100
A4H336	A4H336	Nocturnin	LBRM_01_0050			circadian regulation of gene expression [GO:0032922]		poly(A)-specific ribonuclease activity [GO:0004535]	4	4	4	62.456	1	4	4	4	553	52226000	24139000	0	58650000	0	240070000	88866000	79247000	76716000	63523000	20730000	144920000	104350000	27992000	218510000	0	12071658747700	12883483682800	11226249791060	10762374168990	24034520920300	24220032789700	26907048215650	27751329763000	36767145070500	36602979417800	36529106264300	30148984549500	41657711484600	38934157695200	40753172842100	36608337684100
A4H337	A4H337	Kinesin-like protein	LBRM_01_0060			microtubule-based movement [GO:0007018]	microtubule [GO:0005874]	ATP binding [GO:0005524]; ATP-dependent microtubule motor activity [GO:1990939]; microtubule binding [GO:0008017]	21	19	19	73.788	1	21	19	19	663	174190000	148160000	160170000	164210000	587150000	768140000	2119500000	1881200000	459720000	1648600000	1911700000	2488500000	4719600000	4795100000	4874900000	842720000	12071658747700	12883483682800	11226249791060	10762374168990	24034520920300	24220032789700	26907048215650	27751329763000	36767145070500	36602979417800	36529106264300	30148984549500	41657711484600	38934157695200	40753172842100	36608337684100
A4H338	A4H338	GYF domain-containing protein	LBRM_01_0070						3	3	3	20.496	1	3	3	3	186	12534000	0	19330000	8764600	29641000	24117000	24029000	14991000	34833000	92359000	28625000	24975000	49609000	49285000	32112000	28451000	12071658747700	12883483682800	11226249791060	10762374168990	24034520920300	24220032789700	26907048215650	27751329763000	36767145070500	36602979417800	36529106264300	30148984549500	41657711484600	38934157695200	40753172842100	36608337684100
A4H339	A4H339	Propanoyl-CoA:carbon dioxide ligase subunit alpha (Propionyl-CoA carboxylase alpha chain, mitochondrial)	LBRM_01_0080					ATP binding [GO:0005524]; ligase activity [GO:0016874]; metal ion binding [GO:0046872]	7	7	7	74.011	1	7	7	7	665	110960000	100250000	78538000	50407000	161620000	183690000	216400000	100620000	167190000	304900000	127780000	275750000	219770000	338440000	377580000	235970000	12071658747700	12883483682800	11226249791060	10762374168990	24034520920300	24220032789700	26907048215650	27751329763000	36767145070500	36602979417800	36529106264300	30148984549500	41657711484600	38934157695200	40753172842100	36608337684100
A4H340	A4H340	Uncharacterized protein	LBRM_01_0090						6	6	6	26.658	1	6	6	6	238	266510000	304220000	175520000	256260000	796360000	857620000	922870000	1345900000	981920000	1134600000	1113800000	859530000	714920000	862070000	996770000	756780000	12071658747700	12883483682800	11226249791060	10762374168990	24034520920300	24220032789700	26907048215650	27751329763000	36767145070500	36602979417800	36529106264300	30148984549500	41657711484600	38934157695200	40753172842100	36608337684100
A4H342	A4H342	Chloride channel protein	LBRM_01_0210			chloride transport [GO:0006821]	integral component of membrane [GO:0016021]	voltage-gated chloride channel activity [GO:0005247]	2	2	2	84.286	1	2	2	2	768	0	0	0	0	0	0	0	0	0	0	0	0	0	0	52361000	41566000	12071658747700	12883483682800	11226249791060	10762374168990	24034520920300	24220032789700	26907048215650	27751329763000	36767145070500	36602979417800	36529106264300	30148984549500	41657711484600	38934157695200	40753172842100	36608337684100
A4H343	A4H343	cwf21 domain-containing protein	LBRM_01_0220						11	11	11	20.731	1	11	11	11	192	282170000	273090000	322400000	324220000	781680000	599010000	1179300000	637830000	943550000	726120000	920730000	1047000000	737620000	902960000	1101200000	753780000	12071658747700	12883483682800	11226249791060	10762374168990	24034520920300	24220032789700	26907048215650	27751329763000	36767145070500	36602979417800	36529106264300	30148984549500	41657711484600	38934157695200	40753172842100	36608337684100
A4H344	A4H344	LMWPc domain-containing protein	LBRM_01_0230						6	6	6	29.412	1	6	6	6	266	125070000	112430000	122250000	86063000	255490000	36522000	386370000	98582000	181390000	299690000	240560000	83675000	153990000	178380000	240700000	403850000	12071658747700	12883483682800	11226249791060	10762374168990	24034520920300	24220032789700	26907048215650	27751329763000	36767145070500	36602979417800	36529106264300	30148984549500	41657711484600	38934157695200	40753172842100	36608337684100
A4H345	A4H345	Uncharacterized protein	LBRM_01_0240					metal ion binding [GO:0046872]; ubiquitin binding [GO:0043130]	10	10	10	94.985	1	10	10	10	886	265350000	173810000	188990000	255820000	614110000	1341300000	1284700000	965160000	1218400000	1065500000	967110000	1043700000	1347200000	1651700000	1132400000	922650000	12071658747700	12883483682800	11226249791060	10762374168990	24034520920300	24220032789700	26907048215650	27751329763000	36767145070500	36602979417800	36529106264300	30148984549500	41657711484600	38934157695200	40753172842100	36608337684100
A4H346	A4H346	CYP12 protein (EC 5.2.1.8)	CYP12 LBRM_01_0250		5.2.1.8			peptidyl-prolyl cis-trans isomerase activity [GO:0003755]	9	9	9	36.657	1	9	9	9	337	424360000	491980000	367910000	335600000	1261000000	991380000	980550000	1904600000	2297800000	2053900000	1959900000	1173400000	2708700000	1943800000	1885800000	1833400000	12071658747700	12883483682800	11226249791060	10762374168990	24034520920300	24220032789700	26907048215650	27751329763000	36767145070500	36602979417800	36529106264300	30148984549500	41657711484600	38934157695200	40753172842100	36608337684100
A4H348	A4H348	Uncharacterized protein	LBRM_01_0270						2	2	2	15.982	1	2	2	2	147	83088000	65172000	0	0	85069000	0	119450000	0	114050000	96781000	187510000	0	247840000	137050000	0	0	12071658747700	12883483682800	11226249791060	10762374168990	24034520920300	24220032789700	26907048215650	27751329763000	36767145070500	36602979417800	36529106264300	30148984549500	41657711484600	38934157695200	40753172842100	36608337684100
A4H350	A4H350	Beta_helix domain-containing protein	LBRM_01_0290						5	5	5	86.767	1	5	5	5	832	242550000	245170000	200680000	228410000	434560000	688410000	59037000	876010000	1065700000	1684600000	1307400000	990280000	1289600000	1313600000	1182400000	1230700000	12071658747700	12883483682800	11226249791060	10762374168990	24034520920300	24220032789700	26907048215650	27751329763000	36767145070500	36602979417800	36529106264300	30148984549500	41657711484600	38934157695200	40753172842100	36608337684100
A4H351	A4H351	Thioredoxin	LBRM_01_0300			glycerol ether metabolic process [GO:0006662]		protein disulfide oxidoreductase activity [GO:0015035]	5	5	5	12.114	1	5	5	5	107	368630000	128710000	202200000	254260000	495110000	315160000	638840000	438440000	905820000	924030000	793000000	649890000	1440400000	1562800000	1221100000	1578400000	12071658747700	12883483682800	11226249791060	10762374168990	24034520920300	24220032789700	26907048215650	27751329763000	36767145070500	36602979417800	36529106264300	30148984549500	41657711484600	38934157695200	40753172842100	36608337684100
A4H352	A4H352	Pseudouridylate synthase-like protein	LBRM_01_0310			pseudouridine synthesis [GO:0001522]		pseudouridine synthase activity [GO:0009982]; RNA binding [GO:0003723]	8	8	8	47.308	1	8	8	8	413	47248000	32871000	0	0	164610000	27444000	84784000	175440000	94888000	28970000	120200000	139930000	149330000	225540000	179940000	311970000	12071658747700	12883483682800	11226249791060	10762374168990	24034520920300	24220032789700	26907048215650	27751329763000	36767145070500	36602979417800	36529106264300	30148984549500	41657711484600	38934157695200	40753172842100	36608337684100
A4H353	A4H353	COX assembly mitochondrial protein	LBRM_01_0320				mitochondrion [GO:0005739]		6	6	6	20.192	1	6	6	6	172	19271000	123860000	79665000	76241000	235190000	232720000	203650000	303620000	385010000	411100000	454390000	358040000	364130000	224850000	175280000	168320000	12071658747700	12883483682800	11226249791060	10762374168990	24034520920300	24220032789700	26907048215650	27751329763000	36767145070500	36602979417800	36529106264300	30148984549500	41657711484600	38934157695200	40753172842100	36608337684100
A4H355	A4H355	Putative acidocalcisomal exopolyphosphatase (EC 3.6.1.11)	LBRM_01_0340		3.6.1.11		cytoplasm [GO:0005737]	exopolyphosphatase activity [GO:0004309]; metal ion binding [GO:0046872]	10	10	10	42.862	1	10	10	10	387	924130000	717940000	525650000	393880000	1222500000	981230000	2032400000	1608600000	1989100000	1763800000	2240600000	1705700000	2590100000	3509500000	2954500000	3759600000	12071658747700	12883483682800	11226249791060	10762374168990	24034520920300	24220032789700	26907048215650	27751329763000	36767145070500	36602979417800	36529106264300	30148984549500	41657711484600	38934157695200	40753172842100	36608337684100
A4H357	A4H357	Putative poly(A) export protein	LBRM_01_0360			mRNA export from nucleus [GO:0006406]			12	12	12	27.175	1	12	12	12	246	788570000	761750000	1004900000	742930000	2926800000	2202500000	3050100000	2644200000	3253700000	2887500000	3424700000	3102400000	3011300000	3957700000	3529000000	3725900000	12071658747700	12883483682800	11226249791060	10762374168990	24034520920300	24220032789700	26907048215650	27751329763000	36767145070500	36602979417800	36529106264300	30148984549500	41657711484600	38934157695200	40753172842100	36608337684100
A4H358	A4H358	Uncharacterized protein	LBRM_01_0370				integral component of membrane [GO:0016021]		4	4	4	23.667	1	4	4	4	211	821590000	792830000	807860000	574590000	1408500000	1543200000	1740700000	1265400000	2524400000	2163400000	2054100000	1505000000	2189900000	2668000000	2406200000	2984100000	12071658747700	12883483682800	11226249791060	10762374168990	24034520920300	24220032789700	26907048215650	27751329763000	36767145070500	36602979417800	36529106264300	30148984549500	41657711484600	38934157695200	40753172842100	36608337684100
A4H359	A4H359	Mitochondrial pyruvate carrier	LBRM_01_0380			mitochondrial pyruvate transmembrane transport [GO:0006850]	integral component of membrane [GO:0016021]; mitochondrial inner membrane [GO:0005743]		2	2	2	10.744	1	2	2	2	97	53184000	343200000	367220000	82676000	140440000	318890000	466170000	68736000	142630000	255920000	109770000	617490000	1142200000	1331900000	1348300000	1321500000	12071658747700	12883483682800	11226249791060	10762374168990	24034520920300	24220032789700	26907048215650	27751329763000	36767145070500	36602979417800	36529106264300	30148984549500	41657711484600	38934157695200	40753172842100	36608337684100
A4H360	A4H360	Uncharacterized protein	LBRM_01_0390				integral component of membrane [GO:0016021]		1	1	1	28.352	1	1	1	1	258	60033000	69358000	0	0	106350000	0	105230000	157490000	158560000	59217000	0	94022000	0	0	0	0	12071658747700	12883483682800	11226249791060	10762374168990	24034520920300	24220032789700	26907048215650	27751329763000	36767145070500	36602979417800	36529106264300	30148984549500	41657711484600	38934157695200	40753172842100	36608337684100
A4H361	A4H361	Uncharacterized protein	LBRM_01_0400						20	20	20	80.688	1	20	20	20	739	178220000	244050000	196540000	324640000	741990000	477670000	727410000	494330000	846350000	469320000	683630000	607110000	752820000	1024700000	1071300000	611370000	12071658747700	12883483682800	11226249791060	10762374168990	24034520920300	24220032789700	26907048215650	27751329763000	36767145070500	36602979417800	36529106264300	30148984549500	41657711484600	38934157695200	40753172842100	36608337684100
A4H363	A4H363	Uncharacterized protein	LBRM_01_0420				endoplasmic reticulum membrane [GO:0005789]; integral component of membrane [GO:0016021]		1	1	1	21.08	1	1	1	1	188	58416000	63361000	37959000	15069000	0	0	83288000	126980000	92231000	0	0	0	49340000	138900000	0	0	12071658747700	12883483682800	11226249791060	10762374168990	24034520920300	24220032789700	26907048215650	27751329763000	36767145070500	36602979417800	36529106264300	30148984549500	41657711484600	38934157695200	40753172842100	36608337684100
A4H364	A4H364	Dymeclin	LBRM_01_0430						18	18	18	88.275	1	18	18	18	825	340280000	302830000	340790000	289840000	1039300000	829620000	893750000	1011200000	1951200000	1653600000	1524100000	1091200000	2146400000	1884100000	2113800000	1920100000	12071658747700	12883483682800	11226249791060	10762374168990	24034520920300	24220032789700	26907048215650	27751329763000	36767145070500	36602979417800	36529106264300	30148984549500	41657711484600	38934157695200	40753172842100	36608337684100
A4H365	A4H365	Uncharacterized protein	LBRM_01_0440						29	29	29	90.417	1	29	29	29	814	3006400000	4114300000	236140000	3821500000	7267600000	6374400000	6041300000	6403100000	5655700000	5950900000	5851900000	5919300000	4887000000	5447600000	5319700000	5614300000	12071658747700	12883483682800	11226249791060	10762374168990	24034520920300	24220032789700	26907048215650	27751329763000	36767145070500	36602979417800	36529106264300	30148984549500	41657711484600	38934157695200	40753172842100	36608337684100
A4H368;A4H367	A4H368;A4H367	40S ribosomal protein S7	LBRM_01_0470			translation [GO:0006412]	ribosome [GO:0005840]	structural constituent of ribosome [GO:0003735]	17;16	17;16	17;16	23.809	2	17	17	17	200	23607000000	24237000000	19990000000	21535000000	31452000000	37681000000	47335000000	48096000000	65753000000	57208000000	65701000000	53790000000	55689000000	57932000000	58544000000	52319000000	12071658747700	12883483682800	11226249791060	10762374168990	24034520920300	24220032789700	26907048215650	27751329763000	36767145070500	36602979417800	36529106264300	30148984549500	41657711484600	38934157695200	40753172842100	36608337684100
A4H369	A4H369	Uncharacterized protein	LBRM_01_0480					zinc ion binding [GO:0008270]	5	5	5	69.063	1	5	5	5	635	0	0	0	0	0	0	0	23494000	22038000	63667000	56219000	77510000	0	0	0	0	12071658747700	12883483682800	11226249791060	10762374168990	24034520920300	24220032789700	26907048215650	27751329763000	36767145070500	36602979417800	36529106264300	30148984549500	41657711484600	38934157695200	40753172842100	36608337684100
A4H370	A4H370	Uncharacterized protein	LBRM_01_0490				integral component of membrane [GO:0016021]	molybdate ion transmembrane transporter activity [GO:0015098]	5	5	5	62.167	1	5	5	5	582	52759000	126830000	154570000	145410000	228290000	274700000	340390000	352670000	617590000	393560000	583560000	334650000	596820000	768950000	727720000	553530000	12071658747700	12883483682800	11226249791060	10762374168990	24034520920300	24220032789700	26907048215650	27751329763000	36767145070500	36602979417800	36529106264300	30148984549500	41657711484600	38934157695200	40753172842100	36608337684100
A4H371	A4H371	Alpha/beta-hydrolase-like protein	LBRM_01_0500					hydrolase activity [GO:0016787]	6	6	6	23.257	1	6	6	6	222	196240000	194700000	167820000	63301000	491120000	210080000	449100000	454000000	2051500000	2311200000	1670800000	1452200000	1049500000	725040000	939490000	701820000	12071658747700	12883483682800	11226249791060	10762374168990	24034520920300	24220032789700	26907048215650	27751329763000	36767145070500	36602979417800	36529106264300	30148984549500	41657711484600	38934157695200	40753172842100	36608337684100
A4H372	A4H372	Uncharacterized protein	LBRM_01_0510						45	45	45	144.976	1	45	45	45	1362	1716100000	1567500000	1197800000	1330000000	3384700000	3693900000	4840600000	4639500000	6477900000	5376800000	5410100000	4216400000	4950800000	5144600000	5174900000	4953700000	12071658747700	12883483682800	11226249791060	10762374168990	24034520920300	24220032789700	26907048215650	27751329763000	36767145070500	36602979417800	36529106264300	30148984549500	41657711484600	38934157695200	40753172842100	36608337684100
A4H373	A4H373	Putative fatty acyl CoA syntetase 1 (EC 6.2.1.3)	LBRM_01_0520		6.2.1.3			long-chain fatty acid-CoA ligase activity [GO:0004467]	38	38	37	77.44	1	38	38	37	695	8583900000	9949300000	7227900000	7887600000	17152000000	14884000000	19351000000	18435000000	27565000000	25851000000	24975000000	19083000000	30372000000	30356000000	29119000000	27864000000	12071658747700	12883483682800	11226249791060	10762374168990	24034520920300	24220032789700	26907048215650	27751329763000	36767145070500	36602979417800	36529106264300	30148984549500	41657711484600	38934157695200	40753172842100	36608337684100
A4H374	A4H374	Putative long-chain-fatty-acid-CoA ligase (EC 6.2.1.3)	LBRM_01_0540		6.2.1.3			long-chain fatty acid-CoA ligase activity [GO:0004467]	30	29	26	76.68	1	30	29	26	698	4862800000	4907900000	3757600000	3778400000	9683200000	8640200000	11600000000	12350000000	15259000000	14960000000	12941000000	9840200000	15915000000	15313000000	18439000000	14080000000	12071658747700	12883483682800	11226249791060	10762374168990	24034520920300	24220032789700	26907048215650	27751329763000	36767145070500	36602979417800	36529106264300	30148984549500	41657711484600	38934157695200	40753172842100	36608337684100
A4H375	A4H375	Putative long-chain-fatty-acid-CoA ligase (EC 6.2.1.3) (Fragment)	LBRM_01_0550		6.2.1.3			long-chain fatty acid-CoA ligase activity [GO:0004467]	26	22	22	73.666	1	26	22	22	677	3529500000	3539600000	2865600000	2733300000	5403000000	4994400000	5845300000	6498800000	8342300000	9504600000	9881500000	8232700000	9119900000	7849100000	9734700000	8435100000	12071658747700	12883483682800	11226249791060	10762374168990	24034520920300	24220032789700	26907048215650	27751329763000	36767145070500	36602979417800	36529106264300	30148984549500	41657711484600	38934157695200	40753172842100	36608337684100
A4H376	A4H376	Putative long-chain-fatty-acid-CoA ligase (EC 6.2.1.3)	LBRM_01_0560		6.2.1.3			long-chain fatty acid-CoA ligase activity [GO:0004467]	2	2	2	79.191	1	2	2	2	741	0	0	0	0	13954000	0	0	0	0	0	0	15711000	0	20555000	0	17489000	12071658747700	12883483682800	11226249791060	10762374168990	24034520920300	24220032789700	26907048215650	27751329763000	36767145070500	36602979417800	36529106264300	30148984549500	41657711484600	38934157695200	40753172842100	36608337684100
A4H377	A4H377	Uncharacterized protein	LBRM_01_0570						20	20	20	76.108	1	20	20	20	709	459950000	284130000	265380000	189250000	649250000	884490000	867080000	1155600000	976370000	1363600000	1278600000	1310700000	1870500000	1403200000	1756600000	1621100000	12071658747700	12883483682800	11226249791060	10762374168990	24034520920300	24220032789700	26907048215650	27751329763000	36767145070500	36602979417800	36529106264300	30148984549500	41657711484600	38934157695200	40753172842100	36608337684100
A4H378	A4H378	CCHC-type domain-containing protein	LBRM_01_0580					nucleic acid binding [GO:0003676]; zinc ion binding [GO:0008270]	6	6	6	55.425	1	6	6	6	527	59745000	80758000	36225000	46213000	146210000	127750000	154470000	206880000	190220000	160720000	287520000	161630000	312360000	295580000	562410000	47551000	12071658747700	12883483682800	11226249791060	10762374168990	24034520920300	24220032789700	26907048215650	27751329763000	36767145070500	36602979417800	36529106264300	30148984549500	41657711484600	38934157695200	40753172842100	36608337684100
A4H379	A4H379	Uncharacterized protein	LBRM_01_0590			mRNA splicing, via spliceosome [GO:0000398]	U4/U6 x U5 tri-snRNP complex [GO:0046540]		9	9	9	58.489	1	9	9	9	530	93715000	41106000	75386000	58632000	92505000	71791000	160300000	76294000	64031000	232090000	121010000	233890000	290050000	146320000	278570000	116440000	12071658747700	12883483682800	11226249791060	10762374168990	24034520920300	24220032789700	26907048215650	27751329763000	36767145070500	36602979417800	36529106264300	30148984549500	41657711484600	38934157695200	40753172842100	36608337684100
A4H380	A4H380	Sidoreflexin	LBRM_01_0600			amino acid transport [GO:0006865]	integral component of membrane [GO:0016021]; mitochondrial membrane [GO:0031966]	ion transmembrane transporter activity [GO:0015075]	13	13	13	36.148	1	13	13	13	326	2113600000	2252500000	1693700000	2021100000	4286900000	4581700000	4886200000	5079300000	6099100000	6396900000	6203200000	4550700000	6436900000	5876800000	5692100000	5064300000	12071658747700	12883483682800	11226249791060	10762374168990	24034520920300	24220032789700	26907048215650	27751329763000	36767145070500	36602979417800	36529106264300	30148984549500	41657711484600	38934157695200	40753172842100	36608337684100
A4H381	A4H381	Uncharacterized protein	LBRM_01_0610						14	14	14	100.163	1	14	14	14	957	264030000	219440000	243440000	174440000	357630000	394700000	309980000	640100000	357270000	675790000	510660000	505160000	592570000	632180000	824200000	619780000	12071658747700	12883483682800	11226249791060	10762374168990	24034520920300	24220032789700	26907048215650	27751329763000	36767145070500	36602979417800	36529106264300	30148984549500	41657711484600	38934157695200	40753172842100	36608337684100
A4H382	A4H382	RNA ligase (ATP) (EC 6.5.1.3)	LBRM_01_0620		6.5.1.3			ATP binding [GO:0005524]; RNA ligase (ATP) activity [GO:0003972]	10	10	10	47.411	1	10	10	10	424	124640000	249760000	135560000	130510000	442480000	553090000	751670000	727670000	472750000	632700000	597200000	555530000	533610000	653880000	989320000	756980000	12071658747700	12883483682800	11226249791060	10762374168990	24034520920300	24220032789700	26907048215650	27751329763000	36767145070500	36602979417800	36529106264300	30148984549500	41657711484600	38934157695200	40753172842100	36608337684100
A4H383	A4H383	Rab-GAP TBC domain-containing protein	LBRM_01_0630						8	8	8	189.466	1	8	8	8	1767	101470000	112770000	101950000	88643000	209020000	433070000	566980000	358420000	310310000	348100000	279620000	513890000	307970000	341740000	393520000	317090000	12071658747700	12883483682800	11226249791060	10762374168990	24034520920300	24220032789700	26907048215650	27751329763000	36767145070500	36602979417800	36529106264300	30148984549500	41657711484600	38934157695200	40753172842100	36608337684100
A4H385	A4H385	Uncharacterized protein	LBRM_01_0650						1	1	1	28.575	1	1	1	1	280	0	0	0	0	0	0	0	0	0	0	0	0	0	0	0	0	12071658747700	12883483682800	11226249791060	10762374168990	24034520920300	24220032789700	26907048215650	27751329763000	36767145070500	36602979417800	36529106264300	30148984549500	41657711484600	38934157695200	40753172842100	36608337684100
A4H389	A4H389	NEDD8-activating enzyme E1 catalytic subunit (EC 6.2.1.64)	LBRM_01_0690	PATHWAY: Protein modification; protein neddylation. {ECO:0000256|ARBA:ARBA00005032, ECO:0000256|RuleBase:RU368009}.	6.2.1.64	protein neddylation [GO:0045116]		ATP binding [GO:0005524]; NEDD8 activating enzyme activity [GO:0019781]	13	13	13	57.47	1	13	13	13	543	82037000	101630000	96293000	157930000	276150000	340980000	452810000	423900000	758630000	672890000	890070000	538980000	723340000	708970000	856310000	605780000	12071658747700	12883483682800	11226249791060	10762374168990	24034520920300	24220032789700	26907048215650	27751329763000	36767145070500	36602979417800	36529106264300	30148984549500	41657711484600	38934157695200	40753172842100	36608337684100
A4H390	A4H390	Uncharacterized protein	LBRM_01_0700						5	5	5	167.404	1	5	5	5	1589	243960000	710410000	543660000	556470000	924120000	1318900000	1136400000	873340000	2082700000	2893700000	2973100000	1488000000	932280000	1220400000	1099000000	2044100000	12071658747700	12883483682800	11226249791060	10762374168990	24034520920300	24220032789700	26907048215650	27751329763000	36767145070500	36602979417800	36529106264300	30148984549500	41657711484600	38934157695200	40753172842100	36608337684100
A4H391	A4H391	Uncharacterized protein	LBRM_01_0710						19	19	19	80.281	1	19	19	19	739	371300000	422340000	360310000	272080000	971260000	1061200000	1175000000	1187800000	1137700000	1190300000	1870600000	1245800000	1398100000	1701000000	1679800000	1699000000	12071658747700	12883483682800	11226249791060	10762374168990	24034520920300	24220032789700	26907048215650	27751329763000	36767145070500	36602979417800	36529106264300	30148984549500	41657711484600	38934157695200	40753172842100	36608337684100
A4H394	A4H394	Uncharacterized protein	LBRM_01_0750						3	3	3	52.35	1	3	3	3	496	17821000	10942000	19944000	18939000	52274000	50975000	33761000	82825000	26929000	116630000	60783000	12715000	383680000	47842000	155130000	56355000	12071658747700	12883483682800	11226249791060	10762374168990	24034520920300	24220032789700	26907048215650	27751329763000	36767145070500	36602979417800	36529106264300	30148984549500	41657711484600	38934157695200	40753172842100	36608337684100
A4H395	A4H395	C2H2-type domain-containing protein	LBRM_01_0760						5	5	5	43.771	1	5	5	5	415	21002000	19468000	0	17443000	85235000	104380000	118350000	174550000	240120000	183130000	213900000	115590000	250290000	185510000	175770000	134850000	12071658747700	12883483682800	11226249791060	10762374168990	24034520920300	24220032789700	26907048215650	27751329763000	36767145070500	36602979417800	36529106264300	30148984549500	41657711484600	38934157695200	40753172842100	36608337684100
A4H396	A4H396	Putative calcium/potassium channel (CAKC)	LBRM_01_0770				integral component of membrane [GO:0016021]; plasma membrane [GO:0005886]	potassium channel activity [GO:0005267]	4	4	4	111.313	1	4	4	4	984	7602100	0	0	18681000	48385000	24464000	9847600	35197000	20923000	65377000	22028000	14993000	80816000	28009000	50325000	21551000	12071658747700	12883483682800	11226249791060	10762374168990	24034520920300	24220032789700	26907048215650	27751329763000	36767145070500	36602979417800	36529106264300	30148984549500	41657711484600	38934157695200	40753172842100	36608337684100
A4H397	A4H397	HSP70-like protein	LbrM_01_0790					ATPase activity [GO:0016887]; ATP binding [GO:0005524]	30	30	30	119.231	1	30	30	30	1118	611690000	538100000	676660000	729620000	1965600000	2786400000	2077300000	2015200000	4056400000	3548300000	3283500000	1969500000	4677300000	5266700000	4474800000	4995900000	12071658747700	12883483682800	11226249791060	10762374168990	24034520920300	24220032789700	26907048215650	27751329763000	36767145070500	36602979417800	36529106264300	30148984549500	41657711484600	38934157695200	40753172842100	36608337684100
A4H399;A4H3A0;A4HBJ5;A4HHY8	A4H399;A4H3A0;A4HBJ5	Histone H4	LBRM_02_0020				nucleosome [GO:0000786]; nucleus [GO:0005634]	DNA binding [GO:0003677]; protein heterodimerization activity [GO:0046982]	12;10;7;5	2;0;0;0	0;0;0;0	11.376	4	12	2	0	100	11786000000	16283000000	12027000000	9848000000	19189000000	23462000000	22694000000	22734000000	29873000000	26834000000	27464000000	19096000000	29319000000	22524000000	27328000000	21767000000	12071658747700	12883483682800	11226249791060	10762374168990	24034520920300	24220032789700	26907048215650	27751329763000	36767145070500	36602979417800	36529106264300	30148984549500	41657711484600	38934157695200	40753172842100	36608337684100
A4H3A1	A4H3A1	Putative cytochrome b-domain protein	LBRM_02_0070				integral component of membrane [GO:0016021]	heme binding [GO:0020037]; metal ion binding [GO:0046872]	12	12	12	23.966	1	12	12	12	218	581950000	526320000	440090000	475310000	1361100000	1861400000	2085800000	1919100000	2599900000	2296800000	3065700000	2211000000	1680200000	2239400000	2309600000	1474500000	12071658747700	12883483682800	11226249791060	10762374168990	24034520920300	24220032789700	26907048215650	27751329763000	36767145070500	36602979417800	36529106264300	30148984549500	41657711484600	38934157695200	40753172842100	36608337684100
A4H3A2	A4H3A2	Uncharacterized protein	LBRM_02_0080						2	2	2	21	1	2	2	2	194	0	25447000	0	18794000	65524000	78362000	76172000	95391000	80278000	66492000	171160000	53265000	0	190310000	0	97818000	12071658747700	12883483682800	11226249791060	10762374168990	24034520920300	24220032789700	26907048215650	27751329763000	36767145070500	36602979417800	36529106264300	30148984549500	41657711484600	38934157695200	40753172842100	36608337684100
A4H3A3	A4H3A3	Uncharacterized protein	LBRM_02_0090						10	10	10	43.387	1	10	10	10	397	213700000	220300000	191840000	214310000	638680000	611660000	664850000	719910000	908670000	893340000	686740000	990200000	1047100000	1036400000	902770000	903660000	12071658747700	12883483682800	11226249791060	10762374168990	24034520920300	24220032789700	26907048215650	27751329763000	36767145070500	36602979417800	36529106264300	30148984549500	41657711484600	38934157695200	40753172842100	36608337684100
A4H3A4	A4H3A4	Uncharacterized protein	LBRM_02_0100						10	10	10	87.571	1	10	10	10	818	158600000	153600000	201870000	185640000	303330000	335850000	1186900000	207680000	361180000	578130000	373540000	1543900000	390080000	171970000	381370000	397200000	12071658747700	12883483682800	11226249791060	10762374168990	24034520920300	24220032789700	26907048215650	27751329763000	36767145070500	36602979417800	36529106264300	30148984549500	41657711484600	38934157695200	40753172842100	36608337684100
A4H3A5	A4H3A5	Exportin-T (Exportin(tRNA)) (tRNA exportin)	LBRM_02_0120			tRNA re-export from nucleus [GO:0071528]	cytoplasm [GO:0005737]; nucleus [GO:0005634]	small GTPase binding [GO:0031267]; tRNA binding [GO:0000049]	18	18	18	128.789	1	18	18	18	1166	158390000	37778000	78266000	141290000	876270000	301290000	414180000	527180000	738470000	641030000	617400000	346470000	957070000	570580000	877560000	661120000	12071658747700	12883483682800	11226249791060	10762374168990	24034520920300	24220032789700	26907048215650	27751329763000	36767145070500	36602979417800	36529106264300	30148984549500	41657711484600	38934157695200	40753172842100	36608337684100
A4H3A6	A4H3A6	Non-specific serine/threonine protein kinase (EC 2.7.11.1)	LBRM_02_0130		2.7.11.1	DNA damage checkpoint [GO:0000077]; DNA repair [GO:0006281]; histone phosphorylation [GO:0016572]; telomere maintenance [GO:0000723]	nucleus [GO:0005634]	ATP binding [GO:0005524]; protein serine kinase activity [GO:0106310]; protein threonine kinase activity [GO:0106311]	2	2	2	527.446	1	2	2	2	4924	0	0	0	0	56551000	48353000	0	78804000	61080000	44362000	69751000	256300000	9594000000	746420000	571690000	441800000	12071658747700	12883483682800	11226249791060	10762374168990	24034520920300	24220032789700	26907048215650	27751329763000	36767145070500	36602979417800	36529106264300	30148984549500	41657711484600	38934157695200	40753172842100	36608337684100
A4H3A7	A4H3A7	C2H2-type domain-containing protein	LBRM_02_0140						4	4	4	26.916	1	4	4	4	237	175820000	199470000	26833000	92572000	430990000	44536000	223350000	282500000	532290000	492490000	463760000	260930000	229520000	388280000	259700000	711250000	12071658747700	12883483682800	11226249791060	10762374168990	24034520920300	24220032789700	26907048215650	27751329763000	36767145070500	36602979417800	36529106264300	30148984549500	41657711484600	38934157695200	40753172842100	36608337684100
A4H3A8	A4H3A8	Uncharacterized protein	LBRM_02_0150					transferase activity [GO:0016740]	20	20	20	94.585	1	20	20	20	892	267310000	224310000	209120000	304110000	346710000	670010000	558520000	767770000	911590000	836030000	6315000000	784220000	1595900000	1131000000	1506000000	1210500000	12071658747700	12883483682800	11226249791060	10762374168990	24034520920300	24220032789700	26907048215650	27751329763000	36767145070500	36602979417800	36529106264300	30148984549500	41657711484600	38934157695200	40753172842100	36608337684100
A4H3A9	A4H3A9	SCGR6 protein	SCGR6 LBRM_02_0160			protein glycosylation [GO:0006486]	integral component of membrane [GO:0016021]	transferase activity, transferring hexosyl groups [GO:0016758]	14	1	1	78.939	1	14	1	1	716	0	0	0	0	0	0	0	0	0	0	0	0	0	0	0	0	12071658747700	12883483682800	11226249791060	10762374168990	24034520920300	24220032789700	26907048215650	27751329763000	36767145070500	36602979417800	36529106264300	30148984549500	41657711484600	38934157695200	40753172842100	36608337684100
A4H3B1	A4H3B1	Conserved oligomeric Golgi complex subunit 1	LBRM_02_0180			intra-Golgi vesicle-mediated transport [GO:0006891]; protein transport [GO:0015031]	Golgi transport complex [GO:0017119]; membrane [GO:0016020]		37	37	37	203.925	1	37	37	37	1957	602590000	610040000	409170000	414650000	1600000000	1484600000	1818400000	1329100000	1965700000	2110400000	2297500000	1413100000	2309700000	2077400000	2219300000	2988200000	12071658747700	12883483682800	11226249791060	10762374168990	24034520920300	24220032789700	26907048215650	27751329763000	36767145070500	36602979417800	36529106264300	30148984549500	41657711484600	38934157695200	40753172842100	36608337684100
A4H3B2	A4H3B2	Uncharacterized protein	LBRM_02_0190						15	15	15	38.476	1	15	15	15	353	1305900000	1456200000	1549500000	1461100000	4132300000	3373500000	2999800000	3589100000	4451000000	5234400000	4298300000	3681300000	4361100000	4957600000	4066800000	4458400000	12071658747700	12883483682800	11226249791060	10762374168990	24034520920300	24220032789700	26907048215650	27751329763000	36767145070500	36602979417800	36529106264300	30148984549500	41657711484600	38934157695200	40753172842100	36608337684100
A4H3B4	A4H3B4	SCGR5 protein	SCGR5 LBRM_02_0210			protein glycosylation [GO:0006486]	integral component of membrane [GO:0016021]	transferase activity, transferring hexosyl groups [GO:0016758]	20	20	3	89.776	1	20	20	3	817	684750000	709350000	631520000	779310000	1223600000	1599700000	2454800000	2590100000	3638700000	3786300000	4020000000	2638000000	3340500000	2681300000	2396800000	2847700000	12071658747700	12883483682800	11226249791060	10762374168990	24034520920300	24220032789700	26907048215650	27751329763000	36767145070500	36602979417800	36529106264300	30148984549500	41657711484600	38934157695200	40753172842100	36608337684100
A4H3B5	A4H3B5	SCGR4 protein	SCGR4 LBRM_02_0220			protein glycosylation [GO:0006486]	integral component of membrane [GO:0016021]	transferase activity, transferring hexosyl groups [GO:0016758]	9	1	1	58.848	1	9	1	1	526	40525000	46312000	58347000	203940000	57392000	98454000	139610000	98405000	85084000	97324000	156650000	56901000	164730000	152310000	134620000	207470000	12071658747700	12883483682800	11226249791060	10762374168990	24034520920300	24220032789700	26907048215650	27751329763000	36767145070500	36602979417800	36529106264300	30148984549500	41657711484600	38934157695200	40753172842100	36608337684100
A4H3B7	A4H3B7	SCGR2 protein	SCGR2 LBRM_02_0240			protein glycosylation [GO:0006486]	integral component of membrane [GO:0016021]	transferase activity, transferring hexosyl groups [GO:0016758]	19	16	16	115.863	1	19	16	16	1067	459000000	590550000	489950000	287900000	1411200000	752950000	477600000	672610000	1739300000	1420200000	1710000000	766210000	1427600000	1538500000	1834000000	1386800000	12071658747700	12883483682800	11226249791060	10762374168990	24034520920300	24220032789700	26907048215650	27751329763000	36767145070500	36602979417800	36529106264300	30148984549500	41657711484600	38934157695200	40753172842100	36608337684100
A4H3B9	A4H3B9	Phosphoglycan beta 1,3 galactosyltransferase	LBRM_02_0260			protein glycosylation [GO:0006486]	integral component of membrane [GO:0016021]	transferase activity, transferring hexosyl groups [GO:0016758]	7	7	7	98.848	1	7	7	7	891	113720000	102390000	137350000	146440000	666100000	1106100000	478620000	1078200000	362130000	344920000	621010000	767460000	711520000	718750000	363000000	1122900000	12071658747700	12883483682800	11226249791060	10762374168990	24034520920300	24220032789700	26907048215650	27751329763000	36767145070500	36602979417800	36529106264300	30148984549500	41657711484600	38934157695200	40753172842100	36608337684100
A4H3C0	A4H3C0	Uncharacterized protein	LBRM_02_0270				integral component of membrane [GO:0016021]		7	7	7	95.644	1	7	7	7	863	17887000	3868200	15451000	7306000	63853000	32367000	68313000	9015300	77489000	69669000	127180000	356930000	180010000	107460000	175480000	103410000	12071658747700	12883483682800	11226249791060	10762374168990	24034520920300	24220032789700	26907048215650	27751329763000	36767145070500	36602979417800	36529106264300	30148984549500	41657711484600	38934157695200	40753172842100	36608337684100
A4H3C1	A4H3C1	Uncharacterized protein	LBRM_02_0280				integral component of membrane [GO:0016021]		10	10	10	123.812	1	10	10	10	1151	223550000	79797000	160390000	135970000	53064000	280370000	258860000	311520000	114830000	265690000	208930000	156160000	156700000	625900000	530720000	552550000	12071658747700	12883483682800	11226249791060	10762374168990	24034520920300	24220032789700	26907048215650	27751329763000	36767145070500	36602979417800	36529106264300	30148984549500	41657711484600	38934157695200	40753172842100	36608337684100
A4H3C2	A4H3C2	Small GTP binding protein rab6-like protein (Fragment)	LBRM_02_0290					GTPase activity [GO:0003924]; GTP binding [GO:0005525]	7	7	7	13.177	1	7	7	7	118	331880000	310370000	281660000	287350000	711230000	700540000	900930000	828470000	1086900000	1115500000	881550000	643140000	1237900000	1180200000	1258600000	1150300000	12071658747700	12883483682800	11226249791060	10762374168990	24034520920300	24220032789700	26907048215650	27751329763000	36767145070500	36602979417800	36529106264300	30148984549500	41657711484600	38934157695200	40753172842100	36608337684100
A4H3C5	A4H3C5	Uncharacterized protein	LBRM_02_0320				integral component of membrane [GO:0016021]		4	4	4	109.486	1	4	4	4	1023	0	0	17068000	0	48406000	38154000	119510000	104750000	91536000	100130000	183430000	48173000	112080000	162090000	0	141190000	12071658747700	12883483682800	11226249791060	10762374168990	24034520920300	24220032789700	26907048215650	27751329763000	36767145070500	36602979417800	36529106264300	30148984549500	41657711484600	38934157695200	40753172842100	36608337684100
A4H3C6	A4H3C6	Uncharacterized protein	LBRM_02_0330						9	9	9	17.689	1	9	9	9	167	598820000	479160000	538710000	489200000	1273300000	1305600000	803260000	1349500000	1928200000	1783800000	2555400000	1962100000	3455200000	2571100000	2701200000	1572300000	12071658747700	12883483682800	11226249791060	10762374168990	24034520920300	24220032789700	26907048215650	27751329763000	36767145070500	36602979417800	36529106264300	30148984549500	41657711484600	38934157695200	40753172842100	36608337684100
A4H3C7	A4H3C7	Protein kinase domain-containing protein	LBRM_02_0340					ATP binding [GO:0005524]; protein kinase activity [GO:0004672]	13	13	13	55.859	1	13	13	13	529	540970000	624910000	313000000	571460000	919940000	913150000	880660000	1408800000	3596700000	1218400000	1137700000	1023100000	1346200000	1445600000	1511000000	1207700000	12071658747700	12883483682800	11226249791060	10762374168990	24034520920300	24220032789700	26907048215650	27751329763000	36767145070500	36602979417800	36529106264300	30148984549500	41657711484600	38934157695200	40753172842100	36608337684100
A4H3C9	A4H3C9	Uncharacterized protein	LBRM_02_0360			intracellular protein transport [GO:0006886]			25	25	25	74.57	1	25	25	25	704	3245100000	4289100000	3996900000	3124200000	7811000000	7466900000	9080300000	8668800000	10694000000	12306000000	10052000000	10547000000	12485000000	15646000000	12525000000	15066000000	12071658747700	12883483682800	11226249791060	10762374168990	24034520920300	24220032789700	26907048215650	27751329763000	36767145070500	36602979417800	36529106264300	30148984549500	41657711484600	38934157695200	40753172842100	36608337684100
A4H3D2	A4H3D2	Putative casein kinase II, alpha chain (EC 2.7.11.1)	LBRM_02_0390		2.7.11.1			ATP binding [GO:0005524]; protein serine kinase activity [GO:0106310]; protein threonine kinase activity [GO:0106311]	18	18	18	44.286	1	18	18	18	378	1934900000	2075100000	1550600000	1212200000	4504900000	4050100000	4423000000	4450600000	7076700000	7393200000	7908700000	6876300000	7534200000	8072100000	8667800000	7407800000	12071658747700	12883483682800	11226249791060	10762374168990	24034520920300	24220032789700	26907048215650	27751329763000	36767145070500	36602979417800	36529106264300	30148984549500	41657711484600	38934157695200	40753172842100	36608337684100
A4H3D3	A4H3D3	Putative proteasome regulatory non-ATPase subunit 6	LBRM_02_0400				proteasome complex [GO:0000502]		32	32	32	59.386	1	32	32	32	532	5762700000	5777800000	5391500000	4519300000	10830000000	11143000000	13753000000	12408000000	20353000000	18700000000	16955000000	14903000000	23178000000	20848000000	25078000000	17429000000	12071658747700	12883483682800	11226249791060	10762374168990	24034520920300	24220032789700	26907048215650	27751329763000	36767145070500	36602979417800	36529106264300	30148984549500	41657711484600	38934157695200	40753172842100	36608337684100
A4H3D4	A4H3D4	Putative tRNA (cytidine(32)/guanosine(34)-2'-O)-methyltransferase (EC 2.1.1.205) (2'-O-ribose RNA methyltransferase TRM7 homolog)	LBRM_02_0410		2.1.1.205	cytoplasmic translation [GO:0002181]; tRNA nucleoside ribose methylation [GO:0002128]	cytoplasm [GO:0005737]	tRNA methyltransferase activity [GO:0008175]	9	9	9	48.061	1	9	9	9	457	131620000	134920000	143200000	53766000	232260000	140000000	335920000	205550000	428400000	392180000	680840000	214540000	308920000	367480000	284620000	324450000	12071658747700	12883483682800	11226249791060	10762374168990	24034520920300	24220032789700	26907048215650	27751329763000	36767145070500	36602979417800	36529106264300	30148984549500	41657711484600	38934157695200	40753172842100	36608337684100
A4H3D5	A4H3D5	Putative ubiquitin-conjugating enzyme e2	LBRM_02_0420					ATP binding [GO:0005524]; SUMO transferase activity [GO:0019789]	6	6	6	24.692	1	6	6	6	223	60564000	125840000	105020000	63784000	172450000	276070000	340200000	201380000	458220000	584920000	370160000	250830000	588520000	732060000	709310000	618280000	12071658747700	12883483682800	11226249791060	10762374168990	24034520920300	24220032789700	26907048215650	27751329763000	36767145070500	36602979417800	36529106264300	30148984549500	41657711484600	38934157695200	40753172842100	36608337684100
A4H3D6	A4H3D6	Putative RNA-editing complex protein MP81	LBRM_02_0430						9	9	9	103.524	1	9	9	9	1000	49516000	35844000	78133000	106180000	69272000	368320000	168120000	161090000	262200000	394630000	300660000	114100000	406700000	190750000	182900000	252070000	12071658747700	12883483682800	11226249791060	10762374168990	24034520920300	24220032789700	26907048215650	27751329763000	36767145070500	36602979417800	36529106264300	30148984549500	41657711484600	38934157695200	40753172842100	36608337684100
A4H3D7	A4H3D7	Uncharacterized protein	LBRM_02_0440				mitochondrial outer membrane [GO:0005741]	voltage-gated anion channel activity [GO:0008308]	19	19	19	31.967	1	19	19	19	292	45191000000	41094000000	46144000000	41096000000	80142000000	81263000000	87958000000	88798000000	111270000000	113900000000	111030000000	89831000000	113680000000	98334000000	100280000000	92681000000	12071658747700	12883483682800	11226249791060	10762374168990	24034520920300	24220032789700	26907048215650	27751329763000	36767145070500	36602979417800	36529106264300	30148984549500	41657711484600	38934157695200	40753172842100	36608337684100
A4H3D8	A4H3D8	Uncharacterized protein	LBRM_02_0450			viral DNA genome packaging [GO:0019073]			2	2	2	289.352	1	2	2	2	2862	0	23340000	22548000	25800000	344230000	45673000	24360000	53722000	0	413300000	265180000	62966000	0	76952000	0	72238000	12071658747700	12883483682800	11226249791060	10762374168990	24034520920300	24220032789700	26907048215650	27751329763000	36767145070500	36602979417800	36529106264300	30148984549500	41657711484600	38934157695200	40753172842100	36608337684100
A4H3D9	A4H3D9	Uncharacterized protein	LBRM_02_0460						2	2	2	21.387	1	2	2	2	197	4903200	11415000	9637100	0	51729000	0	0	0	48682000	166150000	71208000	0	136580000	171620000	177700000	0	12071658747700	12883483682800	11226249791060	10762374168990	24034520920300	24220032789700	26907048215650	27751329763000	36767145070500	36602979417800	36529106264300	30148984549500	41657711484600	38934157695200	40753172842100	36608337684100
A4H3E1	A4H3E1	Putative glycerate kinase (EC 2.7.1.31)	LBRM_02_0480		2.7.1.31	organic acid phosphorylation [GO:0031388]		glycerate kinase activity [GO:0008887]	5	5	5	98.709	1	5	5	5	950	0	43084000	0	0	211530000	27715000	29955000	22220000	0	24120000	0	0	83701000	495370000	90453000	74570000	12071658747700	12883483682800	11226249791060	10762374168990	24034520920300	24220032789700	26907048215650	27751329763000	36767145070500	36602979417800	36529106264300	30148984549500	41657711484600	38934157695200	40753172842100	36608337684100
A4H3E3	A4H3E3	Uncharacterized protein (Fragment)	LBRM_02_0500						21	21	21	85.783	1	21	21	21	850	118580000	101130000	81151000	29308000	638120000	596170000	848980000	539180000	599070000	707020000	675120000	969120000	925310000	1087400000	997890000	986640000	12071658747700	12883483682800	11226249791060	10762374168990	24034520920300	24220032789700	26907048215650	27751329763000	36767145070500	36602979417800	36529106264300	30148984549500	41657711484600	38934157695200	40753172842100	36608337684100
A4H3E4	A4H3E4	Uncharacterized protein	LBRM_02_0510				integral component of membrane [GO:0016021]		3	3	3	73.716	1	3	3	3	690	117540000	101390000	117100000	135610000	11825000	0	33047000	0	230030000	217950000	136690000	172030000	113220000	173380000	239250000	172350000	12071658747700	12883483682800	11226249791060	10762374168990	24034520920300	24220032789700	26907048215650	27751329763000	36767145070500	36602979417800	36529106264300	30148984549500	41657711484600	38934157695200	40753172842100	36608337684100
A4H3E5	A4H3E5	Uncharacterized protein	LBRM_02_0520						10	10	10	17.529	1	10	10	10	162	8955700000	8854600000	6644700000	7769500000	12109000000	13660000000	18999000000	16038000000	31842000000	21129000000	21466000000	19876000000	28106000000	25368000000	24875000000	27413000000	12071658747700	12883483682800	11226249791060	10762374168990	24034520920300	24220032789700	26907048215650	27751329763000	36767145070500	36602979417800	36529106264300	30148984549500	41657711484600	38934157695200	40753172842100	36608337684100
A4H3E6	A4H3E6	Uncharacterized protein	LBRM_02_0530						23	23	23	87.794	1	23	23	23	835	311830000	342400000	299420000	287860000	808150000	842550000	905020000	1527700000	1207700000	2374900000	1419800000	1010600000	1834200000	1677800000	1792400000	1875200000	12071658747700	12883483682800	11226249791060	10762374168990	24034520920300	24220032789700	26907048215650	27751329763000	36767145070500	36602979417800	36529106264300	30148984549500	41657711484600	38934157695200	40753172842100	36608337684100
A4H3E7	A4H3E7	Protein kinase domain-containing protein	LBRM_02_0540				integral component of membrane [GO:0016021]	ATP binding [GO:0005524]; protein kinase activity [GO:0004672]	10	10	10	156.923	1	10	10	10	1448	105930000	100610000	55153000	32749000	188460000	175570000	136170000	140560000	202320000	165910000	80343000	123410000	286400000	267610000	314630000	91231000	12071658747700	12883483682800	11226249791060	10762374168990	24034520920300	24220032789700	26907048215650	27751329763000	36767145070500	36602979417800	36529106264300	30148984549500	41657711484600	38934157695200	40753172842100	36608337684100
A4H3E9	A4H3E9	Uncharacterized protein	LBRM_02_0560						30	30	30	400.662	1	30	30	30	3782	422020000	346120000	421530000	352440000	698450000	512340000	690770000	619750000	624680000	591680000	583040000	550950000	1571000000	995420000	1271000000	850700000	12071658747700	12883483682800	11226249791060	10762374168990	24034520920300	24220032789700	26907048215650	27751329763000	36767145070500	36602979417800	36529106264300	30148984549500	41657711484600	38934157695200	40753172842100	36608337684100
A4H3F0	A4H3F0	TPR_REGION domain-containing protein	LBRM_02_0570						6	6	6	55.764	1	6	6	6	523	85868000	166590000	125450000	175940000	379690000	291930000	517520000	357420000	660410000	509450000	429970000	601260000	579100000	566200000	430680000	456180000	12071658747700	12883483682800	11226249791060	10762374168990	24034520920300	24220032789700	26907048215650	27751329763000	36767145070500	36602979417800	36529106264300	30148984549500	41657711484600	38934157695200	40753172842100	36608337684100
A4H3F2	A4H3F2	Uncharacterized protein	LBRM_02_0590						10	10	10	35.578	1	10	10	10	321	30161000	47689000	71508000	63310000	94575000	403320000	501150000	664470000	414450000	279930000	440960000	457170000	404000000	622230000	308020000	204520000	12071658747700	12883483682800	11226249791060	10762374168990	24034520920300	24220032789700	26907048215650	27751329763000	36767145070500	36602979417800	36529106264300	30148984549500	41657711484600	38934157695200	40753172842100	36608337684100
A4H3F3	A4H3F3	Uncharacterized protein	LBRM_02_0600						5	5	5	57.111	1	5	5	5	546	25809000	0	15231000	17920000	149240000	99671000	68202000	91409000	105460000	181170000	156100000	68970000	316830000	115590000	177790000	153880000	12071658747700	12883483682800	11226249791060	10762374168990	24034520920300	24220032789700	26907048215650	27751329763000	36767145070500	36602979417800	36529106264300	30148984549500	41657711484600	38934157695200	40753172842100	36608337684100
A4H3F4	A4H3F4	Gamma-glutamyl phosphate reductase-like protein	LBRM_02_0610					oxidoreductase activity, acting on the aldehyde or oxo group of donors, NAD or NADP as acceptor [GO:0016620]	2	2	2	69.447	1	2	2	2	659	20022000	0	17103000	18246000	98605000	357880000	289780000	382970000	103210000	183120000	272100000	244030000	505960000	502100000	445950000	208840000	12071658747700	12883483682800	11226249791060	10762374168990	24034520920300	24220032789700	26907048215650	27751329763000	36767145070500	36602979417800	36529106264300	30148984549500	41657711484600	38934157695200	40753172842100	36608337684100
A4H3F6	A4H3F6	Uncharacterized protein	LBRM_02_0630						10	10	10	31.474	1	10	10	10	294	221500000	307000000	203880000	277490000	500120000	388900000	531790000	882690000	1002000000	857000000	1174900000	839880000	1702700000	1253700000	1556000000	1214700000	12071658747700	12883483682800	11226249791060	10762374168990	24034520920300	24220032789700	26907048215650	27751329763000	36767145070500	36602979417800	36529106264300	30148984549500	41657711484600	38934157695200	40753172842100	36608337684100
A4H3F7	A4H3F7	Uncharacterized protein	LBRM_02_0640			ribosome biogenesis [GO:0042254]	nucleolus [GO:0005730]; small-subunit processome [GO:0032040]		32	32	32	99.567	1	32	32	32	906	781970000	880540000	675660000	750050000	1324700000	1411700000	2263300000	2080600000	2878500000	2335300000	3056900000	2014200000	4672200000	3536000000	4188000000	4628000000	12071658747700	12883483682800	11226249791060	10762374168990	24034520920300	24220032789700	26907048215650	27751329763000	36767145070500	36602979417800	36529106264300	30148984549500	41657711484600	38934157695200	40753172842100	36608337684100
A4H3F8	A4H3F8	Putative mitochondrial carrier protein	LBRM_02_0650				integral component of membrane [GO:0016021]		16	16	16	34.054	1	16	16	16	313	2646300000	3171800000	2007500000	1100900000	7819300000	7600800000	8205900000	8411100000	7827400000	11564000000	10496000000	8247800000	12724000000	10837000000	11350000000	10520000000	12071658747700	12883483682800	11226249791060	10762374168990	24034520920300	24220032789700	26907048215650	27751329763000	36767145070500	36602979417800	36529106264300	30148984549500	41657711484600	38934157695200	40753172842100	36608337684100
A4H3G6	A4H3G6	Uncharacterized protein	LbrM_02_0730						9	9	9	205.388	1	9	9	9	1970	9541200	73175000	73353000	85477000	29704000	73683000	58186000	49965000	116370000	132810000	155680000	132540000	207200000	395520000	262110000	169630000	12071658747700	12883483682800	11226249791060	10762374168990	24034520920300	24220032789700	26907048215650	27751329763000	36767145070500	36602979417800	36529106264300	30148984549500	41657711484600	38934157695200	40753172842100	36608337684100
A4H3H1	A4H3H1	Phosphoglycan beta 1,3 galactosyltransferase-like protein (Fragment)	LbrM_02_0790					transferase activity, transferring glycosyl groups [GO:0016757]	3	3	3	30.627	1	3	3	3	268	7399200	32240000	12058000	20764000	5573700	3469100	16097000	32373000	41618000	79767000	35676000	102690000	78243000	85078000	48852000	6579300	12071658747700	12883483682800	11226249791060	10762374168990	24034520920300	24220032789700	26907048215650	27751329763000	36767145070500	36602979417800	36529106264300	30148984549500	41657711484600	38934157695200	40753172842100	36608337684100
A4H3H4	A4H3H4	RING-type domain-containing protein	LBRM_03_0030						12	12	12	105.004	1	12	12	12	976	147810000	189050000	184040000	159460000	837980000	540140000	615690000	506490000	592710000	494460000	440610000	372220000	592760000	569890000	517070000	635030000	12071658747700	12883483682800	11226249791060	10762374168990	24034520920300	24220032789700	26907048215650	27751329763000	36767145070500	36602979417800	36529106264300	30148984549500	41657711484600	38934157695200	40753172842100	36608337684100
A4H3H5	A4H3H5	Uncharacterized protein	LBRM_03_0040						2	2	2	29.197	1	2	2	2	268	10341000	0	253640000	0	0	0	0	0	81938000	101650000	0	58263000	0	0	0	28525000	12071658747700	12883483682800	11226249791060	10762374168990	24034520920300	24220032789700	26907048215650	27751329763000	36767145070500	36602979417800	36529106264300	30148984549500	41657711484600	38934157695200	40753172842100	36608337684100
A4H3H6	A4H3H6	D-3-phosphoglycerate dehydrogenase-like protein (EC 1.1.1.95)	LBRM_03_0050		1.1.1.95			NAD binding [GO:0051287]; phosphoglycerate dehydrogenase activity [GO:0004617]	21	21	21	43.834	1	21	21	21	408	2829700000	2529200000	2003700000	1811900000	6947300000	4719100000	6096100000	5707900000	7646900000	8294600000	7137400000	5613500000	8899700000	7711800000	8961000000	7463300000	12071658747700	12883483682800	11226249791060	10762374168990	24034520920300	24220032789700	26907048215650	27751329763000	36767145070500	36602979417800	36529106264300	30148984549500	41657711484600	38934157695200	40753172842100	36608337684100
A4H3H7	A4H3H7	Alanine--glyoxylate transaminase (EC 2.6.1.44)	LBRM_03_0060		2.6.1.44	organic phosphonate catabolic process [GO:0019700]		2-aminoethylphosphonate-pyruvate transaminase activity [GO:0047304]; alanine-glyoxylate transaminase activity [GO:0008453]	19	19	19	41.948	1	19	19	19	381	658510000	684080000	598100000	355660000	866220000	1020000000	1360600000	1095000000	1471000000	1791100000	2357500000	1119000000	2824100000	2213800000	2393300000	2493500000	12071658747700	12883483682800	11226249791060	10762374168990	24034520920300	24220032789700	26907048215650	27751329763000	36767145070500	36602979417800	36529106264300	30148984549500	41657711484600	38934157695200	40753172842100	36608337684100
A4H3H8	A4H3H8	tRNA(Phe) (4-demethylwyosine(37)-C(7)) aminocarboxypropyltransferase (EC 2.5.1.114)	LBRM_03_0070		2.5.1.114		integral component of membrane [GO:0016021]	tRNA 4-demethylwyosine alpha-amino-alpha-carboxypropyltransferase activity [GO:0102522]	6	6	6	43.313	1	6	6	6	390	562080000	480500000	9812700	37428000	1655900000	229540000	180250000	127670000	779280000	927030000	1164800000	59586000	1883200000	1699600000	2089100000	1929300000	12071658747700	12883483682800	11226249791060	10762374168990	24034520920300	24220032789700	26907048215650	27751329763000	36767145070500	36602979417800	36529106264300	30148984549500	41657711484600	38934157695200	40753172842100	36608337684100
A4H3H9	A4H3H9	Uncharacterized protein	LBRM_03_0080						3	3	3	93.109	1	3	3	3	830	0	0	0	0	0	0	0	0	18987000	0	30791000	0	0	126820000	168990000	143240000	12071658747700	12883483682800	11226249791060	10762374168990	24034520920300	24220032789700	26907048215650	27751329763000	36767145070500	36602979417800	36529106264300	30148984549500	41657711484600	38934157695200	40753172842100	36608337684100
A4H3I0	A4H3I0	Putative glycerol-3-phosphate acyltransferase (EC 2.3.1.15)	LBRM_03_0090		2.3.1.15		integral component of membrane [GO:0016021]	glycerol-3-phosphate O-acyltransferase activity [GO:0004366]; sn-1-glycerol-3-phosphate C16:0-DCA-CoA acyl transferase activity [GO:0102420]	23	23	23	80.102	1	23	23	23	717	451300000	589360000	466290000	409080000	1433900000	927840000	1044600000	1050700000	2053600000	2387200000	1528600000	1100100000	2237800000	2158400000	2162800000	1554000000	12071658747700	12883483682800	11226249791060	10762374168990	24034520920300	24220032789700	26907048215650	27751329763000	36767145070500	36602979417800	36529106264300	30148984549500	41657711484600	38934157695200	40753172842100	36608337684100
A4H3I1	A4H3I1	DNA primase large subunit	LBRM_03_0100			DNA replication, synthesis of RNA primer [GO:0006269]		4 iron, 4 sulfur cluster binding [GO:0051539]; DNA binding [GO:0003677]; metal ion binding [GO:0046872]	16	16	16	62.859	1	16	16	16	567	234740000	223510000	263970000	202830000	598590000	983350000	1089900000	1183600000	1269200000	1073700000	900090000	791110000	1367400000	957450000	969570000	711450000	12071658747700	12883483682800	11226249791060	10762374168990	24034520920300	24220032789700	26907048215650	27751329763000	36767145070500	36602979417800	36529106264300	30148984549500	41657711484600	38934157695200	40753172842100	36608337684100
A4H3I2	A4H3I2	Putative cytochrome c oxidase assembly protein (EC 1.9.3.1)	LBRM_03_0110		1.9.3.1		integral component of membrane [GO:0016021]; mitochondrial inner membrane [GO:0005743]	copper ion binding [GO:0005507]; oxidoreductase activity [GO:0016491]	5	5	5	29.099	1	5	5	5	252	124790000	80200000	117690000	94993000	785520000	330620000	504660000	296650000	985130000	1059000000	804460000	526160000	1278600000	1445600000	1484000000	1575200000	12071658747700	12883483682800	11226249791060	10762374168990	24034520920300	24220032789700	26907048215650	27751329763000	36767145070500	36602979417800	36529106264300	30148984549500	41657711484600	38934157695200	40753172842100	36608337684100
A4H3I3	A4H3I3	Uncharacterized protein	LBRM_03_0120						3	3	3	96.047	1	3	3	3	898	7475100	7496300	27257000	0	321000000	13632000	480140000	310570000	38196000	36163000	37503000	308550000	300240000	431810000	48462000	652110000	12071658747700	12883483682800	11226249791060	10762374168990	24034520920300	24220032789700	26907048215650	27751329763000	36767145070500	36602979417800	36529106264300	30148984549500	41657711484600	38934157695200	40753172842100	36608337684100
A4H3I4	A4H3I4	Uncharacterized protein	LBRM_03_0130						10	10	10	93.053	1	10	10	10	869	85157000	4285100000	6301200000	8670200000	260630000	6470200000	5487100000	18611000000	10210000000	9527200000	10991000000	9832400000	16890000000	21950000000	18164000000	18128000000	12071658747700	12883483682800	11226249791060	10762374168990	24034520920300	24220032789700	26907048215650	27751329763000	36767145070500	36602979417800	36529106264300	30148984549500	41657711484600	38934157695200	40753172842100	36608337684100
A4H3I5	A4H3I5	Putative acetyltransferase	LBRM_03_0140					N-acetyltransferase activity [GO:0008080]	5	5	5	21.441	1	5	5	5	182	416020000	408550000	258360000	285730000	596500000	576880000	641670000	771260000	997770000	987360000	1126500000	614920000	2097500000	919350000	1128700000	1003300000	12071658747700	12883483682800	11226249791060	10762374168990	24034520920300	24220032789700	26907048215650	27751329763000	36767145070500	36602979417800	36529106264300	30148984549500	41657711484600	38934157695200	40753172842100	36608337684100
A4H3I6	A4H3I6	Uncharacterized protein	LBRM_03_0150						7	7	7	16.273	1	7	7	7	139	514940000	365910000	390910000	312330000	562710000	747640000	836360000	1186600000	289060000	308780000	1065100000	1040000000	1339500000	874800000	1805400000	1244100000	12071658747700	12883483682800	11226249791060	10762374168990	24034520920300	24220032789700	26907048215650	27751329763000	36767145070500	36602979417800	36529106264300	30148984549500	41657711484600	38934157695200	40753172842100	36608337684100
A4H3I7	A4H3I7	Uncharacterized protein	LBRM_03_0160						10	10	10	35.207	1	10	10	10	310	196510000	204750000	253690000	254840000	378930000	429540000	456770000	613260000	1086600000	1160400000	1148600000	779380000	1315600000	1340900000	804460000	1357000000	12071658747700	12883483682800	11226249791060	10762374168990	24034520920300	24220032789700	26907048215650	27751329763000	36767145070500	36602979417800	36529106264300	30148984549500	41657711484600	38934157695200	40753172842100	36608337684100
A4H3I8	A4H3I8	Putative ABC transporter protein	LBRM_03_0170					ATPase-coupled transmembrane transporter activity [GO:0042626]; ATP binding [GO:0005524]	34	34	34	82.325	1	34	34	34	724	2794100000	2925600000	2231500000	2238700000	4730800000	5600800000	5938800000	6285600000	8730700000	10108000000	9070500000	6947600000	12583000000	11081000000	11456000000	10221000000	12071658747700	12883483682800	11226249791060	10762374168990	24034520920300	24220032789700	26907048215650	27751329763000	36767145070500	36602979417800	36529106264300	30148984549500	41657711484600	38934157695200	40753172842100	36608337684100
A4H3I9	A4H3I9	Uncharacterized protein	LBRM_03_0180						3	3	3	20.068	1	3	3	3	192	43847000	42816000	39254000	0	64756000	92977000	98920000	63135000	71877000	81924000	113550000	64171000	144790000	116190000	121150000	85093000	12071658747700	12883483682800	11226249791060	10762374168990	24034520920300	24220032789700	26907048215650	27751329763000	36767145070500	36602979417800	36529106264300	30148984549500	41657711484600	38934157695200	40753172842100	36608337684100
A4H3J1	A4H3J1	Putative U2 splicing auxiliary factor	LBRM_03_0200			mRNA splicing, via spliceosome [GO:0000398]	U2AF complex [GO:0089701]	metal ion binding [GO:0046872]; RNA binding [GO:0003723]	7	7	7	25.141	1	7	7	7	210	1280000000	1161000000	1187400000	1400400000	4054600000	2814700000	3655300000	4099000000	6378000000	7966000000	5002100000	3881500000	4985800000	6813100000	6205600000	6812400000	12071658747700	12883483682800	11226249791060	10762374168990	24034520920300	24220032789700	26907048215650	27751329763000	36767145070500	36602979417800	36529106264300	30148984549500	41657711484600	38934157695200	40753172842100	36608337684100
A4H3J2	A4H3J2	Multifunctional fusion protein [Includes: L-glutamate gamma-semialdehyde dehydrogenase (EC 1.2.1.88) (L-glutamate gamma-semialdehyde dehydrogenase); Delta-1-pyrroline-5-carboxylate dehydrogenase (P5C dehydrogenase)]	LBRM_03_0210	PATHWAY: Amino-acid degradation. {ECO:0000256|ARBA:ARBA00005023}.; PATHWAY: Amino-acid degradation; L-proline degradation into L-glutamate; L-glutamate from L-proline: step 2/2. {ECO:0000256|ARBA:ARBA00004786, ECO:0000256|RuleBase:RU366016}.	1.2.1.88	proline catabolic process to glutamate [GO:0010133]		1-pyrroline-5-carboxylate dehydrogenase activity [GO:0003842]; oxidoreductase activity, acting on the aldehyde or oxo group of donors, NAD or NADP as acceptor [GO:0016620]	35	35	35	61.88	1	35	35	35	560	25741000000	29647000000	24038000000	24263000000	39187000000	44730000000	46966000000	53106000000	74329000000	72293000000	69989000000	51026000000	86779000000	69226000000	76291000000	66648000000	12071658747700	12883483682800	11226249791060	10762374168990	24034520920300	24220032789700	26907048215650	27751329763000	36767145070500	36602979417800	36529106264300	30148984549500	41657711484600	38934157695200	40753172842100	36608337684100
A4H3J3	A4H3J3	Protein kinase domain-containing protein	LBRM_03_0220					ATP binding [GO:0005524]; protein kinase activity [GO:0004672]	9	9	9	42.604	1	9	9	9	378	32228000	30015000	22825000	87432000	428730000	36088000	0	171350000	1079600000	595710000	473750000	333450000	441170000	1239200000	180130000	314360000	12071658747700	12883483682800	11226249791060	10762374168990	24034520920300	24220032789700	26907048215650	27751329763000	36767145070500	36602979417800	36529106264300	30148984549500	41657711484600	38934157695200	40753172842100	36608337684100
A4H3J4	A4H3J4	Uncharacterized protein	LBRM_03_0230						14	14	14	35.616	1	14	14	14	313	348970000	303900000	299200000	255860000	717050000	1015100000	945810000	1086500000	1165400000	860250000	1670200000	990940000	1142200000	1057300000	865590000	900240000	12071658747700	12883483682800	11226249791060	10762374168990	24034520920300	24220032789700	26907048215650	27751329763000	36767145070500	36602979417800	36529106264300	30148984549500	41657711484600	38934157695200	40753172842100	36608337684100
A4H3J5	A4H3J5	Putative long chain fatty Acyl CoA synthetase (EC 6.2.1.3)	LBRM_03_0240		6.2.1.3			long-chain fatty acid-CoA ligase activity [GO:0004467]	25	25	25	79.261	1	25	25	25	704	3316200000	3419000000	3431500000	3264200000	6167500000	6423900000	7434700000	7877300000	10066000000	11178000000	11887000000	8456200000	11455000000	12462000000	9687600000	11665000000	12071658747700	12883483682800	11226249791060	10762374168990	24034520920300	24220032789700	26907048215650	27751329763000	36767145070500	36602979417800	36529106264300	30148984549500	41657711484600	38934157695200	40753172842100	36608337684100
A4H3J6	A4H3J6	Uncharacterized protein	LBRM_03_0250						3	3	3	17.339	1	3	3	3	155	0	0	24330000	0	0	170470000	213370000	69869000	0	149370000	27891000	106120000	88124000	80443000	99363000	92601000	12071658747700	12883483682800	11226249791060	10762374168990	24034520920300	24220032789700	26907048215650	27751329763000	36767145070500	36602979417800	36529106264300	30148984549500	41657711484600	38934157695200	40753172842100	36608337684100
A4H3J7	A4H3J7	Putative ribosomal protein L38	LBRM_03_0260			translation [GO:0006412]	ribosome [GO:0005840]	structural constituent of ribosome [GO:0003735]	6	6	2	9.487	1	6	6	2	83	7243000000	7605000000	7471500000	7219000000	8259100000	9415700000	10146000000	7120100000	8566200000	7204800000	7772100000	11468000000	15227000000	7542900000	14558000000	6654900000	12071658747700	12883483682800	11226249791060	10762374168990	24034520920300	24220032789700	26907048215650	27751329763000	36767145070500	36602979417800	36529106264300	30148984549500	41657711484600	38934157695200	40753172842100	36608337684100
A4H3J9	A4H3J9	FYVE-type domain-containing protein	LBRM_03_0280			lipid transport [GO:0006869]; lipoprotein metabolic process [GO:0042157]; synaptonemal complex assembly [GO:0007130]	extracellular region [GO:0005576]; synaptonemal complex [GO:0000795]	lipid binding [GO:0008289]; metal ion binding [GO:0046872]	10	10	3	158.764	1	10	10	3	1439	1113300000	1434900000	757130000	1068400000	3207500000	3443800000	2783900000	3519600000	2709200000	3957500000	3516300000	4480800000	3550800000	3753600000	4396100000	4020300000	12071658747700	12883483682800	11226249791060	10762374168990	24034520920300	24220032789700	26907048215650	27751329763000	36767145070500	36602979417800	36529106264300	30148984549500	41657711484600	38934157695200	40753172842100	36608337684100
A4H3K0	A4H3K0	Uncharacterized protein	LBRM_03_0290						1	1	1	105.548	1	1	1	1	1000	0	0	0	0	0	0	0	0	0	0	0	0	0	0	0	14492000	12071658747700	12883483682800	11226249791060	10762374168990	24034520920300	24220032789700	26907048215650	27751329763000	36767145070500	36602979417800	36529106264300	30148984549500	41657711484600	38934157695200	40753172842100	36608337684100
A4H3K2	A4H3K2	Uncharacterized protein	LBRM_03_0310						35	35	35	107.461	1	35	35	35	946	515740000	695170000	532410000	332650000	1661500000	1567800000	1798300000	1907200000	3172600000	2375100000	1841600000	1673700000	2756600000	2074000000	2602300000	2646300000	12071658747700	12883483682800	11226249791060	10762374168990	24034520920300	24220032789700	26907048215650	27751329763000	36767145070500	36602979417800	36529106264300	30148984549500	41657711484600	38934157695200	40753172842100	36608337684100
A4H3K4	A4H3K4	Uncharacterized protein	LBRM_03_0330						8	8	8	38.452	1	8	8	8	347	71167000	22510000	121650000	68458000	235840000	227680000	149640000	132420000	432300000	503700000	130000000	231640000	351430000	474080000	582900000	477250000	12071658747700	12883483682800	11226249791060	10762374168990	24034520920300	24220032789700	26907048215650	27751329763000	36767145070500	36602979417800	36529106264300	30148984549500	41657711484600	38934157695200	40753172842100	36608337684100
A4H3K5	A4H3K5	Protein kinase domain-containing protein	LBRM_03_0340					ATP binding [GO:0005524]; protein kinase activity [GO:0004672]	11	11	11	161.731	1	11	11	11	1508	41677000	8442800	4577100	6245800	112150000	65011000	133100000	61700000	127390000	134860000	88906000	119160000	198450000	230310000	284510000	306650000	12071658747700	12883483682800	11226249791060	10762374168990	24034520920300	24220032789700	26907048215650	27751329763000	36767145070500	36602979417800	36529106264300	30148984549500	41657711484600	38934157695200	40753172842100	36608337684100
A4H3K7	A4H3K7	Uncharacterized protein	LBRM_03_0360				integral component of membrane [GO:0016021]		1	1	1	39.317	1	1	1	1	358	0	0	0	0	0	0	0	0	0	0	0	0	0	0	0	0	12071658747700	12883483682800	11226249791060	10762374168990	24034520920300	24220032789700	26907048215650	27751329763000	36767145070500	36602979417800	36529106264300	30148984549500	41657711484600	38934157695200	40753172842100	36608337684100
A4H3K8	A4H3K8	Putative MFS transporter	LBRM_03_0370				integral component of membrane [GO:0016021]	transmembrane transporter activity [GO:0022857]	5	5	5	75.732	1	5	5	5	687	19741000	34230000	30177000	39147000	411670000	124720000	72865000	211000000	251870000	698750000	717620000	73286000	194430000	374100000	216020000	344540000	12071658747700	12883483682800	11226249791060	10762374168990	24034520920300	24220032789700	26907048215650	27751329763000	36767145070500	36602979417800	36529106264300	30148984549500	41657711484600	38934157695200	40753172842100	36608337684100
A4H3L1;A4H3L0	A4H3L1;A4H3L0	Putative 60S acidic ribosomal protein P2	LBRM_03_0400			translational elongation [GO:0006414]	ribosome [GO:0005840]	structural constituent of ribosome [GO:0003735]	8;7	8;7	8;7	10.896	2	8	8	8	107	10093000000	9082000000	8141100000	8602200000	18101000000	16020000000	18415000000	20529000000	22988000000	24298000000	22716000000	19976000000	38627000000	33752000000	36026000000	30427000000	12071658747700	12883483682800	11226249791060	10762374168990	24034520920300	24220032789700	26907048215650	27751329763000	36767145070500	36602979417800	36529106264300	30148984549500	41657711484600	38934157695200	40753172842100	36608337684100
A4H3L2	A4H3L2	Conserved TLD domain protein	LBRM_03_0410						17	17	17	172.151	1	17	17	17	1631	258090000	231830000	195140000	194640000	386370000	604910000	459330000	297780000	458740000	814780000	744460000	372200000	570800000	911730000	709210000	1137400000	12071658747700	12883483682800	11226249791060	10762374168990	24034520920300	24220032789700	26907048215650	27751329763000	36767145070500	36602979417800	36529106264300	30148984549500	41657711484600	38934157695200	40753172842100	36608337684100
A4H3L4	A4H3L4	RRM domain-containing protein	LBRM_03_0430					RNA binding [GO:0003723]	31	31	31	89.93	1	31	31	31	832	1654100000	1868300000	1088000000	1394800000	3700300000	3073000000	4111600000	4464400000	5794600000	6841900000	7208400000	5032600000	8494100000	9015500000	8504600000	8207700000	12071658747700	12883483682800	11226249791060	10762374168990	24034520920300	24220032789700	26907048215650	27751329763000	36767145070500	36602979417800	36529106264300	30148984549500	41657711484600	38934157695200	40753172842100	36608337684100
A4H3L5	A4H3L5	Uncharacterized protein	LBRM_03_0440			pseudouridine synthesis [GO:0001522]		pseudouridine synthase activity [GO:0009982]; RNA binding [GO:0003723]	23	23	23	200.269	1	23	23	23	1850	99262000	79848000	72484000	57305000	446710000	421030000	374330000	291270000	531110000	434730000	613810000	404370000	666090000	684900000	834030000	709660000	12071658747700	12883483682800	11226249791060	10762374168990	24034520920300	24220032789700	26907048215650	27751329763000	36767145070500	36602979417800	36529106264300	30148984549500	41657711484600	38934157695200	40753172842100	36608337684100
A4H3L6	A4H3L6	Putative 26S protease regulatory subunit (EC 3.6.4.8)	LBRM_03_0450		3.6.4.8	protein catabolic process [GO:0030163]	cytoplasm [GO:0005737]; proteasome complex [GO:0000502]	ATP binding [GO:0005524]; peptidase activity [GO:0008233]; proteasome-activating ATPase activity [GO:0036402]	27	25	25	44.358	1	27	25	25	396	4556700000	4581500000	4050500000	3563600000	8104600000	8655600000	10097000000	10895000000	15313000000	22399000000	19495000000	10397000000	20523000000	17135000000	19533000000	15367000000	12071658747700	12883483682800	11226249791060	10762374168990	24034520920300	24220032789700	26907048215650	27751329763000	36767145070500	36602979417800	36529106264300	30148984549500	41657711484600	38934157695200	40753172842100	36608337684100
A4H3L9	A4H3L9	Putative quinone oxidoreductase (EC 1.6.5.5)	LBRM_03_0480		1.6.5.5			NADPH:quinone reductase activity [GO:0003960]	14	14	14	34.637	1	14	14	14	332	996520000	1391100000	1253600000	1290000000	1845000000	2606400000	3383700000	3893100000	4039500000	4602500000	3735500000	3767600000	2705300000	3546900000	3544800000	3581700000	12071658747700	12883483682800	11226249791060	10762374168990	24034520920300	24220032789700	26907048215650	27751329763000	36767145070500	36602979417800	36529106264300	30148984549500	41657711484600	38934157695200	40753172842100	36608337684100
A4H3M0	A4H3M0	Uncharacterized protein	LBRM_03_0490						5	5	5	20.031	1	5	5	5	180	395800000	538170000	374290000	313140000	952770000	877920000	1070700000	876670000	1110800000	1137600000	1355700000	958470000	1214800000	1379300000	1769600000	1672200000	12071658747700	12883483682800	11226249791060	10762374168990	24034520920300	24220032789700	26907048215650	27751329763000	36767145070500	36602979417800	36529106264300	30148984549500	41657711484600	38934157695200	40753172842100	36608337684100
A4H3M2	A4H3M2	Kinase-like protein	LBRM_03_0510					GTPase activity [GO:0003924]; GTP binding [GO:0005525]; kinase activity [GO:0016301]	4	4	4	38.991	1	4	4	4	353	37016000	100960000	59938000	20840000	116760000	111630000	153430000	55527000	133980000	144010000	284860000	58151000	144110000	66618000	146800000	73576000	12071658747700	12883483682800	11226249791060	10762374168990	24034520920300	24220032789700	26907048215650	27751329763000	36767145070500	36602979417800	36529106264300	30148984549500	41657711484600	38934157695200	40753172842100	36608337684100
A4H3M3	A4H3M3	Putative MP99	LBRM_03_0520						14	14	14	73.359	1	14	14	14	682	361550000	237830000	294990000	232190000	449580000	652040000	704360000	487940000	773950000	838660000	855510000	754660000	1091600000	896310000	833510000	1026000000	12071658747700	12883483682800	11226249791060	10762374168990	24034520920300	24220032789700	26907048215650	27751329763000	36767145070500	36602979417800	36529106264300	30148984549500	41657711484600	38934157695200	40753172842100	36608337684100
A4H3M4	A4H3M4	Uncharacterized protein	LBRM_03_0530						4	4	4	16.483	1	4	4	4	149	81410000	92925000	60547000	41647000	416650000	127360000	144000000	168320000	336590000	91415000	93990000	91152000	64586000	373700000	42912000	442180000	12071658747700	12883483682800	11226249791060	10762374168990	24034520920300	24220032789700	26907048215650	27751329763000	36767145070500	36602979417800	36529106264300	30148984549500	41657711484600	38934157695200	40753172842100	36608337684100
A4H3M5	A4H3M5	Uncharacterized protein	LBRM_03_0540						29	29	28	66.654	1	29	29	28	607	624910000	736710000	517870000	739370000	2069500000	1537800000	2088700000	2376200000	3194700000	2527400000	2827500000	2462200000	3496600000	3422100000	2561100000	2015300000	12071658747700	12883483682800	11226249791060	10762374168990	24034520920300	24220032789700	26907048215650	27751329763000	36767145070500	36602979417800	36529106264300	30148984549500	41657711484600	38934157695200	40753172842100	36608337684100
A4H3M6	A4H3M6	Uncharacterized protein	LBRM_03_0550				integral component of membrane [GO:0016021]		2	2	2	82.97	1	2	2	2	772	0	0	0	0	0	0	0	0	0	0	0	0	0	0	44193000	83840000	12071658747700	12883483682800	11226249791060	10762374168990	24034520920300	24220032789700	26907048215650	27751329763000	36767145070500	36602979417800	36529106264300	30148984549500	41657711484600	38934157695200	40753172842100	36608337684100
A4H3M8	A4H3M8	Uncharacterized protein	LBRM_03_0570						10	10	10	60.847	1	10	10	10	568	85934000	95643000	72209000	57977000	375430000	273140000	357370000	186110000	374150000	226790000	395620000	345760000	287740000	263610000	459140000	128880000	12071658747700	12883483682800	11226249791060	10762374168990	24034520920300	24220032789700	26907048215650	27751329763000	36767145070500	36602979417800	36529106264300	30148984549500	41657711484600	38934157695200	40753172842100	36608337684100
A4H3M9	A4H3M9	Hydroxymethylbilane hydrolyase [cyclizing] (EC 4.2.1.75) (Uroporphyrinogen-III cosynthase)	LBRM_03_0580	PATHWAY: Porphyrin-containing compound metabolism; protoporphyrin-IX biosynthesis; coproporphyrinogen-III from 5-aminolevulinate: step 3/4. {ECO:0000256|ARBA:ARBA00004772}.	4.2.1.75	protoporphyrinogen IX biosynthetic process [GO:0006782]		uroporphyrinogen-III synthase activity [GO:0004852]	10	10	10	30.102	1	10	10	10	285	297340000	399860000	314560000	267540000	914370000	1010200000	1171300000	746740000	1255300000	1018100000	823430000	1095800000	1224500000	793870000	1251600000	1014500000	12071658747700	12883483682800	11226249791060	10762374168990	24034520920300	24220032789700	26907048215650	27751329763000	36767145070500	36602979417800	36529106264300	30148984549500	41657711484600	38934157695200	40753172842100	36608337684100
A4H3N0	A4H3N0	Uncharacterized protein	LBRM_03_0590					ATP binding [GO:0005524]; nucleic acid binding [GO:0003676]	103	103	103	246.414	1	103	103	103	2207	11763000000	11697000000	10904000000	10530000000	28196000000	27725000000	29540000000	36664000000	45181000000	42893000000	44137000000	35253000000	50333000000	47934000000	47435000000	39612000000	12071658747700	12883483682800	11226249791060	10762374168990	24034520920300	24220032789700	26907048215650	27751329763000	36767145070500	36602979417800	36529106264300	30148984549500	41657711484600	38934157695200	40753172842100	36608337684100
A4H3N1	A4H3N1	Uncharacterized protein	LBRM_03_0600						1	1	1	303.543	1	1	1	1	2921	0	13870000	0	10580000	0	0	0	29270000	0	0	25076000	0	58036000	0	0	0	12071658747700	12883483682800	11226249791060	10762374168990	24034520920300	24220032789700	26907048215650	27751329763000	36767145070500	36602979417800	36529106264300	30148984549500	41657711484600	38934157695200	40753172842100	36608337684100
A4H3N2	A4H3N2	tRNA_edit domain-containing protein	LBRM_03_0610					aminoacyl-tRNA editing activity [GO:0002161]	8	8	8	27.113	1	8	8	8	254	184090000	193180000	138940000	303400000	241750000	515210000	635020000	737800000	714410000	692200000	883780000	534110000	604850000	500620000	304110000	633750000	12071658747700	12883483682800	11226249791060	10762374168990	24034520920300	24220032789700	26907048215650	27751329763000	36767145070500	36602979417800	36529106264300	30148984549500	41657711484600	38934157695200	40753172842100	36608337684100
A4H3N4	A4H3N4	Uncharacterized protein	LBRM_03_0630						4	4	4	58.217	1	4	4	4	546	0	20196000	32442000	37834000	28847000	0	0	58023000	47671000	74473000	0	0	29966000	45950000	49350000	41273000	12071658747700	12883483682800	11226249791060	10762374168990	24034520920300	24220032789700	26907048215650	27751329763000	36767145070500	36602979417800	36529106264300	30148984549500	41657711484600	38934157695200	40753172842100	36608337684100
A4H3N5	A4H3N5	Putative cytochrome c oxidase copper chaperone	LBRM_03_0640				mitochondrial intermembrane space [GO:0005758]	copper chaperone activity [GO:0016531]; copper ion binding [GO:0005507]	7	7	7	8.963	1	7	7	7	81	384180000	551820000	885800000	825860000	2155200000	1668300000	1575800000	2706700000	2793800000	2122400000	2838800000	2161600000	3450300000	3417000000	2764600000	3151900000	12071658747700	12883483682800	11226249791060	10762374168990	24034520920300	24220032789700	26907048215650	27751329763000	36767145070500	36602979417800	36529106264300	30148984549500	41657711484600	38934157695200	40753172842100	36608337684100
A4H3N6	A4H3N6	Uncharacterized protein	LBRM_03_0650					hydrolase activity, acting on ester bonds [GO:0016788]	17	17	17	83.819	1	17	17	17	783	220960000	251940000	170990000	99556000	694390000	565720000	875670000	620010000	991400000	759950000	855800000	731080000	841680000	1017300000	1074000000	1146600000	12071658747700	12883483682800	11226249791060	10762374168990	24034520920300	24220032789700	26907048215650	27751329763000	36767145070500	36602979417800	36529106264300	30148984549500	41657711484600	38934157695200	40753172842100	36608337684100
A4H3N7	A4H3N7	Uncharacterized protein	LBRM_03_0660						3	3	3	11.27	1	3	3	3	99	195860000	292020000	125090000	248290000	562040000	451350000	580310000	842960000	822370000	681400000	536640000	421660000	608520000	749100000	516330000	517100000	12071658747700	12883483682800	11226249791060	10762374168990	24034520920300	24220032789700	26907048215650	27751329763000	36767145070500	36602979417800	36529106264300	30148984549500	41657711484600	38934157695200	40753172842100	36608337684100
A4H3N8	A4H3N8	Ubiquitin-like domain-containing protein	LBRM_03_0670						25	25	25	59.587	1	25	25	25	549	2261600000	2607400000	1718100000	1620500000	4891100000	5282700000	5290200000	5007600000	5617900000	6410900000	7200500000	5372300000	7775000000	6652900000	7071500000	5751600000	12071658747700	12883483682800	11226249791060	10762374168990	24034520920300	24220032789700	26907048215650	27751329763000	36767145070500	36602979417800	36529106264300	30148984549500	41657711484600	38934157695200	40753172842100	36608337684100
A4H3N9	A4H3N9	Putative serine/threonine protein kinase (EC 2.7.11.1)	LBRM_03_0680		2.7.11.1			ATP binding [GO:0005524]; protein serine kinase activity [GO:0106310]; protein threonine kinase activity [GO:0106311]	8	8	8	258.611	1	8	8	8	2496	26373000	16567000	26850000	10657000	0	0	0	202570000	579170000	1471900000	1454900000	0	629620000	565060000	714730000	426890000	12071658747700	12883483682800	11226249791060	10762374168990	24034520920300	24220032789700	26907048215650	27751329763000	36767145070500	36602979417800	36529106264300	30148984549500	41657711484600	38934157695200	40753172842100	36608337684100
A4H3P0	A4H3P0	Uncharacterized protein	LBRM_03_0690						13	13	13	47.234	1	13	13	13	448	71998000	141990000	91393000	64371000	569440000	233280000	428150000	381750000	958340000	737820000	670110000	323190000	870070000	731530000	1324500000	1095100000	12071658747700	12883483682800	11226249791060	10762374168990	24034520920300	24220032789700	26907048215650	27751329763000	36767145070500	36602979417800	36529106264300	30148984549500	41657711484600	38934157695200	40753172842100	36608337684100
A4H3P1	A4H3P1	Putative 6-phosphofructo-2-kinase / fructose-2,6-biphosphatase (EC 3.1.3.-)	LBRM_03_0700		3.1.3.-	fructose 2,6-bisphosphate metabolic process [GO:0006003]; fructose metabolic process [GO:0006000]		6-phosphofructo-2-kinase activity [GO:0003873]; ATP binding [GO:0005524]; hydrolase activity [GO:0016787]	9	9	9	206.293	1	9	9	9	1972	55302000	81105000	109570000	56348000	189690000	234450000	137300000	323270000	60109000	52192000	59058000	84154000	106400000	228390000	180950000	78645000	12071658747700	12883483682800	11226249791060	10762374168990	24034520920300	24220032789700	26907048215650	27751329763000	36767145070500	36602979417800	36529106264300	30148984549500	41657711484600	38934157695200	40753172842100	36608337684100
A4H3P4	A4H3P4	Uncharacterized protein	LBRM_03_0730						6	6	6	300.834	1	6	6	6	2870	0	0	107990000	10149000	1141200000	1176500000	1213500000	1073800000	2031100000	2521400000	2365800000	1830300000	1029400000	1846600000	3938300000	2778900000	12071658747700	12883483682800	11226249791060	10762374168990	24034520920300	24220032789700	26907048215650	27751329763000	36767145070500	36602979417800	36529106264300	30148984549500	41657711484600	38934157695200	40753172842100	36608337684100
A4H3P5	A4H3P5	Uncharacterized protein	LBRM_03_0740						3	3	3	39.136	1	3	3	3	337	17391000	0	13597000	0	0	0	20598000	13324000	18108000	0	17681000	24516000	35042000	0	0	0	12071658747700	12883483682800	11226249791060	10762374168990	24034520920300	24220032789700	26907048215650	27751329763000	36767145070500	36602979417800	36529106264300	30148984549500	41657711484600	38934157695200	40753172842100	36608337684100
A4H3P6	A4H3P6	zf-C6H2 domain-containing protein	LBRM_03_0750						31	31	31	104.941	1	31	31	31	978	709480000	1134200000	558700000	570080000	2057700000	2291400000	2850600000	1964500000	3290000000	3309900000	2722800000	2236600000	4378600000	3117000000	3157400000	2890700000	12071658747700	12883483682800	11226249791060	10762374168990	24034520920300	24220032789700	26907048215650	27751329763000	36767145070500	36602979417800	36529106264300	30148984549500	41657711484600	38934157695200	40753172842100	36608337684100
A4H3P9	A4H3P9	Uncharacterized protein	LBRM_03_0780						16	16	16	149.982	1	16	16	16	1394	274130000	109180000	148160000	89358000	611550000	150740000	611230000	468110000	652440000	523750000	489490000	258810000	487540000	1409800000	366280000	822960000	12071658747700	12883483682800	11226249791060	10762374168990	24034520920300	24220032789700	26907048215650	27751329763000	36767145070500	36602979417800	36529106264300	30148984549500	41657711484600	38934157695200	40753172842100	36608337684100
A4H3Q0	A4H3Q0	Uncharacterized protein	LBRM_03_0790						36	36	36	197.344	1	36	36	36	1853	314470000	497560000	250510000	311210000	774310000	725990000	668800000	806940000	1090300000	889310000	917210000	1384500000	1089200000	1369800000	1307500000	949820000	12071658747700	12883483682800	11226249791060	10762374168990	24034520920300	24220032789700	26907048215650	27751329763000	36767145070500	36602979417800	36529106264300	30148984549500	41657711484600	38934157695200	40753172842100	36608337684100
A4H3Q1	A4H3Q1	FCP1 homology domain-containing protein	LBRM_03_0800						9	9	9	77.605	1	9	9	9	738	32625000	48546000	17820000	0	99039000	91616000	271040000	237040000	38818000	166440000	165900000	282460000	361000000	1294800000	798230000	126570000	12071658747700	12883483682800	11226249791060	10762374168990	24034520920300	24220032789700	26907048215650	27751329763000	36767145070500	36602979417800	36529106264300	30148984549500	41657711484600	38934157695200	40753172842100	36608337684100
A4H3Q2	A4H3Q2	Putative peter pan protein	LBRM_03_0810			rRNA processing [GO:0006364]		rRNA binding [GO:0019843]	16	16	16	42.392	1	16	16	16	372	288290000	314220000	241870000	168760000	1476400000	828820000	1303200000	1679800000	1910100000	1714900000	2018100000	1822900000	1686300000	2411700000	2071000000	1756000000	12071658747700	12883483682800	11226249791060	10762374168990	24034520920300	24220032789700	26907048215650	27751329763000	36767145070500	36602979417800	36529106264300	30148984549500	41657711484600	38934157695200	40753172842100	36608337684100
A4H3Q3	A4H3Q3	Inorganic diphosphatase (EC 3.6.1.1)	LBRM_03_0820		3.6.1.1	phosphate-containing compound metabolic process [GO:0006796]	cytoplasm [GO:0005737]	inorganic diphosphatase activity [GO:0004427]; magnesium ion binding [GO:0000287]	7	7	7	35.541	1	7	7	7	322	199610000	281890000	306660000	199530000	682040000	464360000	589550000	505610000	1070100000	934460000	901110000	470280000	1156500000	942260000	515150000	934570000	12071658747700	12883483682800	11226249791060	10762374168990	24034520920300	24220032789700	26907048215650	27751329763000	36767145070500	36602979417800	36529106264300	30148984549500	41657711484600	38934157695200	40753172842100	36608337684100
A4H3Q4	A4H3Q4	Vesicle transport protein	LBRM_03_0830			protein transport [GO:0015031]; vesicle-mediated transport [GO:0016192]	Golgi membrane [GO:0000139]; integral component of membrane [GO:0016021]		2	2	2	24.294	1	2	2	2	218	0	4060300	0	0	0	25409000	26319000	0	0	0	0	0	0	0	0	0	12071658747700	12883483682800	11226249791060	10762374168990	24034520920300	24220032789700	26907048215650	27751329763000	36767145070500	36602979417800	36529106264300	30148984549500	41657711484600	38934157695200	40753172842100	36608337684100
A4H3Q5	A4H3Q5	Amidohydro_3 domain-containing protein	LBRM_03_0840					hydrolase activity, acting on carbon-nitrogen (but not peptide) bonds [GO:0016810]	16	16	16	76.26	1	16	16	16	696	77595000	77750000	81795000	220740000	369630000	311010000	391780000	509500000	451190000	422470000	539590000	510390000	1084700000	610660000	627740000	582780000	12071658747700	12883483682800	11226249791060	10762374168990	24034520920300	24220032789700	26907048215650	27751329763000	36767145070500	36602979417800	36529106264300	30148984549500	41657711484600	38934157695200	40753172842100	36608337684100
A4H3Q7	A4H3Q7	Uncharacterized protein	LBRM_03_0860				integral component of membrane [GO:0016021]	copper ion binding [GO:0005507]; oxidoreductase activity [GO:0016491]	8	8	8	62.668	1	8	8	8	556	95202000	89652000	58010000	83622000	144260000	190430000	267800000	151590000	410150000	325160000	408940000	188070000	618450000	497760000	475470000	413720000	12071658747700	12883483682800	11226249791060	10762374168990	24034520920300	24220032789700	26907048215650	27751329763000	36767145070500	36602979417800	36529106264300	30148984549500	41657711484600	38934157695200	40753172842100	36608337684100
A4H3Q8	A4H3Q8	Uncharacterized protein	LBRM_03_0870						6	6	6	12.541	1	6	6	6	104	846870000	997250000	758790000	590890000	1246900000	1581000000	1555800000	2139100000	1880300000	2228500000	1817600000	1790600000	2816000000	1971400000	2514200000	1731500000	12071658747700	12883483682800	11226249791060	10762374168990	24034520920300	24220032789700	26907048215650	27751329763000	36767145070500	36602979417800	36529106264300	30148984549500	41657711484600	38934157695200	40753172842100	36608337684100
A4H3Q9	A4H3Q9	Uncharacterized protein	LBRM_03_0880						13	13	13	35.319	1	13	13	13	317	785040000	1368000000	1169300000	1307100000	2817300000	1996900000	2440100000	2674000000	3941900000	4156200000	3791600000	1976800000	3893600000	4612800000	2926700000	3194400000	12071658747700	12883483682800	11226249791060	10762374168990	24034520920300	24220032789700	26907048215650	27751329763000	36767145070500	36602979417800	36529106264300	30148984549500	41657711484600	38934157695200	40753172842100	36608337684100
A4H3R0	A4H3R0	Putative elongation initiation factor 2 alpha subunit	LBRM_03_0890					translation initiation factor activity [GO:0003743]	26	26	26	46.71	1	26	26	26	413	10659000000	11177000000	9482100000	11922000000	25807000000	26624000000	25640000000	28270000000	37693000000	35037000000	40592000000	28297000000	45422000000	42903000000	50042000000	37151000000	12071658747700	12883483682800	11226249791060	10762374168990	24034520920300	24220032789700	26907048215650	27751329763000	36767145070500	36602979417800	36529106264300	30148984549500	41657711484600	38934157695200	40753172842100	36608337684100
A4H3R1	A4H3R1	Uncharacterized protein	LBRM_03_0900				integral component of membrane [GO:0016021]		10	10	10	74.922	1	10	10	10	692	209210000	299540000	229550000	286360000	512870000	1086100000	466790000	302090000	357130000	420700000	481050000	1480500000	729070000	1361800000	621240000	483410000	12071658747700	12883483682800	11226249791060	10762374168990	24034520920300	24220032789700	26907048215650	27751329763000	36767145070500	36602979417800	36529106264300	30148984549500	41657711484600	38934157695200	40753172842100	36608337684100
A4H3R2	A4H3R2	Uncharacterized protein	LBRM_03_0910						17	17	17	42.433	1	17	17	17	384	446970000	602250000	553180000	411190000	1230900000	2715000000	2295200000	2500000000	3897400000	3621100000	4044000000	2250200000	3938300000	1446200000	2740400000	1387300000	12071658747700	12883483682800	11226249791060	10762374168990	24034520920300	24220032789700	26907048215650	27751329763000	36767145070500	36602979417800	36529106264300	30148984549500	41657711484600	38934157695200	40753172842100	36608337684100
A4H3R9	A4H3R9	Uncharacterized protein (Fragment)	LbrM_03_0980			lipid transport [GO:0006869]; lipoprotein metabolic process [GO:0042157]	extracellular region [GO:0005576]	lipid binding [GO:0008289]	8	1	1	129.373	1	8	1	1	1172	0	0	17636000	27177000	0	32097000	0	0	0	0	0	51542000	0	79939000	115040000	0	12071658747700	12883483682800	11226249791060	10762374168990	24034520920300	24220032789700	26907048215650	27751329763000	36767145070500	36602979417800	36529106264300	30148984549500	41657711484600	38934157695200	40753172842100	36608337684100
A4H3S0	A4H3S0	Phosphoacetylglucosamine mutase (PAGM) (EC 5.4.2.3) (Acetylglucosamine phosphomutase) (N-acetylglucosamine-phosphate mutase)	LBRM_04_0010	PATHWAY: Nucleotide-sugar biosynthesis; UDP-N-acetyl-alpha-D-glucosamine biosynthesis; N-acetyl-alpha-D-glucosamine 1-phosphate from alpha-D-glucosamine 6-phosphate (route I): step 2/2. {ECO:0000256|ARBA:ARBA00004865, ECO:0000256|PIRNR:PIRNR016408}.	5.4.2.3	carbohydrate metabolic process [GO:0005975]; UDP-N-acetylglucosamine biosynthetic process [GO:0006048]		magnesium ion binding [GO:0000287]; phosphoacetylglucosamine mutase activity [GO:0004610]	21	21	21	65.49	1	21	21	21	597	691330000	863980000	919660000	708760000	1829400000	2579300000	2401300000	2754600000	3802100000	4299300000	3867200000	3508700000	4119200000	4572400000	4191300000	4240600000	12071658747700	12883483682800	11226249791060	10762374168990	24034520920300	24220032789700	26907048215650	27751329763000	36767145070500	36602979417800	36529106264300	30148984549500	41657711484600	38934157695200	40753172842100	36608337684100
A4H3S2;A4H3S3	A4H3S2	Calcium-transporting ATPase (EC 7.2.2.10)	LBRM_04_0030		7.2.2.10		integral component of membrane [GO:0016021]	ATP binding [GO:0005524]; hydrolase activity [GO:0016787]; P-type calcium transporter activity [GO:0005388]	31;8	31;8	31;8	111.696	2	31	31	31	1025	781070000	766040000	856650000	746160000	1567300000	1673700000	1767300000	1809700000	2419100000	2741200000	2486100000	2202300000	4530600000	2952900000	4851700000	3662300000	12071658747700	12883483682800	11226249791060	10762374168990	24034520920300	24220032789700	26907048215650	27751329763000	36767145070500	36602979417800	36529106264300	30148984549500	41657711484600	38934157695200	40753172842100	36608337684100
A4H3S5	A4H3S5	Uncharacterized protein	LBRM_04_0090						4	4	4	17.957	1	4	4	4	167	101300000	73306000	0	0	134660000	221330000	199290000	70221000	47047000	309660000	210140000	222630000	191800000	624790000	157220000	0	12071658747700	12883483682800	11226249791060	10762374168990	24034520920300	24220032789700	26907048215650	27751329763000	36767145070500	36602979417800	36529106264300	30148984549500	41657711484600	38934157695200	40753172842100	36608337684100
A4H3S6	A4H3S6	Uncharacterized protein	LBRM_04_0100						27	27	27	61.218	1	27	27	27	549	2066000000	2655100000	2096300000	2289100000	5071900000	5665400000	6170300000	5726900000	6285200000	6048100000	6558200000	4167700000	6400800000	7642000000	7411600000	6434400000	12071658747700	12883483682800	11226249791060	10762374168990	24034520920300	24220032789700	26907048215650	27751329763000	36767145070500	36602979417800	36529106264300	30148984549500	41657711484600	38934157695200	40753172842100	36608337684100
A4H3S7	A4H3S7	DNA topoisomerase type IB small subunit (EC 5.99.1.2)	LBRM_04_0110		5.99.1.2	DNA topological change [GO:0006265]	chromosome [GO:0005694]	DNA binding [GO:0003677]; DNA topoisomerase type I (single strand cut, ATP-independent) activity [GO:0003917]	16	16	16	28.949	1	16	16	16	269	1153700000	975350000	3350500000	3340400000	3388600000	2793900000	2940100000	3233200000	3939700000	3126100000	3724600000	2860900000	4114300000	4287600000	5516800000	3816400000	12071658747700	12883483682800	11226249791060	10762374168990	24034520920300	24220032789700	26907048215650	27751329763000	36767145070500	36602979417800	36529106264300	30148984549500	41657711484600	38934157695200	40753172842100	36608337684100
A4H3S8	A4H3S8	Uncharacterized protein	LBRM_04_0120						10	10	10	28.267	1	10	10	10	244	560470000	520990000	397790000	401990000	741830000	621020000	906590000	2364500000	2881700000	1540800000	1910900000	683030000	1637400000	1808700000	1285200000	1687400000	12071658747700	12883483682800	11226249791060	10762374168990	24034520920300	24220032789700	26907048215650	27751329763000	36767145070500	36602979417800	36529106264300	30148984549500	41657711484600	38934157695200	40753172842100	36608337684100
A4H3T2	A4H3T2	Uncharacterized protein	LBRM_04_0160						3	3	3	37.645	1	3	3	3	345	33372000	0	19440000	0	180080000	57444000	65856000	0	130180000	152280000	0	65569000	313770000	209720000	194470000	129270000	12071658747700	12883483682800	11226249791060	10762374168990	24034520920300	24220032789700	26907048215650	27751329763000	36767145070500	36602979417800	36529106264300	30148984549500	41657711484600	38934157695200	40753172842100	36608337684100
A4H3T3	A4H3T3	Putative exosome complex exonuclease RRP40	LBRM_04_0170				exosome (RNase complex) [GO:0000178]	exonuclease activity [GO:0004527]; RNA binding [GO:0003723]	9	9	9	32.086	1	9	9	9	300	408380000	526340000	278030000	308750000	517300000	463280000	924580000	857680000	1008300000	1031700000	770560000	888580000	1243600000	988970000	1235700000	807290000	12071658747700	12883483682800	11226249791060	10762374168990	24034520920300	24220032789700	26907048215650	27751329763000	36767145070500	36602979417800	36529106264300	30148984549500	41657711484600	38934157695200	40753172842100	36608337684100
A4H3T4	A4H3T4	Uncharacterized protein	LBRM_04_0180						8	8	8	16.597	1	8	8	8	158	1556000000	1477800000	1079200000	1022300000	2622100000	2780400000	2947500000	3341400000	4209400000	3669300000	3902700000	2793600000	5126200000	4649500000	5197400000	3824300000	12071658747700	12883483682800	11226249791060	10762374168990	24034520920300	24220032789700	26907048215650	27751329763000	36767145070500	36602979417800	36529106264300	30148984549500	41657711484600	38934157695200	40753172842100	36608337684100
A4H3T5	A4H3T5	Uncharacterized protein	LBRM_04_0190						6	6	6	51.046	1	6	6	6	468	142900000	170180000	77007000	134650000	308820000	182130000	320640000	349980000	310760000	230640000	353580000	145930000	367420000	349390000	390090000	394730000	12071658747700	12883483682800	11226249791060	10762374168990	24034520920300	24220032789700	26907048215650	27751329763000	36767145070500	36602979417800	36529106264300	30148984549500	41657711484600	38934157695200	40753172842100	36608337684100
A4H3T8	A4H3T8	Uncharacterized protein	LBRM_04_0220						10	1	1	58.749	1	10	1	1	572	1142200000	1081800000	1363700000	1139200000	2412900000	2045800000	2114900000	2169100000	3468400000	2571700000	2874700000	2381400000	3552600000	2598600000	4079800000	2448700000	12071658747700	12883483682800	11226249791060	10762374168990	24034520920300	24220032789700	26907048215650	27751329763000	36767145070500	36602979417800	36529106264300	30148984549500	41657711484600	38934157695200	40753172842100	36608337684100
A4H3T9;A4H3U1;A4H3U0;A4H3T7;A4H3T6	A4H3T9;A4H3U1;A4H3U0;A4H3T7	Uncharacterized protein	LBRM_04_0230						11;8;7;6;5	11;8;7;6;5	2;1;1;1;1	52.78	5	11	11	2	522	6663100000	7460000000	6621600000	4935000000	7349000000	8481300000	9695100000	7482000000	15810000000	14788000000	13165000000	15721000000	15268000000	11797000000	14142000000	9195400000	12071658747700	12883483682800	11226249791060	10762374168990	24034520920300	24220032789700	26907048215650	27751329763000	36767145070500	36602979417800	36529106264300	30148984549500	41657711484600	38934157695200	40753172842100	36608337684100
A4H3U2	A4H3U2	Surface antigen-like protein (Fragment)	LBRM_04_0260						11	11	11	49.028	1	11	11	11	466	735080000	751670000	788980000	797220000	1247500000	1054100000	1083300000	1492000000	2150000000	2532500000	2836100000	1509500000	1769200000	1743500000	2784500000	1828500000	12071658747700	12883483682800	11226249791060	10762374168990	24034520920300	24220032789700	26907048215650	27751329763000	36767145070500	36602979417800	36529106264300	30148984549500	41657711484600	38934157695200	40753172842100	36608337684100
A4H3U3	A4H3U3	Uncharacterized protein	LBRM_04_0270				integral component of membrane [GO:0016021]		9	9	9	40.309	1	9	9	9	358	519730000	730490000	696240000	811230000	1121700000	1131600000	2501900000	2410800000	2993300000	3359000000	2614300000	1552800000	2305400000	2505700000	2287900000	2446200000	12071658747700	12883483682800	11226249791060	10762374168990	24034520920300	24220032789700	26907048215650	27751329763000	36767145070500	36602979417800	36529106264300	30148984549500	41657711484600	38934157695200	40753172842100	36608337684100
A4H3U4	A4H3U4	GRAM domain-containing protein	LBRM_04_0280						17	17	17	35.088	1	17	17	17	319	4291600000	5253700000	4958800000	4558600000	9857000000	10900000000	11583000000	11056000000	16578000000	14753000000	14268000000	12963000000	20660000000	16499000000	18322000000	13359000000	12071658747700	12883483682800	11226249791060	10762374168990	24034520920300	24220032789700	26907048215650	27751329763000	36767145070500	36602979417800	36529106264300	30148984549500	41657711484600	38934157695200	40753172842100	36608337684100
A4H3U5	A4H3U5	RNA pseudouridylate synthase-like protein	LBRM_04_0290			pseudouridine synthesis [GO:0001522]		pseudouridine synthase activity [GO:0009982]; RNA binding [GO:0003723]	1	1	1	142.443	1	1	1	1	1340	1143400	2808800	0	2090600	0	0	6055500	0	7753300	7630300	5143800	0	0	0	0	0	12071658747700	12883483682800	11226249791060	10762374168990	24034520920300	24220032789700	26907048215650	27751329763000	36767145070500	36602979417800	36529106264300	30148984549500	41657711484600	38934157695200	40753172842100	36608337684100
A4H3U6	A4H3U6	Uncharacterized protein	LBRM_04_0300						6	6	6	28.353	1	6	6	6	275	195290000	249280000	142950000	69567000	449860000	434400000	506160000	296330000	328860000	320940000	320460000	410100000	910660000	628850000	377550000	286660000	12071658747700	12883483682800	11226249791060	10762374168990	24034520920300	24220032789700	26907048215650	27751329763000	36767145070500	36602979417800	36529106264300	30148984549500	41657711484600	38934157695200	40753172842100	36608337684100
A4H3U7	A4H3U7	Uncharacterized protein	LBRM_04_0310			translation [GO:0006412]	mitochondrial ribosome [GO:0005761]	structural constituent of ribosome [GO:0003735]	18	18	18	54.211	1	18	18	18	480	362800000	269610000	210380000	220880000	780130000	892850000	1203500000	794600000	1117400000	1874500000	1340100000	1129800000	2263900000	2648000000	2196000000	1645600000	12071658747700	12883483682800	11226249791060	10762374168990	24034520920300	24220032789700	26907048215650	27751329763000	36767145070500	36602979417800	36529106264300	30148984549500	41657711484600	38934157695200	40753172842100	36608337684100
A4H3U8	A4H3U8	Putative adenosine monophosphate deaminase (EC 3.5.4.6)	LBRM_04_0320		3.5.4.6	IMP salvage [GO:0032264]		AMP deaminase activity [GO:0003876]	39	39	37	210.214	1	39	39	37	1942	571510000	692940000	1215300000	633580000	1354500000	1033100000	1565900000	1152600000	2825800000	1760900000	2975600000	1843700000	2707000000	2650200000	2370500000	1837600000	12071658747700	12883483682800	11226249791060	10762374168990	24034520920300	24220032789700	26907048215650	27751329763000	36767145070500	36602979417800	36529106264300	30148984549500	41657711484600	38934157695200	40753172842100	36608337684100
A4H3U9	A4H3U9	ADH_N domain-containing protein	LBRM_04_0330						15	15	15	50.553	1	15	15	15	449	676660000	581620000	263300000	358670000	1276400000	1373300000	1414500000	1166900000	2293300000	1970000000	2078700000	1220300000	2546400000	1582500000	2815400000	1815700000	12071658747700	12883483682800	11226249791060	10762374168990	24034520920300	24220032789700	26907048215650	27751329763000	36767145070500	36602979417800	36529106264300	30148984549500	41657711484600	38934157695200	40753172842100	36608337684100
A4H3V2	A4H3V2	Putative mitochondrial exoribonuclease DSS-1 (EC 3.1.13.1)	LBRM_04_0360		3.1.13.1			exoribonuclease II activity [GO:0008859]; RNA binding [GO:0003723]	10	10	10	91.922	1	10	10	10	838	20273000	18058000	19492000	49391000	302480000	167050000	175130000	209040000	613160000	336440000	256740000	97955000	213520000	668230000	239140000	786590000	12071658747700	12883483682800	11226249791060	10762374168990	24034520920300	24220032789700	26907048215650	27751329763000	36767145070500	36602979417800	36529106264300	30148984549500	41657711484600	38934157695200	40753172842100	36608337684100
A4H3V3	A4H3V3	Putative ADP-ribosylation factor	LBRM_04_0370					GTP binding [GO:0005525]	2	2	2	20.282	1	2	2	2	184	0	0	0	0	77966000	29540000	59245000	57441000	157070000	136770000	155390000	104480000	95253000	167760000	134690000	155190000	12071658747700	12883483682800	11226249791060	10762374168990	24034520920300	24220032789700	26907048215650	27751329763000	36767145070500	36602979417800	36529106264300	30148984549500	41657711484600	38934157695200	40753172842100	36608337684100
A4H3V5	A4H3V5	Uncharacterized protein	LBRM_04_0390						5	5	5	32.44	1	5	5	5	291	294740000	231670000	119760000	260080000	748430000	700380000	499190000	699680000	962300000	903630000	788460000	713410000	876620000	1216700000	1238100000	1332100000	12071658747700	12883483682800	11226249791060	10762374168990	24034520920300	24220032789700	26907048215650	27751329763000	36767145070500	36602979417800	36529106264300	30148984549500	41657711484600	38934157695200	40753172842100	36608337684100
A4H3V6	A4H3V6	Uncharacterized protein	LBRM_04_0400						7	7	7	39.632	1	7	7	7	353	143150000	129560000	59092000	135080000	210580000	150470000	226820000	344360000	624190000	567520000	678340000	368370000	499130000	240870000	511500000	252150000	12071658747700	12883483682800	11226249791060	10762374168990	24034520920300	24220032789700	26907048215650	27751329763000	36767145070500	36602979417800	36529106264300	30148984549500	41657711484600	38934157695200	40753172842100	36608337684100
A4H3W0	A4H3W0	Anaphase promoting complex, subunit 10-like protein	LBRM_04_0440			anaphase-promoting complex-dependent catabolic process [GO:0031145]; cell cycle [GO:0007049]; cell division [GO:0051301]	anaphase-promoting complex [GO:0005680]		4	4	4	35.501	1	4	4	4	337	24845000	11734000	0	0	113410000	40906000	59304000	125070000	62752000	53358000	41729000	96296000	74317000	79979000	129110000	165760000	12071658747700	12883483682800	11226249791060	10762374168990	24034520920300	24220032789700	26907048215650	27751329763000	36767145070500	36602979417800	36529106264300	30148984549500	41657711484600	38934157695200	40753172842100	36608337684100
A4H3W2	A4H3W2	Uncharacterized protein	LBRM_04_0460						20	20	20	39.067	1	20	20	20	360	4374100000	4821600000	3860900000	3761000000	7832700000	8280200000	11121000000	11199000000	11010000000	13802000000	12024000000	11585000000	12012000000	15642000000	16753000000	12970000000	12071658747700	12883483682800	11226249791060	10762374168990	24034520920300	24220032789700	26907048215650	27751329763000	36767145070500	36602979417800	36529106264300	30148984549500	41657711484600	38934157695200	40753172842100	36608337684100
A4H3W3	A4H3W3	Serine/threonine protein kinase-like protein	LBRM_04_0480					ATP binding [GO:0005524]; protein serine/threonine kinase activity [GO:0004674]	4	4	4	140.848	1	4	4	4	1337	0	23806000	0	0	29579000	36604000	45348000	1757200	50502000	78412000	43235000	27417000	153480000	121450000	234100000	135100000	12071658747700	12883483682800	11226249791060	10762374168990	24034520920300	24220032789700	26907048215650	27751329763000	36767145070500	36602979417800	36529106264300	30148984549500	41657711484600	38934157695200	40753172842100	36608337684100
A4H3W4	A4H3W4	Putative calpain-like cysteine peptidase (EC 3.4.22.-)	LBRM_04_0490		3.4.22.-			calcium-dependent cysteine-type endopeptidase activity [GO:0004198]	39	39	39	94.456	1	39	39	39	856	8233900000	9389100000	6852000000	6894900000	15022000000	14131000000	16898000000	16678000000	23944000000	25941000000	27332000000	21086000000	31727000000	32194000000	29491000000	26049000000	12071658747700	12883483682800	11226249791060	10762374168990	24034520920300	24220032789700	26907048215650	27751329763000	36767145070500	36602979417800	36529106264300	30148984549500	41657711484600	38934157695200	40753172842100	36608337684100
A4H3W5	A4H3W5	Adenylosuccinate lyase (ASL) (EC 4.3.2.2) (Adenylosuccinase)	LBRM_04_0500	PATHWAY: Purine metabolism; AMP biosynthesis via de novo pathway; AMP from IMP: step 2/2. {ECO:0000256|ARBA:ARBA00004734, ECO:0000256|RuleBase:RU361172}.; PATHWAY: Purine metabolism; IMP biosynthesis via de novo pathway; 5-amino-1-(5-phospho-D-ribosyl)imidazole-4-carboxamide from 5-amino-1-(5-phospho-D-ribosyl)imidazole-4-carboxylate: step 2/2. {ECO:0000256|ARBA:ARBA00004706, ECO:0000256|RuleBase…	4.3.2.2	'de novo' AMP biosynthetic process [GO:0044208]; 'de novo' IMP biosynthetic process [GO:0006189]		(S)-2-(5-amino-1-(5-phospho-D-ribosyl)imidazole-4-carboxamido)succinate AMP-lyase (fumarate-forming) activity [GO:0070626]; N6-(1,2-dicarboxyethyl)AMP AMP-lyase (fumarate-forming) activity [GO:0004018]	23	23	23	53.584	1	23	23	23	480	2423400000	2508200000	2564400000	1757900000	5031800000	4670300000	4790500000	6242900000	6676000000	7241000000	9761000000	5919600000	7647500000	9983600000	10958000000	8443000000	12071658747700	12883483682800	11226249791060	10762374168990	24034520920300	24220032789700	26907048215650	27751329763000	36767145070500	36602979417800	36529106264300	30148984549500	41657711484600	38934157695200	40753172842100	36608337684100
A4H3W7	A4H3W7	60S ribosomal protein L11 (L5, L16)	LBRM_04_0520 LBRM_22_0030			translation [GO:0006412]	ribosome [GO:0005840]	structural constituent of ribosome [GO:0003735]	10	10	10	21.589	1	10	10	10	188	15481000000	15198000000	16099000000	17361000000	30312000000	34629000000	37975000000	29861000000	39788000000	42485000000	40133000000	36832000000	48893000000	60589000000	56895000000	55211000000	12071658747700	12883483682800	11226249791060	10762374168990	24034520920300	24220032789700	26907048215650	27751329763000	36767145070500	36602979417800	36529106264300	30148984549500	41657711484600	38934157695200	40753172842100	36608337684100
A4H3W8	A4H3W8	Putative ADP-ribosylation factor	LBRM_04_0530					GTP binding [GO:0005525]	5	5	5	21.084	1	5	5	5	190	15116000	11831000	4416100	0	383610000	16322000	39105000	80117000	230650000	255250000	464430000	92041000	245680000	391430000	265430000	274110000	12071658747700	12883483682800	11226249791060	10762374168990	24034520920300	24220032789700	26907048215650	27751329763000	36767145070500	36602979417800	36529106264300	30148984549500	41657711484600	38934157695200	40753172842100	36608337684100
A4H3W9	A4H3W9	Uncharacterized protein	LBRM_04_0540						15	15	15	34.927	1	15	15	15	325	636030000	839130000	673450000	592610000	1424600000	1399300000	2183900000	1563500000	2474500000	2852600000	3231400000	3248600000	3029800000	2718400000	3656000000	2996300000	12071658747700	12883483682800	11226249791060	10762374168990	24034520920300	24220032789700	26907048215650	27751329763000	36767145070500	36602979417800	36529106264300	30148984549500	41657711484600	38934157695200	40753172842100	36608337684100
A4H3X0	A4H3X0	NTP_transf_2 domain-containing protein	LBRM_04_0550					nucleotidyltransferase activity [GO:0016779]	15	15	15	314.329	1	15	15	15	3055	12054000	30331000	11645000	51324000	501000000	218780000	207390000	758640000	344020000	316590000	512740000	251690000	556410000	522210000	621930000	419060000	12071658747700	12883483682800	11226249791060	10762374168990	24034520920300	24220032789700	26907048215650	27751329763000	36767145070500	36602979417800	36529106264300	30148984549500	41657711484600	38934157695200	40753172842100	36608337684100
A4H3X2	A4H3X2	Putative huntingtin interacting protein (HIP)	LBRM_04_0570				integral component of membrane [GO:0016021]	palmitoyltransferase activity [GO:0016409]	15	15	15	112.256	1	15	15	15	1035	372410000	502080000	213860000	361520000	1313700000	1174800000	1533600000	2343600000	1145800000	951170000	1232400000	1533000000	1396500000	2272000000	1050400000	2280700000	12071658747700	12883483682800	11226249791060	10762374168990	24034520920300	24220032789700	26907048215650	27751329763000	36767145070500	36602979417800	36529106264300	30148984549500	41657711484600	38934157695200	40753172842100	36608337684100
A4H3X3	A4H3X3	Uncharacterized protein	LBRM_04_0580						8	8	8	38.761	1	8	8	8	372	143480000	180940000	67657000	67762000	133090000	211520000	165140000	267530000	235390000	481320000	292490000	243200000	260230000	533780000	481350000	605830000	12071658747700	12883483682800	11226249791060	10762374168990	24034520920300	24220032789700	26907048215650	27751329763000	36767145070500	36602979417800	36529106264300	30148984549500	41657711484600	38934157695200	40753172842100	36608337684100
A4H3X5	A4H3X5	Uncharacterized protein	LBRM_04_0600						56	56	56	171.418	1	56	56	56	1560	4393000000	4685700000	4650100000	3707700000	8317500000	10691000000	13325000000	10343000000	14532000000	17169000000	16939000000	14852000000	22312000000	15562000000	18563000000	15919000000	12071658747700	12883483682800	11226249791060	10762374168990	24034520920300	24220032789700	26907048215650	27751329763000	36767145070500	36602979417800	36529106264300	30148984549500	41657711484600	38934157695200	40753172842100	36608337684100
A4H3X6	A4H3X6	Putative tyrosine phosphatase (EC 3.1.3.48)	LBRM_04_0610		3.1.3.48			protein tyrosine phosphatase activity [GO:0004725]	8	8	8	30.886	1	8	8	8	287	319710000	344180000	44739000	72131000	95339000	233720000	197220000	180860000	151250000	213180000	174950000	177910000	279650000	185880000	152250000	217570000	12071658747700	12883483682800	11226249791060	10762374168990	24034520920300	24220032789700	26907048215650	27751329763000	36767145070500	36602979417800	36529106264300	30148984549500	41657711484600	38934157695200	40753172842100	36608337684100
A4H3X7	A4H3X7	DENN domain-containing protein	LBRM_04_0620					guanyl-nucleotide exchange factor activity [GO:0005085]	4	4	4	168.142	1	4	4	4	1611	19403000	17549000	40074000	56005000	33437000	29166000	23486000	26149000	89998000	79857000	71405000	26980000	90924000	52629000	426330000	74280000	12071658747700	12883483682800	11226249791060	10762374168990	24034520920300	24220032789700	26907048215650	27751329763000	36767145070500	36602979417800	36529106264300	30148984549500	41657711484600	38934157695200	40753172842100	36608337684100
A4H3X8	A4H3X8	Putative spermidine synthase (EC 2.5.1.16)	LBRM_04_0630		2.5.1.16	polyamine biosynthetic process [GO:0006596]		spermidine synthase activity [GO:0004766]	13	13	13	33.233	1	13	13	13	300	4060500000	4456100000	5628700000	3244000000	10496000000	9629000000	9431600000	13275000000	13638000000	15226000000	12359000000	13794000000	13012000000	11352000000	12299000000	12561000000	12071658747700	12883483682800	11226249791060	10762374168990	24034520920300	24220032789700	26907048215650	27751329763000	36767145070500	36602979417800	36529106264300	30148984549500	41657711484600	38934157695200	40753172842100	36608337684100
A4H3X9	A4H3X9	Uncharacterized protein	LBRM_04_0640				integral component of membrane [GO:0016021]		8	8	8	29.733	1	8	8	8	267	419150000	458980000	295620000	263020000	970150000	954050000	948500000	1358000000	2044000000	1352900000	1829100000	1192500000	2100400000	2011100000	1980800000	1675700000	12071658747700	12883483682800	11226249791060	10762374168990	24034520920300	24220032789700	26907048215650	27751329763000	36767145070500	36602979417800	36529106264300	30148984549500	41657711484600	38934157695200	40753172842100	36608337684100
A4H3Y0	A4H3Y0	Uncharacterized protein	LBRM_04_0650				integral component of membrane [GO:0016021]		8	8	8	23.224	1	8	8	8	200	1953000000	2508500000	1696400000	1530700000	3978300000	3834700000	4216600000	6394900000	7132300000	7831600000	5645800000	5715500000	11007000000	7238800000	7466300000	6767900000	12071658747700	12883483682800	11226249791060	10762374168990	24034520920300	24220032789700	26907048215650	27751329763000	36767145070500	36602979417800	36529106264300	30148984549500	41657711484600	38934157695200	40753172842100	36608337684100
A4H3Y3	A4H3Y3	TPR_REGION domain-containing protein (Fragment)	LBRM_04_0680						18	18	18	62.419	1	18	18	18	562	263400000	343570000	99086000	161680000	707350000	878060000	680610000	838240000	1610900000	1155000000	1787200000	1018600000	1007900000	2025700000	1080700000	1373200000	12071658747700	12883483682800	11226249791060	10762374168990	24034520920300	24220032789700	26907048215650	27751329763000	36767145070500	36602979417800	36529106264300	30148984549500	41657711484600	38934157695200	40753172842100	36608337684100
A4H3Y4	A4H3Y4	Uncharacterized protein	LBRM_04_0700						8	8	8	26.475	1	8	8	8	248	249210000	179680000	149730000	197370000	417090000	349950000	471370000	650570000	517170000	565350000	733150000	628950000	1456800000	663250000	1167200000	1083500000	12071658747700	12883483682800	11226249791060	10762374168990	24034520920300	24220032789700	26907048215650	27751329763000	36767145070500	36602979417800	36529106264300	30148984549500	41657711484600	38934157695200	40753172842100	36608337684100
A4H3Y5	A4H3Y5	Uncharacterized protein	LBRM_04_0710						9	9	9	62.888	1	9	9	9	598	94817000	66017000	144380000	159490000	798880000	641490000	683930000	545550000	760490000	1010300000	1076800000	760190000	1657100000	1059200000	1743200000	1028400000	12071658747700	12883483682800	11226249791060	10762374168990	24034520920300	24220032789700	26907048215650	27751329763000	36767145070500	36602979417800	36529106264300	30148984549500	41657711484600	38934157695200	40753172842100	36608337684100
A4H3Y6	A4H3Y6	Uncharacterized protein	LBRM_04_0720						5	5	5	17.264	1	5	5	5	148	128750000	97140000	49541000	51335000	317600000	126050000	192900000	194600000	364340000	451140000	473750000	343880000	470250000	233420000	349120000	138220000	12071658747700	12883483682800	11226249791060	10762374168990	24034520920300	24220032789700	26907048215650	27751329763000	36767145070500	36602979417800	36529106264300	30148984549500	41657711484600	38934157695200	40753172842100	36608337684100
A4H3Y7	A4H3Y7	Putative chaperone protein DNAj	LBRM_04_0730			protein folding [GO:0006457]; response to heat [GO:0009408]		ATP binding [GO:0005524]; heat shock protein binding [GO:0031072]; metal ion binding [GO:0046872]; unfolded protein binding [GO:0051082]	18	18	18	50.421	1	18	18	18	471	926510000	1458600000	1127500000	1442900000	3178200000	3728300000	4001400000	4513300000	4387100000	3794600000	5352700000	4273300000	4499000000	5001600000	4249400000	4783800000	12071658747700	12883483682800	11226249791060	10762374168990	24034520920300	24220032789700	26907048215650	27751329763000	36767145070500	36602979417800	36529106264300	30148984549500	41657711484600	38934157695200	40753172842100	36608337684100
A4H3Y8	A4H3Y8	Putative 60S ribosomal protein L10	LBRM_04_0740 LBRM_04_0950			translation [GO:0006412]	ribosome [GO:0005840]	structural constituent of ribosome [GO:0003735]	16	16	16	24.613	1	16	16	16	213	24698000000	28925000000	25963000000	22563000000	42485000000	48995000000	44573000000	53321000000	71248000000	75536000000	60704000000	55750000000	68463000000	73289000000	71297000000	62043000000	12071658747700	12883483682800	11226249791060	10762374168990	24034520920300	24220032789700	26907048215650	27751329763000	36767145070500	36602979417800	36529106264300	30148984549500	41657711484600	38934157695200	40753172842100	36608337684100
A4H3Y9	A4H3Y9	Nascent polypeptide associated complex subunit-like protein, copy 1	LBRM_04_0750				nascent polypeptide-associated complex [GO:0005854]		10	10	10	18.5	1	10	10	10	174	8532400000	5595200000	6071400000	3617200000	18034000000	17082000000	19594000000	18835000000	28897000000	24419000000	25458000000	25581000000	26471000000	33401000000	28681000000	31903000000	12071658747700	12883483682800	11226249791060	10762374168990	24034520920300	24220032789700	26907048215650	27751329763000	36767145070500	36602979417800	36529106264300	30148984549500	41657711484600	38934157695200	40753172842100	36608337684100
A4H3Z0	A4H3Z0	Putative heat shock protein	LBRM_04_0760				integral component of membrane [GO:0016021]		9	9	9	63.369	1	9	9	9	594	313560000	359750000	241170000	244110000	747740000	661820000	709780000	857680000	916060000	1198200000	846690000	425640000	1083400000	959150000	925970000	702770000	12071658747700	12883483682800	11226249791060	10762374168990	24034520920300	24220032789700	26907048215650	27751329763000	36767145070500	36602979417800	36529106264300	30148984549500	41657711484600	38934157695200	40753172842100	36608337684100
A4H3Z1	A4H3Z1	Uncharacterized protein	LBRM_04_0770						16	16	16	126.929	1	16	16	16	1179	77438000	223380000	58890000	75474000	404480000	268320000	435300000	362930000	1251900000	1176400000	1399400000	405510000	1265800000	1425200000	1399700000	1556400000	12071658747700	12883483682800	11226249791060	10762374168990	24034520920300	24220032789700	26907048215650	27751329763000	36767145070500	36602979417800	36529106264300	30148984549500	41657711484600	38934157695200	40753172842100	36608337684100
A4H3Z2	A4H3Z2	Pescadillo homolog	LbrM04_V2.0780 LbrM_04_0780			maturation of 5.8S rRNA from tricistronic rRNA transcript (SSU-rRNA, 5.8S rRNA, LSU-rRNA) [GO:0000466]; maturation of LSU-rRNA from tricistronic rRNA transcript (SSU-rRNA, 5.8S rRNA, LSU-rRNA) [GO:0000463]	nucleolus [GO:0005730]; nucleoplasm [GO:0005654]; preribosome, large subunit precursor [GO:0030687]	ribonucleoprotein complex binding [GO:0043021]	22	22	22	77.267	1	22	22	22	670	1596700000	1489900000	1379800000	1266400000	3654700000	4043500000	4504300000	4391400000	8125800000	5549200000	5458500000	5130200000	7460600000	7585800000	5354400000	10161000000	12071658747700	12883483682800	11226249791060	10762374168990	24034520920300	24220032789700	26907048215650	27751329763000	36767145070500	36602979417800	36529106264300	30148984549500	41657711484600	38934157695200	40753172842100	36608337684100
A4H3Z3	A4H3Z3	Uncharacterized protein (Fragment)	LBRM_04_0790						21	21	21	123.9	1	21	21	21	1176	214020000	158870000	186790000	232270000	764620000	680950000	696630000	3769000000	595600000	626860000	843920000	3719500000	1324900000	1328300000	1313400000	1700500000	12071658747700	12883483682800	11226249791060	10762374168990	24034520920300	24220032789700	26907048215650	27751329763000	36767145070500	36602979417800	36529106264300	30148984549500	41657711484600	38934157695200	40753172842100	36608337684100
A4H3Z4	A4H3Z4	Tyrosine phospatase-like protein (EC 3.1.3.48)	LBRM_04_0800		3.1.3.48			protein tyrosine phosphatase activity [GO:0004725]	5	5	5	85.923	1	5	5	5	850	28474000	32081000	15682000	0	26288000	15947000	86819000	18336000	33063000	30474000	99727000	0	205470000	71596000	91416000	86735000	12071658747700	12883483682800	11226249791060	10762374168990	24034520920300	24220032789700	26907048215650	27751329763000	36767145070500	36602979417800	36529106264300	30148984549500	41657711484600	38934157695200	40753172842100	36608337684100
A4H3Z5	A4H3Z5	Putative serine peptidase, Clan S-, family S54	LBRM_04_0810				integral component of membrane [GO:0016021]	serine-type endopeptidase activity [GO:0004252]	3	3	3	32.211	1	3	3	3	285	357290000	321980000	321850000	422920000	636250000	255120000	821360000	838050000	949200000	1057600000	846330000	1124900000	832640000	1130400000	807200000	860700000	12071658747700	12883483682800	11226249791060	10762374168990	24034520920300	24220032789700	26907048215650	27751329763000	36767145070500	36602979417800	36529106264300	30148984549500	41657711484600	38934157695200	40753172842100	36608337684100
A4H3Z6	A4H3Z6	Uncharacterized protein	LBRM_04_0820						8	8	8	35.765	1	8	8	8	319	400660000	317190000	418660000	185860000	569820000	1369100000	899570000	842450000	478490000	624230000	663000000	905160000	427080000	476340000	672830000	315430000	12071658747700	12883483682800	11226249791060	10762374168990	24034520920300	24220032789700	26907048215650	27751329763000	36767145070500	36602979417800	36529106264300	30148984549500	41657711484600	38934157695200	40753172842100	36608337684100
A4H3Z7	A4H3Z7	Uncharacterized protein	LBRM_04_0830						5	5	5	34.853	1	5	5	5	319	33144000	41454000	0	48044000	193760000	163540000	132160000	112440000	110340000	212370000	143020000	206890000	281450000	303960000	312770000	565350000	12071658747700	12883483682800	11226249791060	10762374168990	24034520920300	24220032789700	26907048215650	27751329763000	36767145070500	36602979417800	36529106264300	30148984549500	41657711484600	38934157695200	40753172842100	36608337684100
A4H3Z8	A4H3Z8	Uncharacterized protein	LBRM_04_0840						2	2	2	27.449	1	2	2	2	254	52054000	27469000	22596000	0	23456000	0	54880000	0	82904000	60529000	0	35831000	159340000	216790000	0	126830000	12071658747700	12883483682800	11226249791060	10762374168990	24034520920300	24220032789700	26907048215650	27751329763000	36767145070500	36602979417800	36529106264300	30148984549500	41657711484600	38934157695200	40753172842100	36608337684100
A4H3Z9	A4H3Z9	Uncharacterized protein	LBRM_04_0850						9	9	9	128.191	1	9	9	9	1212	73876000	27518000	44066000	22630000	187340000	172130000	182730000	153050000	290850000	225680000	131070000	102910000	267480000	342600000	312970000	371350000	12071658747700	12883483682800	11226249791060	10762374168990	24034520920300	24220032789700	26907048215650	27751329763000	36767145070500	36602979417800	36529106264300	30148984549500	41657711484600	38934157695200	40753172842100	36608337684100
A4H401	A4H401	Uncharacterized protein	LBRM_04_0870						2	2	2	16.569	1	2	2	2	160	92430000	129550000	126930000	133300000	79594000	104570000	85593000	0	218730000	276570000	247450000	137400000	320270000	43527000	44390000	62338000	12071658747700	12883483682800	11226249791060	10762374168990	24034520920300	24220032789700	26907048215650	27751329763000	36767145070500	36602979417800	36529106264300	30148984549500	41657711484600	38934157695200	40753172842100	36608337684100
A4H402	A4H402	Putative ubiquitin-conjugating enzyme e2 (EC 6.3.2.19)	LBRM_04_0880		6.3.2.19			ATP binding [GO:0005524]; ligase activity [GO:0016874]; transferase activity [GO:0016740]	7	7	7	17.041	1	7	7	7	148	4872900000	5063900000	5217400000	4811900000	7461400000	5906200000	8358800000	7778900000	9014400000	11800000000	12245000000	6431700000	14693000000	10721000000	12487000000	11340000000	12071658747700	12883483682800	11226249791060	10762374168990	24034520920300	24220032789700	26907048215650	27751329763000	36767145070500	36602979417800	36529106264300	30148984549500	41657711484600	38934157695200	40753172842100	36608337684100
A4H403	A4H403	Uncharacterized protein	LBRM_04_0890						27	27	27	79.763	1	27	27	27	736	1661900000	1851200000	1487200000	1616100000	2423100000	2998000000	3103200000	3013400000	2229000000	2915100000	4102000000	2849400000	4648600000	3674800000	4298500000	4079400000	12071658747700	12883483682800	11226249791060	10762374168990	24034520920300	24220032789700	26907048215650	27751329763000	36767145070500	36602979417800	36529106264300	30148984549500	41657711484600	38934157695200	40753172842100	36608337684100
A4H405	A4H405	PDZ domain-containing protein	LBRM_04_0910			protein secretion by the type III secretion system [GO:0030254]			18	18	18	84.718	1	18	18	18	780	341800000	336660000	432450000	336250000	3182300000	3231400000	2926800000	3068900000	974000000	944990000	1475900000	2140100000	1015200000	1375500000	1061300000	1096300000	12071658747700	12883483682800	11226249791060	10762374168990	24034520920300	24220032789700	26907048215650	27751329763000	36767145070500	36602979417800	36529106264300	30148984549500	41657711484600	38934157695200	40753172842100	36608337684100
A4H407	A4H407	Uncharacterized protein	LBRM_04_0930						11	11	11	68.256	1	11	11	11	642	86325000	80634000	33897000	56896000	243870000	242450000	254570000	177890000	544290000	334970000	541160000	307130000	510200000	331180000	438330000	328000000	12071658747700	12883483682800	11226249791060	10762374168990	24034520920300	24220032789700	26907048215650	27751329763000	36767145070500	36602979417800	36529106264300	30148984549500	41657711484600	38934157695200	40753172842100	36608337684100
A4H408	A4H408	WASH_WAHD domain-containing protein	LBRM_04_0940						5	5	5	86.551	1	5	5	5	833	22988000	22718000	25657000	25709000	80848000	40521000	23090000	43023000	146580000	122730000	0	41576000	122150000	141650000	37270000	163230000	12071658747700	12883483682800	11226249791060	10762374168990	24034520920300	24220032789700	26907048215650	27751329763000	36767145070500	36602979417800	36529106264300	30148984549500	41657711484600	38934157695200	40753172842100	36608337684100
A4H410	A4H410	Putative adenylate kinase (EC 2.7.4.3)	LBRM_04_0960		2.7.4.3			adenylate kinase activity [GO:0004017]; ATP binding [GO:0005524]	13	13	13	22.739	1	13	13	13	208	1374000000	1370300000	975630000	744830000	2574300000	2720000000	3710000000	3163000000	5362000000	5608400000	6782600000	5929500000	5101200000	4404500000	4712900000	3524000000	12071658747700	12883483682800	11226249791060	10762374168990	24034520920300	24220032789700	26907048215650	27751329763000	36767145070500	36602979417800	36529106264300	30148984549500	41657711484600	38934157695200	40753172842100	36608337684100
A4H411	A4H411	Uncharacterized protein	LBRM_04_0970						1	1	1	54.478	1	1	1	1	507	0	6685700	10482000	0	22889000	32591000	0	0	31102000	37363000	37945000	37439000	88187000	0	57603000	0	12071658747700	12883483682800	11226249791060	10762374168990	24034520920300	24220032789700	26907048215650	27751329763000	36767145070500	36602979417800	36529106264300	30148984549500	41657711484600	38934157695200	40753172842100	36608337684100
A4H413	A4H413	Uncharacterized protein	LBRM_04_0990						4	4	4	134.198	1	4	4	4	1249	23073000	46927000	17369000	17434000	40161000	14340000	31682000	40617000	55745000	12822000	0	80409000	53372000	89619000	82189000	0	12071658747700	12883483682800	11226249791060	10762374168990	24034520920300	24220032789700	26907048215650	27751329763000	36767145070500	36602979417800	36529106264300	30148984549500	41657711484600	38934157695200	40753172842100	36608337684100
A4H414	A4H414	Uncharacterized protein	LBRM_04_1000						13	13	13	32.591	1	13	13	13	296	1320800000	1636300000	1372900000	1336300000	3213000000	2606400000	2964300000	3394400000	4996300000	3971500000	3937900000	3352400000	4874700000	4913400000	5253900000	4613800000	12071658747700	12883483682800	11226249791060	10762374168990	24034520920300	24220032789700	26907048215650	27751329763000	36767145070500	36602979417800	36529106264300	30148984549500	41657711484600	38934157695200	40753172842100	36608337684100
A4H415	A4H415	Putative chloride channel protein	LBRM_04_1010			chloride transport [GO:0006821]	integral component of membrane [GO:0016021]	voltage-gated chloride channel activity [GO:0005247]	17	17	17	128.776	1	17	17	17	1185	424350000	435190000	322040000	5927500000	736700000	766090000	1044800000	833540000	931350000	1209800000	988140000	1290600000	1503100000	1416700000	1451400000	1413600000	12071658747700	12883483682800	11226249791060	10762374168990	24034520920300	24220032789700	26907048215650	27751329763000	36767145070500	36602979417800	36529106264300	30148984549500	41657711484600	38934157695200	40753172842100	36608337684100
A4H416	A4H416	Uncharacterized protein	LBRM_04_1020			cleavage involved in rRNA processing [GO:0000469]	nucleolus [GO:0005730]		4	4	4	25.778	1	4	4	4	223	18925000	18299000	123620000	0	89636000	88743000	19047000	86395000	175080000	243580000	230200000	131060000	163250000	221980000	164650000	167920000	12071658747700	12883483682800	11226249791060	10762374168990	24034520920300	24220032789700	26907048215650	27751329763000	36767145070500	36602979417800	36529106264300	30148984549500	41657711484600	38934157695200	40753172842100	36608337684100
A4H417	A4H417	Uncharacterized protein	LBRM_04_1030				integral component of membrane [GO:0016021]		10	10	10	30.726	1	10	10	10	281	558630000	519520000	392510000	342660000	914670000	708390000	650080000	1078500000	1119500000	1233100000	1534900000	834720000	2069400000	2140900000	1773800000	1778200000	12071658747700	12883483682800	11226249791060	10762374168990	24034520920300	24220032789700	26907048215650	27751329763000	36767145070500	36602979417800	36529106264300	30148984549500	41657711484600	38934157695200	40753172842100	36608337684100
A4H418	A4H418	Acyltransferase-like protein, copy 1	LBRM_04_1040					transferase activity, transferring acyl groups [GO:0016746]	10	3	3	27.03	1	10	3	3	233	128810000	62344000	60429000	71594000	235150000	88590000	331390000	208660000	331830000	280030000	314570000	386650000	277380000	625960000	503820000	733600000	12071658747700	12883483682800	11226249791060	10762374168990	24034520920300	24220032789700	26907048215650	27751329763000	36767145070500	36602979417800	36529106264300	30148984549500	41657711484600	38934157695200	40753172842100	36608337684100
A4H419	A4H419	Acyltransferase-like protein, copy 1	LBRM_04_1050				integral component of membrane [GO:0016021]	transferase activity, transferring acyl groups [GO:0016746]	18	5	5	38.449	1	18	5	5	337	231830000	5930300000	5562000000	221810000	677990000	652490000	597080000	933400000	729330000	1086100000	809840000	749050000	1046000000	1467500000	1275300000	980560000	12071658747700	12883483682800	11226249791060	10762374168990	24034520920300	24220032789700	26907048215650	27751329763000	36767145070500	36602979417800	36529106264300	30148984549500	41657711484600	38934157695200	40753172842100	36608337684100
A4H420	A4H420	Acyltransferase-like protein, copy 2	LBRM_04_1060				integral component of membrane [GO:0016021]	transferase activity, transferring acyl groups [GO:0016746]	18	18	4	39.804	1	18	18	4	355	681040000	583440000	769530000	483940000	1627500000	1805800000	1896900000	2064300000	3486600000	3329500000	2693700000	2421000000	3787400000	4018000000	3668500000	3775100000	12071658747700	12883483682800	11226249791060	10762374168990	24034520920300	24220032789700	26907048215650	27751329763000	36767145070500	36602979417800	36529106264300	30148984549500	41657711484600	38934157695200	40753172842100	36608337684100
A4H421	A4H421	Uncharacterized protein	LBRM_04_1070						5	5	5	49.682	1	5	5	5	469	132990000	75606000	56246000	61304000	68893000	74829000	200120000	194540000	104400000	87421000	106140000	105930000	127770000	184740000	163550000	173610000	12071658747700	12883483682800	11226249791060	10762374168990	24034520920300	24220032789700	26907048215650	27751329763000	36767145070500	36602979417800	36529106264300	30148984549500	41657711484600	38934157695200	40753172842100	36608337684100
A4H423	A4H423	Uncharacterized protein	LBRM_04_1090						21	21	21	86.186	1	21	21	21	794	327290000	350800000	330600000	323010000	820710000	926790000	939620000	1383300000	1694600000	1897500000	1621300000	1435500000	1286100000	1845400000	1461000000	1336100000	12071658747700	12883483682800	11226249791060	10762374168990	24034520920300	24220032789700	26907048215650	27751329763000	36767145070500	36602979417800	36529106264300	30148984549500	41657711484600	38934157695200	40753172842100	36608337684100
A4H425	A4H425	Uncharacterized protein	LBRM_04_1110						2	2	2	12.743	1	2	2	2	108	55687000	34515000	30012000	0	0	21505000	0	62086000	0	0	0	0	0	107330000	0	0	12071658747700	12883483682800	11226249791060	10762374168990	24034520920300	24220032789700	26907048215650	27751329763000	36767145070500	36602979417800	36529106264300	30148984549500	41657711484600	38934157695200	40753172842100	36608337684100
A4H426	A4H426	Uncharacterized protein	LBRM_04_1130						3	2	2	78.681	1	3	2	2	707	0	0	0	0	33549000	28427000	65513000	36872000	44641000	23295000	20723000	36472000	0	43995000	35865000	42987000	12071658747700	12883483682800	11226249791060	10762374168990	24034520920300	24220032789700	26907048215650	27751329763000	36767145070500	36602979417800	36529106264300	30148984549500	41657711484600	38934157695200	40753172842100	36608337684100
A4H427	A4H427	Putative cytochrome c oxidase assembly factor (EC 1.9.3.1)	LBRM_04_1140		1.9.3.1	cellular copper ion homeostasis [GO:0006878]; respiratory chain complex IV assembly [GO:0008535]	integral component of membrane [GO:0016021]; mitochondrial inner membrane [GO:0005743]	copper chaperone activity [GO:0016531]; copper ion binding [GO:0005507]; oxidoreductase activity [GO:0016491]	10	10	10	33.553	1	10	10	10	298	256740000	222180000	181790000	1630500000	551490000	403670000	299650000	358170000	594630000	641060000	1006900000	591420000	692300000	860370000	643580000	426750000	12071658747700	12883483682800	11226249791060	10762374168990	24034520920300	24220032789700	26907048215650	27751329763000	36767145070500	36602979417800	36529106264300	30148984549500	41657711484600	38934157695200	40753172842100	36608337684100
A4H428	A4H428	Uncharacterized protein	LBRM_04_1150						5	5	5	31.991	1	5	5	5	303	21135000	44281000	0	61356000	75968000	28038000	34959000	125050000	217660000	226840000	156220000	37508000	163390000	393960000	165910000	64812000	12071658747700	12883483682800	11226249791060	10762374168990	24034520920300	24220032789700	26907048215650	27751329763000	36767145070500	36602979417800	36529106264300	30148984549500	41657711484600	38934157695200	40753172842100	36608337684100
A4H430	A4H430	Fructose-bisphosphatase (EC 3.1.3.11)	LBRM_04_1170		3.1.3.11	carbohydrate metabolic process [GO:0005975]		fructose 1,6-bisphosphate 1-phosphatase activity [GO:0042132]; metal ion binding [GO:0046872]	14	14	14	38.904	1	14	14	14	351	2015700000	2205000000	1785800000	1752200000	4541800000	5377000000	4736800000	6481600000	6734600000	7562800000	7075100000	4526900000	8592200000	8006200000	8194000000	8553200000	12071658747700	12883483682800	11226249791060	10762374168990	24034520920300	24220032789700	26907048215650	27751329763000	36767145070500	36602979417800	36529106264300	30148984549500	41657711484600	38934157695200	40753172842100	36608337684100
A4H431	A4H431	31-O-demethyl-FK506 methyltransferase	LBRM_04_1180			methylation [GO:0032259]	integral component of membrane [GO:0016021]	methyltransferase activity [GO:0008168]	5	5	5	39.426	1	5	5	5	353	17493000	21629000	0	0	172160000	109370000	95918000	108710000	128530000	125840000	103270000	44212000	136170000	215850000	66057000	159560000	12071658747700	12883483682800	11226249791060	10762374168990	24034520920300	24220032789700	26907048215650	27751329763000	36767145070500	36602979417800	36529106264300	30148984549500	41657711484600	38934157695200	40753172842100	36608337684100
A4H432	A4H432	Putative RNA-binding protein	LBRM_04_1190					RNA binding [GO:0003723]	10	10	10	35.199	1	10	10	10	315	9094300000	9098800000	6694300000	8125700000	14407000000	19386000000	22792000000	19102000000	23036000000	21308000000	21449000000	22194000000	29606000000	28823000000	32598000000	27467000000	12071658747700	12883483682800	11226249791060	10762374168990	24034520920300	24220032789700	26907048215650	27751329763000	36767145070500	36602979417800	36529106264300	30148984549500	41657711484600	38934157695200	40753172842100	36608337684100
A4H433	A4H433	Uncharacterized protein	LBRM_04_1200						20	20	20	254.954	1	20	20	20	2364	186750000	1088700000	749390000	93839000	250300000	316790000	356700000	345500000	261670000	400100000	420530000	307250000	611800000	716350000	790900000	808200000	12071658747700	12883483682800	11226249791060	10762374168990	24034520920300	24220032789700	26907048215650	27751329763000	36767145070500	36602979417800	36529106264300	30148984549500	41657711484600	38934157695200	40753172842100	36608337684100
A4H434	A4H434	Putative tRNA nucleotidyltransferase (EC 2.7.7.25)	LBRM_04_1210		2.7.7.25	RNA processing [GO:0006396]		nucleotidyltransferase activity [GO:0016779]; RNA binding [GO:0003723]	16	16	16	57.893	1	16	16	16	518	467680000	413080000	339770000	328400000	705000000	970740000	1363800000	782610000	1218400000	1569700000	1218700000	1427700000	2282700000	1993500000	2142900000	1644900000	12071658747700	12883483682800	11226249791060	10762374168990	24034520920300	24220032789700	26907048215650	27751329763000	36767145070500	36602979417800	36529106264300	30148984549500	41657711484600	38934157695200	40753172842100	36608337684100
A4H435	A4H435	Uncharacterized protein	LBRM_04_1220						8	8	8	20.601	1	8	8	8	187	259830000	150520000	302930000	131090000	392560000	238570000	298980000	215850000	312580000	526160000	534420000	347270000	836230000	649540000	934300000	641060000	12071658747700	12883483682800	11226249791060	10762374168990	24034520920300	24220032789700	26907048215650	27751329763000	36767145070500	36602979417800	36529106264300	30148984549500	41657711484600	38934157695200	40753172842100	36608337684100
A4H437	A4H437	Uncharacterized protein	LBRM_04_1240						25	25	25	121.431	1	25	25	25	1061	474780000	552460000	442110000	369340000	1004300000	1030100000	859990000	1637400000	1471800000	1511800000	1352000000	1312400000	2149900000	7798200000	2341600000	1769100000	12071658747700	12883483682800	11226249791060	10762374168990	24034520920300	24220032789700	26907048215650	27751329763000	36767145070500	36602979417800	36529106264300	30148984549500	41657711484600	38934157695200	40753172842100	36608337684100
A4H438	A4H438	Actin	LBRM_04_1250						14	14	14	20.988	1	14	14	14	186	9966700000	12186000000	10126000000	8966000000	17963000000	16896000000	16896000000	15260000000	34219000000	31851000000	30743000000	23194000000	33298000000	27725000000	36544000000	25942000000	12071658747700	12883483682800	11226249791060	10762374168990	24034520920300	24220032789700	26907048215650	27751329763000	36767145070500	36602979417800	36529106264300	30148984549500	41657711484600	38934157695200	40753172842100	36608337684100
A4H439	A4H439	Surface antigen-like protein	LbrM_04_1260						5	4	4	33.387	1	5	4	4	315	1740700000	1299500000	789550000	1348700000	2074600000	2133400000	2237700000	2079100000	3269200000	2488000000	3533400000	4445300000	3697000000	3054900000	3475700000	3352700000	12071658747700	12883483682800	11226249791060	10762374168990	24034520920300	24220032789700	26907048215650	27751329763000	36767145070500	36602979417800	36529106264300	30148984549500	41657711484600	38934157695200	40753172842100	36608337684100
A4H440;A4H446;A4H445;A4H3Y2	A4H440;A4H446	Surface antigen-like protein	LbrM_04_1270						7;4;2;2	7;4;2;2	6;3;1;1	20.051	4	7	7	6	197	6993900000	7508900000	5027500000	10501000000	13812000000	11060000000	10471000000	11026000000	18076000000	21455000000	22926000000	23148000000	25499000000	28828000000	28486000000	29230000000	12071658747700	12883483682800	11226249791060	10762374168990	24034520920300	24220032789700	26907048215650	27751329763000	36767145070500	36602979417800	36529106264300	30148984549500	41657711484600	38934157695200	40753172842100	36608337684100
A4H443	A4H443	Uncharacterized protein	LbrM_04_1300						4	4	4	18.056	1	4	4	4	164	75474000	82524000	59633000	49153000	27461000	332250000	271960000	0	324280000	374620000	296330000	41979000	430840000	451120000	143740000	413710000	12071658747700	12883483682800	11226249791060	10762374168990	24034520920300	24220032789700	26907048215650	27751329763000	36767145070500	36602979417800	36529106264300	30148984549500	41657711484600	38934157695200	40753172842100	36608337684100
A4H444	A4H444	Uncharacterized protein	LbrM_04_1320				integral component of membrane [GO:0016021]		2	2	2	27.947	1	2	2	2	260	43846000	23672000	23758000	33520000	49567000	37987000	0	36589000	91120000	112750000	52795000	16870000	69816000	72554000	61276000	105040000	12071658747700	12883483682800	11226249791060	10762374168990	24034520920300	24220032789700	26907048215650	27751329763000	36767145070500	36602979417800	36529106264300	30148984549500	41657711484600	38934157695200	40753172842100	36608337684100
A4H447	A4H447	Uncharacterized protein	LBRM_05_0010						12	12	12	104.858	1	12	12	12	915	27271000	109800000	293500000	325120000	408760000	578980000	715800000	787040000	446210000	572640000	346200000	572630000	289010000	342600000	155820000	564570000	12071658747700	12883483682800	11226249791060	10762374168990	24034520920300	24220032789700	26907048215650	27751329763000	36767145070500	36602979417800	36529106264300	30148984549500	41657711484600	38934157695200	40753172842100	36608337684100
A4H449	A4H449	Putative ras-like small GTPases	LBRM_05_0030			intracellular protein transport [GO:0006886]; vesicle-mediated transport [GO:0016192]	endoplasmic reticulum [GO:0005783]; Golgi apparatus [GO:0005794]	GTP binding [GO:0005525]	12	12	12	21.702	1	12	12	12	195	3562600000	4662800000	3811900000	3524000000	8792700000	8145400000	9392000000	8251300000	15304000000	13527000000	13160000000	11484000000	14648000000	15430000000	15731000000	14976000000	12071658747700	12883483682800	11226249791060	10762374168990	24034520920300	24220032789700	26907048215650	27751329763000	36767145070500	36602979417800	36529106264300	30148984549500	41657711484600	38934157695200	40753172842100	36608337684100
A4H450	A4H450	Putative paraflagellar rod component par4	LBRM_05_0040				motile cilium [GO:0031514]		28	28	28	68.232	1	28	28	28	581	2370100000	2300200000	2513800000	2280800000	3426900000	4707400000	5213100000	5658500000	7188800000	5656200000	6120300000	5682600000	9009900000	7255500000	7559700000	7316100000	12071658747700	12883483682800	11226249791060	10762374168990	24034520920300	24220032789700	26907048215650	27751329763000	36767145070500	36602979417800	36529106264300	30148984549500	41657711484600	38934157695200	40753172842100	36608337684100
A4H451	A4H451	Uncharacterized protein	LBRM_05_0050			cAMP biosynthetic process [GO:0006171]			30	30	30	95.332	1	30	30	30	840	987880000	970020000	1057200000	1700500000	1716100000	1511200000	2275600000	2311300000	2426300000	2156900000	2051400000	2122700000	3266100000	2085800000	3216400000	3003200000	12071658747700	12883483682800	11226249791060	10762374168990	24034520920300	24220032789700	26907048215650	27751329763000	36767145070500	36602979417800	36529106264300	30148984549500	41657711484600	38934157695200	40753172842100	36608337684100
A4H452	A4H452	Major vault protein	LBRM_05_0060				cytoplasm [GO:0005737]; nucleus [GO:0005634]		32	32	32	93.28	1	32	32	32	833	2257900000	1104600000	1006000000	855070000	2187000000	4467600000	4769100000	2802800000	3196800000	3229900000	3132800000	4981200000	3959500000	3847100000	3348900000	3738400000	12071658747700	12883483682800	11226249791060	10762374168990	24034520920300	24220032789700	26907048215650	27751329763000	36767145070500	36602979417800	36529106264300	30148984549500	41657711484600	38934157695200	40753172842100	36608337684100
A4H453	A4H453	Dynein light chain	LBRM_05_0070			microtubule-based process [GO:0007017]	cytoplasm [GO:0005737]; dynein complex [GO:0030286]; microtubule [GO:0005874]		5	5	5	10.55	1	5	5	5	91	1013600000	1561600000	1839300000	993600000	3212400000	4058700000	4332900000	4425900000	3577600000	4458200000	4762900000	4153700000	6794900000	5412600000	4460200000	4250500000	12071658747700	12883483682800	11226249791060	10762374168990	24034520920300	24220032789700	26907048215650	27751329763000	36767145070500	36602979417800	36529106264300	30148984549500	41657711484600	38934157695200	40753172842100	36608337684100
A4H454	A4H454	Uncharacterized protein	LBRM_05_0080			rRNA processing [GO:0006364]			9	9	9	22.068	1	9	9	9	202	277840000	323790000	307290000	130840000	1521100000	591770000	826740000	941700000	1106400000	1459200000	1902400000	968770000	1365400000	661600000	1435000000	784480000	12071658747700	12883483682800	11226249791060	10762374168990	24034520920300	24220032789700	26907048215650	27751329763000	36767145070500	36602979417800	36529106264300	30148984549500	41657711484600	38934157695200	40753172842100	36608337684100
A4H455	A4H455	Putative NUDIX hydrolase dihydroneopterin triphosphate pyrophosphohydrolase/hydrolase (EC 3.6.1.-)	LBRM_05_0090		3.6.1.-			hydrolase activity [GO:0016787]	6	6	6	20.059	1	6	6	6	178	347450000	441750000	405280000	173610000	460550000	335720000	712080000	524550000	1210900000	1036500000	948200000	797010000	1376700000	1430000000	1016300000	1426700000	12071658747700	12883483682800	11226249791060	10762374168990	24034520920300	24220032789700	26907048215650	27751329763000	36767145070500	36602979417800	36529106264300	30148984549500	41657711484600	38934157695200	40753172842100	36608337684100
A4H456	A4H456	Serine/threonine-protein phosphatase (EC 3.1.3.16)	LBRM_05_0100		3.1.3.16			DNA binding [GO:0003677]; protein serine phosphatase activity [GO:0106306]; protein threonine phosphatase activity [GO:0106307]	33	33	33	71.783	1	33	33	33	637	7810500000	7543600000	7521100000	6006000000	15956000000	12306000000	13728000000	17259000000	21056000000	23265000000	22723000000	18192000000	29880000000	22404000000	28473000000	23802000000	12071658747700	12883483682800	11226249791060	10762374168990	24034520920300	24220032789700	26907048215650	27751329763000	36767145070500	36602979417800	36529106264300	30148984549500	41657711484600	38934157695200	40753172842100	36608337684100
A4H457	A4H457	Uncharacterized protein	LBRM_05_0110						4	4	4	13.891	1	4	4	4	123	25875000	49293000	145310000	110010000	142030000	91193000	93625000	162420000	302700000	301110000	262390000	118080000	211530000	228180000	160500000	258330000	12071658747700	12883483682800	11226249791060	10762374168990	24034520920300	24220032789700	26907048215650	27751329763000	36767145070500	36602979417800	36529106264300	30148984549500	41657711484600	38934157695200	40753172842100	36608337684100
A4H458	A4H458	Uncharacterized protein	LBRM_05_0120						3	3	3	37.673	1	3	3	3	338	9452300	0	0	0	540240000	231930000	391910000	268470000	0	514050000	332240000	373200000	31726000	37735000	21693000	359200000	12071658747700	12883483682800	11226249791060	10762374168990	24034520920300	24220032789700	26907048215650	27751329763000	36767145070500	36602979417800	36529106264300	30148984549500	41657711484600	38934157695200	40753172842100	36608337684100
A4H459	A4H459	Protein kinase domain-containing protein	LBRM_05_0130					ATP binding [GO:0005524]; protein serine/threonine kinase activity [GO:0004674]	13	13	13	47.968	1	13	13	13	432	174760000	231580000	198370000	206190000	452150000	336890000	221820000	556580000	400260000	513240000	656570000	487040000	1548800000	1026400000	897970000	660330000	12071658747700	12883483682800	11226249791060	10762374168990	24034520920300	24220032789700	26907048215650	27751329763000	36767145070500	36602979417800	36529106264300	30148984549500	41657711484600	38934157695200	40753172842100	36608337684100
A4H460	A4H460	RNA helicase (EC 3.6.4.13)	LBRM_05_0140		3.6.4.13			ATP binding [GO:0005524]; hydrolase activity [GO:0016787]; RNA binding [GO:0003723]; RNA helicase activity [GO:0003724]	33	33	33	74.758	1	33	33	33	689	5016300000	6122900000	4731300000	5134500000	12639000000	14473000000	12727000000	14759000000	17638000000	19285000000	18003000000	12676000000	18204000000	20090000000	19422000000	18204000000	12071658747700	12883483682800	11226249791060	10762374168990	24034520920300	24220032789700	26907048215650	27751329763000	36767145070500	36602979417800	36529106264300	30148984549500	41657711484600	38934157695200	40753172842100	36608337684100
A4H461	A4H461	Uncharacterized protein	LBRM_05_0150						16	16	16	47.315	1	16	16	16	442	475430000	1057900000	1027900000	797210000	1690500000	2292700000	3268800000	2349000000	3257400000	2241400000	1905600000	3049500000	2118200000	2568200000	2327900000	2345600000	12071658747700	12883483682800	11226249791060	10762374168990	24034520920300	24220032789700	26907048215650	27751329763000	36767145070500	36602979417800	36529106264300	30148984549500	41657711484600	38934157695200	40753172842100	36608337684100
A4H463	A4H463	Uncharacterized protein	LBRM_05_0170						5	5	5	79.122	1	5	5	5	748	0	152200000	257600000	234020000	40442000	247490000	188290000	278010000	23941000	65223000	32517000	35250000	145720000	133090000	198870000	73054000	12071658747700	12883483682800	11226249791060	10762374168990	24034520920300	24220032789700	26907048215650	27751329763000	36767145070500	36602979417800	36529106264300	30148984549500	41657711484600	38934157695200	40753172842100	36608337684100
A4H464	A4H464	Dihydrolipoamide acetyltransferase component of pyruvate dehydrogenase complex (EC 2.3.1.-)	LBRM_05_0180		2.3.1.-			transferase activity, transferring acyl groups [GO:0016746]	12	12	12	49.533	1	12	12	12	471	1209500000	1138200000	1121500000	1092800000	2526900000	2238100000	2584400000	2043100000	3464700000	3014200000	2901400000	2452100000	3109000000	2248100000	3269200000	2283400000	12071658747700	12883483682800	11226249791060	10762374168990	24034520920300	24220032789700	26907048215650	27751329763000	36767145070500	36602979417800	36529106264300	30148984549500	41657711484600	38934157695200	40753172842100	36608337684100
A4H465	A4H465	C3H1-type domain-containing protein	LBRM_05_0190				nucleus [GO:0005634]	metal ion binding [GO:0046872]	10	10	10	36.71	1	10	10	10	349	717330000	567500000	452760000	501580000	2023600000	1837200000	2028500000	1713000000	2391800000	2174900000	1999700000	1466600000	3522100000	2871900000	3186200000	1803000000	12071658747700	12883483682800	11226249791060	10762374168990	24034520920300	24220032789700	26907048215650	27751329763000	36767145070500	36602979417800	36529106264300	30148984549500	41657711484600	38934157695200	40753172842100	36608337684100
A4H466	A4H466	CP-type G domain-containing protein	LBRM_05_0200					GTPase activity [GO:0003924]; GTP binding [GO:0005525]	26	26	26	88.675	1	26	26	26	788	726670000	855100000	758200000	481240000	1475500000	1880100000	2288300000	1670900000	2349800000	3873700000	4556800000	2708500000	4553000000	2597800000	3290900000	2738700000	12071658747700	12883483682800	11226249791060	10762374168990	24034520920300	24220032789700	26907048215650	27751329763000	36767145070500	36602979417800	36529106264300	30148984549500	41657711484600	38934157695200	40753172842100	36608337684100
A4H468	A4H468	Putative hydrogenase	LBRM_05_0220						4	4	4	63.654	1	4	4	4	602	20599000	56805000	64298000	51191000	76299000	113010000	109410000	185600000	152350000	187650000	174760000	88139000	227230000	204910000	265260000	159890000	12071658747700	12883483682800	11226249791060	10762374168990	24034520920300	24220032789700	26907048215650	27751329763000	36767145070500	36602979417800	36529106264300	30148984549500	41657711484600	38934157695200	40753172842100	36608337684100
A4H470;A4H4Z6	A4H470	ANK_REP_REGION domain-containing protein	LBRM_05_0250						10;2	10;2	10;2	34.937	2	10	10	10	317	212190000	418010000	246480000	275170000	738990000	806740000	1056000000	1044600000	731760000	1015900000	1136800000	1085500000	961510000	1075400000	911380000	884630000	12071658747700	12883483682800	11226249791060	10762374168990	24034520920300	24220032789700	26907048215650	27751329763000	36767145070500	36602979417800	36529106264300	30148984549500	41657711484600	38934157695200	40753172842100	36608337684100
A4H471	A4H471	Uncharacterized protein	LBRM_05_0260						4	4	4	35.55	1	4	4	4	322	56355000	254170000	300520000	215440000	308960000	155850000	231220000	185790000	95575000	320830000	216170000	56334000	290430000	66278000	430140000	352440000	12071658747700	12883483682800	11226249791060	10762374168990	24034520920300	24220032789700	26907048215650	27751329763000	36767145070500	36602979417800	36529106264300	30148984549500	41657711484600	38934157695200	40753172842100	36608337684100
A4H472	A4H472	Very-long-chain (3R)-3-hydroxyacyl-CoA dehydratase (EC 4.2.1.134)	LBRM_05_0270	PATHWAY: Lipid metabolism. {ECO:0000256|ARBA:ARBA00005189}.; PATHWAY: Lipid metabolism; fatty acid biosynthesis. {ECO:0000256|ARBA:ARBA00005194}.	4.2.1.134	fatty acid biosynthetic process [GO:0006633]	integral component of membrane [GO:0016021]	3-hydroxy-arachidoyl-CoA dehydratase activity [GO:0102343]; 3-hydroxy-behenoyl-CoA dehydratase activity [GO:0102344]; 3-hydroxy-lignoceroyl-CoA dehydratase activity [GO:0102345]; hydrolase activity [GO:0016787]; very-long-chain 3-hydroxyacyl-CoA dehydratase activity [GO:0102158]	7	7	7	25	1	7	7	7	224	2355200000	2830800000	1732700000	2634200000	6823500000	5590200000	6025700000	7069000000	10484000000	9757000000	11643000000	10017000000	11677000000	9613600000	12861000000	9662900000	12071658747700	12883483682800	11226249791060	10762374168990	24034520920300	24220032789700	26907048215650	27751329763000	36767145070500	36602979417800	36529106264300	30148984549500	41657711484600	38934157695200	40753172842100	36608337684100
A4H474	A4H474	Phosphate carrier protein, mitochondrial-like protein	LBRM_05_0290			mitochondrial phosphate ion transmembrane transport [GO:1990547]	integral component of membrane [GO:0016021]	inorganic phosphate transmembrane transporter activity [GO:0005315]	7	7	7	53.492	1	7	7	7	498	62522000	30204000	173120000	53289000	176140000	160490000	108010000	153630000	153590000	200200000	226080000	153200000	252530000	328130000	290170000	235990000	12071658747700	12883483682800	11226249791060	10762374168990	24034520920300	24220032789700	26907048215650	27751329763000	36767145070500	36602979417800	36529106264300	30148984549500	41657711484600	38934157695200	40753172842100	36608337684100
A4H475	A4H475	Uncharacterized protein	LBRM_05_0300						2	2	2	71.959	1	2	2	2	677	11346000	9387800	7756900	0	10510000	18605000	28863000	19466000	33349000	26660000	89887000	24914000	125150000	49285000	31413000	0	12071658747700	12883483682800	11226249791060	10762374168990	24034520920300	24220032789700	26907048215650	27751329763000	36767145070500	36602979417800	36529106264300	30148984549500	41657711484600	38934157695200	40753172842100	36608337684100
A4H476	A4H476	Glutaredoxin-like protein	LBRM_05_0310					iron-sulfur cluster binding [GO:0051536]; metal ion binding [GO:0046872]; protein disulfide oxidoreductase activity [GO:0015035]	5	5	5	19.61	1	5	5	5	180	203980000	316090000	245130000	222420000	504480000	338840000	540690000	527410000	801250000	1074800000	1230600000	720560000	587150000	939820000	996940000	861490000	12071658747700	12883483682800	11226249791060	10762374168990	24034520920300	24220032789700	26907048215650	27751329763000	36767145070500	36602979417800	36529106264300	30148984549500	41657711484600	38934157695200	40753172842100	36608337684100
A4H477	A4H477	Putative DNA replication licensing factor	LBRM_05_0320			DNA duplex unwinding [GO:0032508]		ATP binding [GO:0005524]; DNA binding [GO:0003677]	6	6	6	105.04	1	6	6	6	996	55624000	61226000	44156000	42800000	114240000	59770000	167540000	97603000	181540000	110230000	239010000	173380000	324600000	270500000	210730000	225670000	12071658747700	12883483682800	11226249791060	10762374168990	24034520920300	24220032789700	26907048215650	27751329763000	36767145070500	36602979417800	36529106264300	30148984549500	41657711484600	38934157695200	40753172842100	36608337684100
A4H478	A4H478	Uncharacterized protein	LBRM_05_0330			translation [GO:0006412]	ribosome [GO:0005840]	structural constituent of ribosome [GO:0003735]	12	12	12	40.495	1	12	12	12	364	255980000	194800000	162040000	107850000	452970000	377760000	737620000	349030000	667200000	505850000	661970000	511070000	1092300000	661000000	925740000	920180000	12071658747700	12883483682800	11226249791060	10762374168990	24034520920300	24220032789700	26907048215650	27751329763000	36767145070500	36602979417800	36529106264300	30148984549500	41657711484600	38934157695200	40753172842100	36608337684100
A4H480	A4H480	N(1),N(8)-bis(glutathionyl)spermidine reductase (EC 1.8.1.12) (Trypanothione reductase)	TRYR LBRM_05_0350		1.8.1.12	cell redox homeostasis [GO:0045454]		flavin adenine dinucleotide binding [GO:0050660]; trypanothione-disulfide reductase activity [GO:0015042]	21	21	21	53.381	1	21	21	21	491	16575000000	18252000000	15214000000	14238000000	26598000000	29802000000	33836000000	32251000000	55496000000	48726000000	42119000000	37673000000	43038000000	39008000000	42260000000	38193000000	12071658747700	12883483682800	11226249791060	10762374168990	24034520920300	24220032789700	26907048215650	27751329763000	36767145070500	36602979417800	36529106264300	30148984549500	41657711484600	38934157695200	40753172842100	36608337684100
A4H481	A4H481	Putative ATP-dependent RNA helicase	LBRM_05_0360					ATP binding [GO:0005524]; helicase activity [GO:0004386]; hydrolase activity [GO:0016787]; nucleic acid binding [GO:0003676]	13	13	13	68.072	1	13	13	13	630	75487000	124870000	242080000	197750000	299500000	532560000	213750000	276970000	426550000	596930000	495080000	279160000	1183200000	939980000	719720000	657600000	12071658747700	12883483682800	11226249791060	10762374168990	24034520920300	24220032789700	26907048215650	27751329763000	36767145070500	36602979417800	36529106264300	30148984549500	41657711484600	38934157695200	40753172842100	36608337684100
A4H482	A4H482	Uncharacterized protein	LBRM_05_0370						11	11	11	35.022	1	11	11	11	336	568980000	691150000	675310000	580050000	827620000	697330000	751090000	1038200000	1522100000	1157600000	1268500000	515770000	1599600000	1390000000	2196800000	1775000000	12071658747700	12883483682800	11226249791060	10762374168990	24034520920300	24220032789700	26907048215650	27751329763000	36767145070500	36602979417800	36529106264300	30148984549500	41657711484600	38934157695200	40753172842100	36608337684100
A4H483	A4H483	Putative microtubule-associated protein	LBRM_05_0380					microtubule binding [GO:0008017]	40	40	25	95.733	1	40	40	25	855	21636000000	21309000000	17234000000	17922000000	38804000000	37386000000	37998000000	41313000000	63266000000	63034000000	69034000000	50472000000	53928000000	78883000000	81530000000	64096000000	12071658747700	12883483682800	11226249791060	10762374168990	24034520920300	24220032789700	26907048215650	27751329763000	36767145070500	36602979417800	36529106264300	30148984549500	41657711484600	38934157695200	40753172842100	36608337684100
A4H484	A4H484	Putative microtubule-associated protein (Fragment)	LBRM_05_0390					microtubule binding [GO:0008017]	16	1	1	211.425	1	16	1	1	1903	559270000	838470000	592910000	699250000	909480000	849590000	1189200000	727130000	846600000	2062400000	1402300000	1617500000	2597100000	2045600000	2663900000	2272800000	12071658747700	12883483682800	11226249791060	10762374168990	24034520920300	24220032789700	26907048215650	27751329763000	36767145070500	36602979417800	36529106264300	30148984549500	41657711484600	38934157695200	40753172842100	36608337684100
A4H485	A4H485	Protein kinase domain-containing protein	LBRM_05_0400					ATP binding [GO:0005524]; protein kinase activity [GO:0004672]	19	19	18	79.107	1	19	19	18	730	1084500000	568400000	1031700000	280160000	614770000	711580000	593640000	1075000000	1640300000	1398400000	1609800000	1172900000	1444800000	1497700000	1799000000	1502600000	12071658747700	12883483682800	11226249791060	10762374168990	24034520920300	24220032789700	26907048215650	27751329763000	36767145070500	36602979417800	36529106264300	30148984549500	41657711484600	38934157695200	40753172842100	36608337684100
A4H486	A4H486	Structural maintenance of chromosomes protein	LBRM_05_0410			chromosome condensation [GO:0030261]	chromosome [GO:0005694]; nucleus [GO:0005634]	ATPase activity [GO:0016887]; ATP binding [GO:0005524]	30	30	30	136.497	1	30	30	30	1208	310550000	204000000	213300000	299710000	658000000	599270000	771110000	980500000	1715900000	1609000000	1610800000	1014700000	1647300000	1722600000	1596900000	1749300000	12071658747700	12883483682800	11226249791060	10762374168990	24034520920300	24220032789700	26907048215650	27751329763000	36767145070500	36602979417800	36529106264300	30148984549500	41657711484600	38934157695200	40753172842100	36608337684100
A4H487	A4H487	TPR_REGION domain-containing protein	LBRM_05_0420						14	14	14	89.175	1	14	14	14	814	207830000	330100000	258020000	164240000	527400000	659300000	1203800000	677500000	711020000	926890000	677740000	1233900000	575860000	803700000	601900000	915280000	12071658747700	12883483682800	11226249791060	10762374168990	24034520920300	24220032789700	26907048215650	27751329763000	36767145070500	36602979417800	36529106264300	30148984549500	41657711484600	38934157695200	40753172842100	36608337684100
A4H488	A4H488	Putative dynein-light chain-protein	LBRM_05_0430						3	3	3	12.337	1	3	3	3	111	97184000	89362000	37935000	76487000	166190000	148390000	162350000	242290000	543660000	433660000	624210000	227140000	171710000	446330000	469870000	351270000	12071658747700	12883483682800	11226249791060	10762374168990	24034520920300	24220032789700	26907048215650	27751329763000	36767145070500	36602979417800	36529106264300	30148984549500	41657711484600	38934157695200	40753172842100	36608337684100
A4H490	A4H490	Uncharacterized protein	LBRM_05_0450						7	7	7	91.989	1	7	7	7	840	54402000	53373000	10988000	0	109320000	213280000	159050000	306430000	236950000	63455000	356620000	273670000	280180000	328130000	338820000	237820000	12071658747700	12883483682800	11226249791060	10762374168990	24034520920300	24220032789700	26907048215650	27751329763000	36767145070500	36602979417800	36529106264300	30148984549500	41657711484600	38934157695200	40753172842100	36608337684100
A4H491	A4H491	Uncharacterized protein	LBRM_05_0460						13	13	13	22.443	1	13	13	13	196	5007000000	4806000000	4104200000	5165900000	11222000000	11584000000	16148000000	12993000000	18191000000	20023000000	18524000000	20117000000	23157000000	18536000000	21334000000	16756000000	12071658747700	12883483682800	11226249791060	10762374168990	24034520920300	24220032789700	26907048215650	27751329763000	36767145070500	36602979417800	36529106264300	30148984549500	41657711484600	38934157695200	40753172842100	36608337684100
A4H492	A4H492	Nucleolar GTP-binding protein 2	LBRM_05_0470				nucleolus [GO:0005730]	GTP binding [GO:0005525]; hydrolase activity [GO:0016787]	27	27	27	72.935	1	27	27	27	640	635040000	644530000	652090000	668610000	1744400000	1806500000	1903900000	2510300000	3397000000	3335000000	3156500000	2389300000	3951700000	4301700000	3120900000	3576100000	12071658747700	12883483682800	11226249791060	10762374168990	24034520920300	24220032789700	26907048215650	27751329763000	36767145070500	36602979417800	36529106264300	30148984549500	41657711484600	38934157695200	40753172842100	36608337684100
A4H494	A4H494	Monocarboxylate transporter-like protein	LBRM_05_0490				integral component of membrane [GO:0016021]	transmembrane transporter activity [GO:0022857]	3	3	3	58.907	1	3	3	3	542	16797000	29342000	18571000	40510000	69040000	71258000	51082000	54664000	115060000	153370000	158110000	47072000	111320000	67884000	207940000	121110000	12071658747700	12883483682800	11226249791060	10762374168990	24034520920300	24220032789700	26907048215650	27751329763000	36767145070500	36602979417800	36529106264300	30148984549500	41657711484600	38934157695200	40753172842100	36608337684100
A4H495	A4H495	Uncharacterized protein	LBRM_05_0500				integral component of membrane [GO:0016021]		10	10	10	18.978	1	10	10	10	169	927130000	802900000	637260000	432340000	1713200000	1268400000	1267800000	1859000000	2657300000	1462200000	2463400000	1789200000	2914400000	1889800000	3098700000	2301200000	12071658747700	12883483682800	11226249791060	10762374168990	24034520920300	24220032789700	26907048215650	27751329763000	36767145070500	36602979417800	36529106264300	30148984549500	41657711484600	38934157695200	40753172842100	36608337684100
A4H497;A4H496	A4H497;A4H496	ATPase alpha subunit	LBRM_05_0520				proton-transporting ATP synthase complex, catalytic core F(1) [GO:0045261]	ATP binding [GO:0005524]; proton-transporting ATP synthase activity, rotational mechanism [GO:0046933]	27;14	27;14	27;14	62.616	2	27	27	27	574	42581000000	47208000000	38686000000	41882000000	69118000000	77468000000	87311000000	92658000000	102880000000	99620000000	110640000000	84932000000	125520000000	119800000000	119300000000	120710000000	12071658747700	12883483682800	11226249791060	10762374168990	24034520920300	24220032789700	26907048215650	27751329763000	36767145070500	36602979417800	36529106264300	30148984549500	41657711484600	38934157695200	40753172842100	36608337684100
A4H498	A4H498	Nuclear receptor binding factor-like protein	LBRM_05_0530						18	18	18	36.082	1	18	18	18	340	1534600000	1955500000	1525000000	1100900000	3013000000	3780100000	4183100000	3844200000	6197800000	5745700000	5750400000	3431700000	6506700000	7166700000	6917100000	5835900000	12071658747700	12883483682800	11226249791060	10762374168990	24034520920300	24220032789700	26907048215650	27751329763000	36767145070500	36602979417800	36529106264300	30148984549500	41657711484600	38934157695200	40753172842100	36608337684100
A4H499	A4H499	Kinetoplast-associated protein-like protein	LBRM_05_0540						10	10	10	215.619	1	10	10	10	2067	0	0	4136600	1866500	280730000	231020000	137840000	407010000	66806000	625320000	276310000	71978000	508100000	405250000	179310000	209240000	12071658747700	12883483682800	11226249791060	10762374168990	24034520920300	24220032789700	26907048215650	27751329763000	36767145070500	36602979417800	36529106264300	30148984549500	41657711484600	38934157695200	40753172842100	36608337684100
A4H4A0	A4H4A0	Uncharacterized protein	LBRM_05_0550						5	5	5	20.03	1	5	5	5	191	173680000	70024000	48419000	40848000	157080000	152380000	162170000	269250000	283710000	311560000	120850000	257570000	456250000	197460000	319900000	41467000	12071658747700	12883483682800	11226249791060	10762374168990	24034520920300	24220032789700	26907048215650	27751329763000	36767145070500	36602979417800	36529106264300	30148984549500	41657711484600	38934157695200	40753172842100	36608337684100
A4H4A1	A4H4A1	Protein kinase domain-containing protein	LBRM_05_0560					ATP binding [GO:0005524]; protein serine/threonine kinase activity [GO:0004674]	10	10	10	36.318	1	10	10	10	318	133290000	125860000	125600000	141130000	469960000	334520000	532950000	531210000	704760000	700080000	721580000	538910000	1478400000	695060000	890680000	920270000	12071658747700	12883483682800	11226249791060	10762374168990	24034520920300	24220032789700	26907048215650	27751329763000	36767145070500	36602979417800	36529106264300	30148984549500	41657711484600	38934157695200	40753172842100	36608337684100
A4H4A2	A4H4A2	Uncharacterized protein	LBRM_05_0570				integral component of membrane [GO:0016021]		22	22	22	42.839	1	22	22	22	408	1105300000	1440000000	887290000	918770000	2541500000	2832400000	2615600000	2972300000	3980200000	4316900000	4084400000	2788700000	3901800000	4434200000	3450000000	4925400000	12071658747700	12883483682800	11226249791060	10762374168990	24034520920300	24220032789700	26907048215650	27751329763000	36767145070500	36602979417800	36529106264300	30148984549500	41657711484600	38934157695200	40753172842100	36608337684100
A4H4A4	A4H4A4	Uncharacterized protein	LBRM_05_0590						16	16	16	92.911	1	16	16	16	859	0	41310000	60604000	117400000	244750000	222720000	235780000	225750000	151090000	344610000	406610000	412110000	513090000	531940000	717650000	355080000	12071658747700	12883483682800	11226249791060	10762374168990	24034520920300	24220032789700	26907048215650	27751329763000	36767145070500	36602979417800	36529106264300	30148984549500	41657711484600	38934157695200	40753172842100	36608337684100
A4H4A5	A4H4A5	Fcf2 domain-containing protein	LBRM_05_0600						7	7	7	23.122	1	7	7	7	202	284770000	226210000	349480000	250760000	7648400000	6762500000	6814100000	1980600000	8918900000	7569600000	9541500000	6632500000	8233700000	9882700000	6810600000	9137400000	12071658747700	12883483682800	11226249791060	10762374168990	24034520920300	24220032789700	26907048215650	27751329763000	36767145070500	36602979417800	36529106264300	30148984549500	41657711484600	38934157695200	40753172842100	36608337684100
A4H4A7	A4H4A7	DUF1308 domain-containing protein	LBRM_05_0620						2	2	2	80.163	1	2	2	2	742	7423500	10567000	11137000	6299500	59962000	16739000	30859000	21765000	0	66339000	36763000	13450000	97754000	95899000	119620000	87726000	12071658747700	12883483682800	11226249791060	10762374168990	24034520920300	24220032789700	26907048215650	27751329763000	36767145070500	36602979417800	36529106264300	30148984549500	41657711484600	38934157695200	40753172842100	36608337684100
A4H4A8	A4H4A8	Uncharacterized protein	LBRM_05_0630						8	8	8	46.863	1	8	8	8	412	95990000	94988000	32636000	87886000	166470000	143230000	150990000	306170000	193920000	131980000	219630000	194600000	277530000	324020000	420370000	457640000	12071658747700	12883483682800	11226249791060	10762374168990	24034520920300	24220032789700	26907048215650	27751329763000	36767145070500	36602979417800	36529106264300	30148984549500	41657711484600	38934157695200	40753172842100	36608337684100
A4H4A9	A4H4A9	Uncharacterized protein	LBRM_05_0640				integral component of membrane [GO:0016021]		17	17	17	86.214	1	17	17	17	778	570890000	659230000	673380000	788160000	1410700000	1928700000	2221500000	1510800000	2254500000	2917900000	2992600000	2547300000	5516900000	4273300000	4350600000	3718800000	12071658747700	12883483682800	11226249791060	10762374168990	24034520920300	24220032789700	26907048215650	27751329763000	36767145070500	36602979417800	36529106264300	30148984549500	41657711484600	38934157695200	40753172842100	36608337684100
A4H4B0	A4H4B0	Nitroreductase-like protein	LBRM_05_0650					oxidoreductase activity [GO:0016491]	8	8	8	31.839	1	8	8	8	295	120370000	95100000	88906000	127130000	348600000	233920000	325650000	317670000	434630000	531470000	485440000	408380000	350130000	539130000	460270000	649820000	12071658747700	12883483682800	11226249791060	10762374168990	24034520920300	24220032789700	26907048215650	27751329763000	36767145070500	36602979417800	36529106264300	30148984549500	41657711484600	38934157695200	40753172842100	36608337684100
A4H4B1	A4H4B1	Uncharacterized protein	LBRM_05_0660						4	4	4	253.646	1	4	4	4	2428	61482000	115500000	83847000	57938000	616420000	596510000	429030000	559300000	316480000	132490000	183090000	178730000	14227000	27106000	26469000	229840000	12071658747700	12883483682800	11226249791060	10762374168990	24034520920300	24220032789700	26907048215650	27751329763000	36767145070500	36602979417800	36529106264300	30148984549500	41657711484600	38934157695200	40753172842100	36608337684100
A4H4B2	A4H4B2	Sre-2/carboxylate carrier-like protein	LBRM_05_0670			amino acid transport [GO:0006865]	integral component of membrane [GO:0016021]; mitochondrion [GO:0005739]	ion transmembrane transporter activity [GO:0015075]	12	12	12	37.686	1	12	12	12	346	337920000	456220000	248750000	362210000	1118100000	1278900000	1288800000	1089000000	1567400000	1473100000	1455400000	1310800000	2105300000	1941500000	1645900000	2112500000	12071658747700	12883483682800	11226249791060	10762374168990	24034520920300	24220032789700	26907048215650	27751329763000	36767145070500	36602979417800	36529106264300	30148984549500	41657711484600	38934157695200	40753172842100	36608337684100
A4H4B3	A4H4B3	Uncharacterized protein	LBRM_05_0680						5	5	5	292.436	1	5	5	5	2872	183360000	216930000	361110000	199030000	273830000	1160400000	898470000	1488500000	545260000	488950000	437590000	223790000	98127000	86536000	26210000	681460000	12071658747700	12883483682800	11226249791060	10762374168990	24034520920300	24220032789700	26907048215650	27751329763000	36767145070500	36602979417800	36529106264300	30148984549500	41657711484600	38934157695200	40753172842100	36608337684100
A4H4B4	A4H4B4	Uncharacterized protein	LBRM_05_0690						14	14	14	181.827	1	14	14	14	1727	38844000	58932000	33746000	0	207200000	355150000	498620000	403850000	424340000	228720000	325750000	473940000	576520000	480150000	566560000	376470000	12071658747700	12883483682800	11226249791060	10762374168990	24034520920300	24220032789700	26907048215650	27751329763000	36767145070500	36602979417800	36529106264300	30148984549500	41657711484600	38934157695200	40753172842100	36608337684100
A4H4B5	A4H4B5	Phophatase-like protein	LBRM_05_0700					protein tyrosine/serine/threonine phosphatase activity [GO:0008138]	2	2	2	139.572	1	2	2	2	1320	0	0	0	0	0	90199000	0	0	0	0	0	0	0	50167000	0	0	12071658747700	12883483682800	11226249791060	10762374168990	24034520920300	24220032789700	26907048215650	27751329763000	36767145070500	36602979417800	36529106264300	30148984549500	41657711484600	38934157695200	40753172842100	36608337684100
A4H4B6	A4H4B6	Uncharacterized protein	LBRM_05_0710						9	9	9	82.517	1	9	9	9	761	43132000	0	36419000	12131000	161330000	132920000	268330000	156530000	124430000	163540000	160000000	183810000	418350000	345460000	305310000	456240000	12071658747700	12883483682800	11226249791060	10762374168990	24034520920300	24220032789700	26907048215650	27751329763000	36767145070500	36602979417800	36529106264300	30148984549500	41657711484600	38934157695200	40753172842100	36608337684100
A4H4B7	A4H4B7	Uncharacterized protein	LBRM_05_0720			late endosome to vacuole transport via multivesicular body sorting pathway [GO:0032511]; protein transport [GO:0015031]	endosome membrane [GO:0010008]		15	15	15	39.754	1	15	15	15	367	648520000	711780000	458750000	294880000	1448000000	1750800000	1687000000	1422400000	2248600000	1907800000	1894700000	1029200000	1958800000	2018900000	2471700000	2098100000	12071658747700	12883483682800	11226249791060	10762374168990	24034520920300	24220032789700	26907048215650	27751329763000	36767145070500	36602979417800	36529106264300	30148984549500	41657711484600	38934157695200	40753172842100	36608337684100
A4H4B8	A4H4B8	Flavodoxin-like domain-containing protein	LBRM_05_0730			tRNA processing [GO:0008033]		4 iron, 4 sulfur cluster binding [GO:0051539]; FMN binding [GO:0010181]; lyase activity [GO:0016829]	27	27	27	93.773	1	27	27	27	844	1216800000	1131600000	939640000	706920000	1265200000	1991800000	2375000000	2355200000	3245400000	2718200000	2519400000	2602800000	3127400000	2670600000	2956700000	2762000000	12071658747700	12883483682800	11226249791060	10762374168990	24034520920300	24220032789700	26907048215650	27751329763000	36767145070500	36602979417800	36529106264300	30148984549500	41657711484600	38934157695200	40753172842100	36608337684100
A4H4C0	A4H4C0	Uncharacterized protein	LBRM_05_0750						8	8	8	153.773	1	8	8	8	1489	0	0	0	0	20929000	10694000	0	49112000	0	21606000	38874000	92235000	369980000	126140000	167860000	392110000	12071658747700	12883483682800	11226249791060	10762374168990	24034520920300	24220032789700	26907048215650	27751329763000	36767145070500	36602979417800	36529106264300	30148984549500	41657711484600	38934157695200	40753172842100	36608337684100
A4H4C1	A4H4C1	Uncharacterized protein	LBRM_05_0760				integral component of membrane [GO:0016021]		5	5	5	16.987	1	5	5	5	147	128300000	423170000	496960000	321250000	1127400000	649770000	1101900000	1047500000	6712800000	2973600000	2836100000	1631000000	2329900000	1584300000	2038200000	1387000000	12071658747700	12883483682800	11226249791060	10762374168990	24034520920300	24220032789700	26907048215650	27751329763000	36767145070500	36602979417800	36529106264300	30148984549500	41657711484600	38934157695200	40753172842100	36608337684100
A4H4C2	A4H4C2	Uncharacterized protein	LBRM_05_0770				mitochondrial matrix [GO:0005759]		6	6	6	37.234	1	6	6	6	340	130650000	104820000	102560000	112540000	566170000	268370000	373950000	171030000	337050000	410320000	267120000	115240000	790810000	888680000	631430000	931050000	12071658747700	12883483682800	11226249791060	10762374168990	24034520920300	24220032789700	26907048215650	27751329763000	36767145070500	36602979417800	36529106264300	30148984549500	41657711484600	38934157695200	40753172842100	36608337684100
A4H4C3	A4H4C3	MYND zinc finger (ZnF) domain-like protein	LBRM_05_0780						16	16	16	47.524	1	16	16	16	436	421640000	414100000	365460000	368340000	986660000	938980000	1165200000	907250000	1438300000	1572900000	1684800000	1362000000	2492200000	1771800000	1854400000	1790400000	12071658747700	12883483682800	11226249791060	10762374168990	24034520920300	24220032789700	26907048215650	27751329763000	36767145070500	36602979417800	36529106264300	30148984549500	41657711484600	38934157695200	40753172842100	36608337684100
A4H4C4	A4H4C4	Uncharacterized protein	LBRM_05_0790						19	18	18	99.615	1	19	18	18	920	621860000	617980000	466770000	394610000	1601900000	1203500000	2121800000	1931800000	2051900000	1994900000	1538800000	2175700000	2279300000	2018700000	2167200000	1850300000	12071658747700	12883483682800	11226249791060	10762374168990	24034520920300	24220032789700	26907048215650	27751329763000	36767145070500	36602979417800	36529106264300	30148984549500	41657711484600	38934157695200	40753172842100	36608337684100
A4H4C5	A4H4C5	S-methyl-5'-thioadenosine phosphorylase (EC 2.4.2.28) (5'-methylthioadenosine phosphorylase) (MTA phosphorylase) (MTAP) (MTAPase)	LBRM_05_0800	PATHWAY: Amino-acid biosynthesis; L-methionine biosynthesis via salvage pathway; S-methyl-5-thio-alpha-D-ribose 1-phosphate from S-methyl-5'-thioadenosine (phosphorylase route): step 1/1. {ECO:0000256|HAMAP-Rule:MF_03155}.	2.4.2.28	L-methionine salvage from methylthioadenosine [GO:0019509]; purine ribonucleoside salvage [GO:0006166]	cytoplasm [GO:0005737]; nucleus [GO:0005634]	S-methyl-5-thioadenosine phosphorylase activity [GO:0017061]	14	14	14	33.185	1	14	14	14	306	7960700000	7811300000	6879300000	6822000000	16024000000	15923000000	17362000000	19964000000	26734000000	26227000000	19822000000	20123000000	25966000000	21344000000	27115000000	25188000000	12071658747700	12883483682800	11226249791060	10762374168990	24034520920300	24220032789700	26907048215650	27751329763000	36767145070500	36602979417800	36529106264300	30148984549500	41657711484600	38934157695200	40753172842100	36608337684100
A4H4C7	A4H4C7	Uncharacterized protein	LBRM_05_0820						25	25	25	69.034	1	25	25	25	667	820900000	985840000	1028900000	891640000	2226300000	2370800000	2001500000	2446200000	3480700000	3100800000	3730700000	2868400000	4730900000	3020000000	4309400000	3918700000	12071658747700	12883483682800	11226249791060	10762374168990	24034520920300	24220032789700	26907048215650	27751329763000	36767145070500	36602979417800	36529106264300	30148984549500	41657711484600	38934157695200	40753172842100	36608337684100
A4H4C8	A4H4C8	Uncharacterized protein	LBRM_05_0830						5	5	5	18.1	1	5	5	5	155	178600000	187770000	240260000	159160000	276200000	174430000	376520000	220540000	529180000	460410000	527130000	326270000	953390000	600630000	744370000	613970000	12071658747700	12883483682800	11226249791060	10762374168990	24034520920300	24220032789700	26907048215650	27751329763000	36767145070500	36602979417800	36529106264300	30148984549500	41657711484600	38934157695200	40753172842100	36608337684100
A4H4C9	A4H4C9	Uncharacterized protein	LBRM_05_0840						14	14	14	193.717	1	14	14	14	1825	34248000	69757000	13417000	0	376870000	263400000	176110000	275680000	502170000	641140000	278540000	269970000	792040000	672310000	587450000	600460000	12071658747700	12883483682800	11226249791060	10762374168990	24034520920300	24220032789700	26907048215650	27751329763000	36767145070500	36602979417800	36529106264300	30148984549500	41657711484600	38934157695200	40753172842100	36608337684100
A4H4D0	A4H4D0	Uncharacterized protein	LBRM_05_0850				integral component of membrane [GO:0016021]		10	10	10	22.364	1	10	10	10	204	606010000	588820000	658540000	316090000	926270000	1250500000	1595800000	614740000	1608000000	1746500000	1811500000	903680000	1903700000	1747400000	1836300000	1656700000	12071658747700	12883483682800	11226249791060	10762374168990	24034520920300	24220032789700	26907048215650	27751329763000	36767145070500	36602979417800	36529106264300	30148984549500	41657711484600	38934157695200	40753172842100	36608337684100
A4H4D1	A4H4D1	Uncharacterized protein	LBRM_05_0860				nucleus [GO:0005634]	nucleic acid binding [GO:0003676]	57	57	57	207.027	1	57	57	57	1959	1914000000	2106500000	1481300000	1466500000	4259000000	4970400000	4418800000	8776800000	7621900000	7351500000	6665000000	5587400000	10016000000	7656600000	10416000000	7690200000	12071658747700	12883483682800	11226249791060	10762374168990	24034520920300	24220032789700	26907048215650	27751329763000	36767145070500	36602979417800	36529106264300	30148984549500	41657711484600	38934157695200	40753172842100	36608337684100
A4H4D2	A4H4D2	Surface antigen-like protein	LBRM_05_0870						9	9	9	30.793	1	9	9	9	291	649270000	1156200000	844320000	809310000	2116100000	1778100000	2980100000	1893700000	3230600000	5858500000	4998100000	3882900000	6457900000	2991000000	4607700000	3225200000	12071658747700	12883483682800	11226249791060	10762374168990	24034520920300	24220032789700	26907048215650	27751329763000	36767145070500	36602979417800	36529106264300	30148984549500	41657711484600	38934157695200	40753172842100	36608337684100
A4H4D5	A4H4D5	Putative paraflagellar rod protein	LBRM_05_0900				motile cilium [GO:0031514]	calmodulin binding [GO:0005516]	11	11	11	103.948	1	11	11	11	943	50453000	51551000	37152000	131140000	246400000	239280000	52625000	260750000	445180000	442640000	347860000	400680000	280230000	191600000	164910000	193250000	12071658747700	12883483682800	11226249791060	10762374168990	24034520920300	24220032789700	26907048215650	27751329763000	36767145070500	36602979417800	36529106264300	30148984549500	41657711484600	38934157695200	40753172842100	36608337684100
A4H4D6	A4H4D6	Putative ubiquitin-conjugating enzyme (EC 6.3.2.19)	LBRM_05_0910		6.3.2.19			ligase activity [GO:0016874]	8	8	8	49.479	1	8	8	8	458	51448000	68799000	50203000	0	207420000	139400000	157070000	259480000	492820000	447240000	395280000	241990000	326940000	396780000	336380000	353900000	12071658747700	12883483682800	11226249791060	10762374168990	24034520920300	24220032789700	26907048215650	27751329763000	36767145070500	36602979417800	36529106264300	30148984549500	41657711484600	38934157695200	40753172842100	36608337684100
A4H4D7	A4H4D7	Uncharacterized protein	LBRM_05_0920						7	7	7	128.983	1	7	7	7	1229	94632000	48956000	57808000	56679000	190880000	88410000	48542000	60781000	173370000	184250000	306370000	90884000	234220000	467730000	241050000	390890000	12071658747700	12883483682800	11226249791060	10762374168990	24034520920300	24220032789700	26907048215650	27751329763000	36767145070500	36602979417800	36529106264300	30148984549500	41657711484600	38934157695200	40753172842100	36608337684100
A4H4D8	A4H4D8	Putative glutaminyl cyclase (EC 2.3.2.5)	LBRM_05_0930		2.3.2.5		integral component of membrane [GO:0016021]	glutaminyl-peptide cyclotransferase activity [GO:0016603]; metalloexopeptidase activity [GO:0008235]	21	21	21	101.35	1	21	21	21	895	673910000	553610000	731120000	375420000	1537900000	1307100000	1843900000	2003100000	1886000000	2456900000	2121900000	1436400000	2158800000	1593400000	2958800000	2405700000	12071658747700	12883483682800	11226249791060	10762374168990	24034520920300	24220032789700	26907048215650	27751329763000	36767145070500	36602979417800	36529106264300	30148984549500	41657711484600	38934157695200	40753172842100	36608337684100
A4H4D9	A4H4D9	Dipeptidyl peptidase 3 (EC 3.4.14.4) (Dipeptidyl aminopeptidase III) (Dipeptidyl peptidase III)	LBRM_05_0940		3.4.14.4		cytoplasm [GO:0005737]	dipeptidyl-peptidase activity [GO:0008239]; metal ion binding [GO:0046872]; metalloaminopeptidase activity [GO:0070006]	40	40	40	76.086	1	40	40	40	679	16640000000	18222000000	14901000000	13539000000	36854000000	32614000000	39027000000	38470000000	63672000000	59719000000	57899000000	41554000000	56823000000	52189000000	55915000000	50043000000	12071658747700	12883483682800	11226249791060	10762374168990	24034520920300	24220032789700	26907048215650	27751329763000	36767145070500	36602979417800	36529106264300	30148984549500	41657711484600	38934157695200	40753172842100	36608337684100
A4H4E2	A4H4E2	MST protein (EC 2.8.1.2)	MST LBRM_05_0970		2.8.1.2			3-mercaptopyruvate sulfurtransferase activity [GO:0016784]	19	19	19	40.145	1	19	19	19	370	2170200000	1850000000	2222800000	2577800000	3649300000	4892600000	6321400000	5490300000	6339800000	6265000000	6248800000	7104200000	8389700000	10759000000	11809000000	8634700000	12071658747700	12883483682800	11226249791060	10762374168990	24034520920300	24220032789700	26907048215650	27751329763000	36767145070500	36602979417800	36529106264300	30148984549500	41657711484600	38934157695200	40753172842100	36608337684100
A4H4E3	A4H4E3	NADH dehydrogenase [ubiquinone] flavoprotein 1, mitochondrial (EC 7.1.1.2)	LBRM_05_0980		7.1.1.2		mitochondrial inner membrane [GO:0005743]; respirasome [GO:0070469]	4 iron, 4 sulfur cluster binding [GO:0051539]; FMN binding [GO:0010181]; metal ion binding [GO:0046872]; NAD binding [GO:0051287]; NADH dehydrogenase (ubiquinone) activity [GO:0008137]	14	14	14	54.473	1	14	14	14	481	464290000	503120000	303930000	73142000	746220000	474260000	471180000	785850000	1210200000	1204700000	978980000	684440000	863230000	709530000	699800000	806720000	12071658747700	12883483682800	11226249791060	10762374168990	24034520920300	24220032789700	26907048215650	27751329763000	36767145070500	36602979417800	36529106264300	30148984549500	41657711484600	38934157695200	40753172842100	36608337684100
A4H4E6	A4H4E6	Methyltransferase-like protein	LBRM_05_1010			methylation [GO:0032259]		methyltransferase activity [GO:0008168]; nucleic acid binding [GO:0003676]	5	5	5	69.047	1	5	5	5	621	19950000	0	29575000	0	27346000	91438000	53917000	60894000	114020000	68223000	24319000	58664000	0	130670000	135980000	97555000	12071658747700	12883483682800	11226249791060	10762374168990	24034520920300	24220032789700	26907048215650	27751329763000	36767145070500	36602979417800	36529106264300	30148984549500	41657711484600	38934157695200	40753172842100	36608337684100
A4H4E7	A4H4E7	Uncharacterized protein	LBRM_05_1020						32	32	32	96.537	1	32	32	32	847	685280000	738150000	551540000	937550000	5460300000	2077700000	3278000000	3966600000	6473900000	3854000000	4823600000	4171600000	4005000000	4427200000	3969300000	5134900000	12071658747700	12883483682800	11226249791060	10762374168990	24034520920300	24220032789700	26907048215650	27751329763000	36767145070500	36602979417800	36529106264300	30148984549500	41657711484600	38934157695200	40753172842100	36608337684100
A4H4E8	A4H4E8	Uncharacterized protein	LBRM_05_1030						4	4	4	16.251	1	4	4	4	145	874690000	1008400000	937840000	584770000	1682200000	2037700000	1327600000	2376200000	1565600000	2933000000	1140100000	1749300000	2942600000	2657400000	2883000000	3009000000	12071658747700	12883483682800	11226249791060	10762374168990	24034520920300	24220032789700	26907048215650	27751329763000	36767145070500	36602979417800	36529106264300	30148984549500	41657711484600	38934157695200	40753172842100	36608337684100
A4H4E9	A4H4E9	Stomatin-like protein	LBRM_05_1040				membrane [GO:0016020]		18	18	18	40.306	1	18	18	18	358	2251500000	2827300000	2435100000	2325700000	4658300000	4995700000	7379700000	6240000000	6608300000	7000400000	8134800000	4967400000	9125300000	7419300000	8290500000	10189000000	12071658747700	12883483682800	11226249791060	10762374168990	24034520920300	24220032789700	26907048215650	27751329763000	36767145070500	36602979417800	36529106264300	30148984549500	41657711484600	38934157695200	40753172842100	36608337684100
A4H4F0	A4H4F0	Uncharacterized protein	LBRM_05_1050						28	28	28	59.282	1	28	28	28	517	1624800000	1432300000	1305400000	1021700000	3916300000	4030800000	4074700000	4230900000	4074400000	4879500000	4855700000	5113900000	6467200000	5779600000	6376700000	5113600000	12071658747700	12883483682800	11226249791060	10762374168990	24034520920300	24220032789700	26907048215650	27751329763000	36767145070500	36602979417800	36529106264300	30148984549500	41657711484600	38934157695200	40753172842100	36608337684100
A4H4F1	A4H4F1	Putative ATPase	LBRM_05_1060					ATP binding [GO:0005524]	21	21	21	55.427	1	21	21	21	478	474550000	530470000	409080000	546410000	1721200000	1456400000	1828300000	1597200000	1604800000	1909600000	1880100000	1533700000	1753100000	1949700000	2200900000	1637400000	12071658747700	12883483682800	11226249791060	10762374168990	24034520920300	24220032789700	26907048215650	27751329763000	36767145070500	36602979417800	36529106264300	30148984549500	41657711484600	38934157695200	40753172842100	36608337684100
A4H4F2	A4H4F2	L-type lectin-like domain-containing protein	LBRM_05_1070				membrane [GO:0016020]		17	17	17	57.526	1	17	17	17	505	1318100000	1450500000	1167500000	1217000000	3399200000	3114200000	3519100000	4184800000	6593400000	4733200000	4835400000	4429600000	6852500000	4951400000	5815700000	4651300000	12071658747700	12883483682800	11226249791060	10762374168990	24034520920300	24220032789700	26907048215650	27751329763000	36767145070500	36602979417800	36529106264300	30148984549500	41657711484600	38934157695200	40753172842100	36608337684100
A4H4F3	A4H4F3	Uncharacterized protein	LBRM_05_1080						37	37	37	80.285	1	37	37	37	725	3099800000	3285500000	2991500000	2968300000	7413100000	5603100000	8509700000	8490000000	10691000000	11051000000	10154000000	8997600000	12920000000	12776000000	11802000000	11389000000	12071658747700	12883483682800	11226249791060	10762374168990	24034520920300	24220032789700	26907048215650	27751329763000	36767145070500	36602979417800	36529106264300	30148984549500	41657711484600	38934157695200	40753172842100	36608337684100
A4H4F4	A4H4F4	Putative double-strand-break repair protein rad21 homolog	LBRM_05_1090			sister chromatid cohesion [GO:0007062]	cohesin complex [GO:0008278]; nucleus [GO:0005634]		19	19	19	60.467	1	19	19	19	572	446420000	454860000	228890000	281850000	1019900000	1021700000	1131700000	1079600000	1821200000	1796900000	2232700000	1044200000	2044400000	1848600000	1704800000	1913700000	12071658747700	12883483682800	11226249791060	10762374168990	24034520920300	24220032789700	26907048215650	27751329763000	36767145070500	36602979417800	36529106264300	30148984549500	41657711484600	38934157695200	40753172842100	36608337684100
A4H4F5	A4H4F5	Methyltranfer_dom domain-containing protein	LBRM_05_1100						12	12	12	28.113	1	12	12	12	244	1212500000	1429400000	1444700000	970630000	3557200000	2346900000	3358600000	2826500000	4997200000	6211600000	4931900000	2961900000	5481700000	4329000000	3518900000	4780100000	12071658747700	12883483682800	11226249791060	10762374168990	24034520920300	24220032789700	26907048215650	27751329763000	36767145070500	36602979417800	36529106264300	30148984549500	41657711484600	38934157695200	40753172842100	36608337684100
A4H4F7	A4H4F7	RRM domain-containing protein	LBRM_05_1120					RNA binding [GO:0003723]	18	18	18	131.254	1	18	18	18	1228	431660000	461950000	211170000	167330000	558560000	924870000	939680000	1310200000	924770000	774310000	735510000	1424400000	2495900000	1195800000	672640000	965920000	12071658747700	12883483682800	11226249791060	10762374168990	24034520920300	24220032789700	26907048215650	27751329763000	36767145070500	36602979417800	36529106264300	30148984549500	41657711484600	38934157695200	40753172842100	36608337684100
A4H4F8	A4H4F8	Uncharacterized protein	LBRM_05_1130						6	6	6	59.958	1	6	6	6	545	9587000	9348900	5825100	5665000	34371000	25014000	26079000	23300000	68252000	239790000	694140000	55684000	18099000	99773000	79497000	42861000	12071658747700	12883483682800	11226249791060	10762374168990	24034520920300	24220032789700	26907048215650	27751329763000	36767145070500	36602979417800	36529106264300	30148984549500	41657711484600	38934157695200	40753172842100	36608337684100
A4H4F9	A4H4F9	V-type proton ATPase subunit	LBRM_05_1140				proton-transporting V-type ATPase, V0 domain [GO:0033179]	proton transmembrane transporter activity [GO:0015078]	14	14	14	41.647	1	14	14	14	357	1198900000	952720000	1297600000	991930000	3109200000	2675700000	3625500000	3785900000	3695900000	4527600000	4262300000	3468500000	4822600000	3503300000	4389500000	3826100000	12071658747700	12883483682800	11226249791060	10762374168990	24034520920300	24220032789700	26907048215650	27751329763000	36767145070500	36602979417800	36529106264300	30148984549500	41657711484600	38934157695200	40753172842100	36608337684100
A4H4G0	A4H4G0	Uncharacterized protein	LBRM_05_1150						4	4	4	92.387	1	4	4	4	870	0	0	0	0	7130700	0	0	23104000	0	0	2481400	0	289870000	34700000	13053000	165250000	12071658747700	12883483682800	11226249791060	10762374168990	24034520920300	24220032789700	26907048215650	27751329763000	36767145070500	36602979417800	36529106264300	30148984549500	41657711484600	38934157695200	40753172842100	36608337684100
A4H4G1	A4H4G1	Elongation of fatty acids protein (EC 2.3.1.199) (Very-long-chain 3-oxoacyl-CoA synthase)	LBRM_05_1160		2.3.1.199	fatty acid biosynthetic process [GO:0006633]	integral component of membrane [GO:0016021]	3-oxo-arachidoyl-CoA synthase activity [GO:0102336]; 3-oxo-cerotoyl-CoA synthase activity [GO:0102337]; 3-oxo-lignoceronyl-CoA synthase activity [GO:0102338]; very-long-chain 3-ketoacyl-CoA synthase activity [GO:0102756]	1	1	1	29.05	1	1	1	1	249	337760000	607200000	336840000	300210000	0	650870000	638530000	567010000	1177900000	0	1327000000	773210000	705610000	893380000	1540000000	1084800000	12071658747700	12883483682800	11226249791060	10762374168990	24034520920300	24220032789700	26907048215650	27751329763000	36767145070500	36602979417800	36529106264300	30148984549500	41657711484600	38934157695200	40753172842100	36608337684100
A4H4G2	A4H4G2	Uncharacterized protein	LBRM_05_1170						7	7	7	60.523	1	7	7	7	522	26332000	63360000	26807000	24971000	114360000	111830000	130010000	154230000	163350000	207880000	299440000	180230000	305450000	201520000	374060000	199960000	12071658747700	12883483682800	11226249791060	10762374168990	24034520920300	24220032789700	26907048215650	27751329763000	36767145070500	36602979417800	36529106264300	30148984549500	41657711484600	38934157695200	40753172842100	36608337684100
A4H4G3;A4H9N2	A4H4G3	Uncharacterized protein	LBRM_05_1180						55;1	55;1	55;1	215.21	2	55	55	55	1981	1072800000	1073700000	871000000	753390000	3249000000	3585400000	3627400000	3029000000	3562100000	4806200000	4939400000	3668500000	5738600000	5606000000	4168200000	3902500000	12071658747700	12883483682800	11226249791060	10762374168990	24034520920300	24220032789700	26907048215650	27751329763000	36767145070500	36602979417800	36529106264300	30148984549500	41657711484600	38934157695200	40753172842100	36608337684100
A4H4G4	A4H4G4	Putative prefoldin subunit	LBRM_05_1190			protein folding [GO:0006457]	prefoldin complex [GO:0016272]	unfolded protein binding [GO:0051082]	16	16	16	16.013	1	16	16	16	137	4730600000	4567600000	5132600000	5245400000	9576100000	11160000000	9615900000	9973600000	15573000000	17116000000	13524000000	9948000000	18591000000	16527000000	19218000000	17011000000	12071658747700	12883483682800	11226249791060	10762374168990	24034520920300	24220032789700	26907048215650	27751329763000	36767145070500	36602979417800	36529106264300	30148984549500	41657711484600	38934157695200	40753172842100	36608337684100
A4H4G5	A4H4G5	Protein phosphatase type 1 regulator-like protein	LBRM_05_1200						22	22	22	47.611	1	22	22	22	418	2409600000	4041600000	2765900000	2482100000	7570100000	7266500000	7826800000	8846100000	11593000000	10826000000	10056000000	6673500000	12003000000	11378000000	11209000000	12156000000	12071658747700	12883483682800	11226249791060	10762374168990	24034520920300	24220032789700	26907048215650	27751329763000	36767145070500	36602979417800	36529106264300	30148984549500	41657711484600	38934157695200	40753172842100	36608337684100
A4H4G6	A4H4G6	Surface antigen like protein	LBRM_05_1210				integral component of membrane [GO:0016021]		7	7	7	30.198	1	7	7	7	284	587580000	543090000	969590000	782900000	1417300000	1246800000	1341600000	1435200000	2597800000	2880800000	2445400000	1699800000	3498900000	3250800000	3474400000	2980600000	12071658747700	12883483682800	11226249791060	10762374168990	24034520920300	24220032789700	26907048215650	27751329763000	36767145070500	36602979417800	36529106264300	30148984549500	41657711484600	38934157695200	40753172842100	36608337684100
A4H4G9	A4H4G9	Putative ABC transporter	LBRM_06_0010				integral component of membrane [GO:0016021]	ATPase-coupled transmembrane transporter activity [GO:0042626]; ATP binding [GO:0005524]	21	1	1	73.356	1	21	1	1	658	0	0	0	0	0	0	0	0	0	32004000	22818000	24203000	0	0	0	0	12071658747700	12883483682800	11226249791060	10762374168990	24034520920300	24220032789700	26907048215650	27751329763000	36767145070500	36602979417800	36529106264300	30148984549500	41657711484600	38934157695200	40753172842100	36608337684100
A4H4H1	A4H4H1	Guanine nucleotide-binding protein subunit beta-like protein	LBRM_06_0030				ribosome [GO:0005840]		33	33	33	73.448	1	33	33	33	665	11100000000	11235000000	10421000000	9225000000	20408000000	21543000000	22311000000	25093000000	30478000000	29271000000	29228000000	25250000000	34400000000	35042000000	34107000000	33039000000	12071658747700	12883483682800	11226249791060	10762374168990	24034520920300	24220032789700	26907048215650	27751329763000	36767145070500	36602979417800	36529106264300	30148984549500	41657711484600	38934157695200	40753172842100	36608337684100
A4H4H2	A4H4H2	MRP-L46 domain-containing protein	LBRM_06_0040				mitochondrion [GO:0005739]; ribosome [GO:0005840]	hydrolase activity [GO:0016787]; structural constituent of ribosome [GO:0003735]	9	9	9	33.458	1	9	9	9	291	113850000	133300000	114600000	92627000	388760000	338510000	222410000	302260000	585750000	601240000	687550000	331810000	1002000000	428290000	805860000	447000000	12071658747700	12883483682800	11226249791060	10762374168990	24034520920300	24220032789700	26907048215650	27751329763000	36767145070500	36602979417800	36529106264300	30148984549500	41657711484600	38934157695200	40753172842100	36608337684100
A4H4H3	A4H4H3	PUF5 protein	PUF5 LBRM_06_0050					RNA binding [GO:0003723]	2	2	2	52.534	1	2	2	2	481	2818300	6273500	0	0	6798900	2102800	3364500	3863600	14985000	23772000	21626000	0	7745500	6329200	12619000	10853000	12071658747700	12883483682800	11226249791060	10762374168990	24034520920300	24220032789700	26907048215650	27751329763000	36767145070500	36602979417800	36529106264300	30148984549500	41657711484600	38934157695200	40753172842100	36608337684100
A4H4H4	A4H4H4	Uncharacterized protein	LBRM_06_0060						6	6	6	46.998	1	6	6	6	427	0	41986000	0	0	174570000	62904000	170510000	58557000	0	125300000	110470000	82726000	300540000	24904000	159760000	265670000	12071658747700	12883483682800	11226249791060	10762374168990	24034520920300	24220032789700	26907048215650	27751329763000	36767145070500	36602979417800	36529106264300	30148984549500	41657711484600	38934157695200	40753172842100	36608337684100
A4H4H6	A4H4H6	Putative ABC transporter	LBRM_06_0080				integral component of membrane [GO:0016021]	ATPase-coupled transmembrane transporter activity [GO:0042626]; ATP binding [GO:0005524]	21	21	1	74.12	1	21	21	1	662	2105700000	2063300000	1805000000	1510800000	4868200000	5244200000	5438800000	5932100000	8148900000	7860600000	6965000000	5804500000	8103400000	7715300000	8498700000	8260100000	12071658747700	12883483682800	11226249791060	10762374168990	24034520920300	24220032789700	26907048215650	27751329763000	36767145070500	36602979417800	36529106264300	30148984549500	41657711484600	38934157695200	40753172842100	36608337684100
A4H4H7	A4H4H7	Uncharacterized protein	LBRM_06_0090				integral component of membrane [GO:0016021]		17	17	17	66.257	1	17	17	17	600	421520000	367880000	347940000	313820000	585280000	533180000	754450000	658220000	696280000	861530000	857330000	542190000	1468700000	1241100000	1405300000	837920000	12071658747700	12883483682800	11226249791060	10762374168990	24034520920300	24220032789700	26907048215650	27751329763000	36767145070500	36602979417800	36529106264300	30148984549500	41657711484600	38934157695200	40753172842100	36608337684100
A4H4H8	A4H4H8	Peptidyl-prolyl cis-trans isomerase (PPIase) (EC 5.2.1.8)	CYP2 LBRM_06_0100		5.2.1.8	protein folding [GO:0006457]		peptidyl-prolyl cis-trans isomerase activity [GO:0003755]	7	7	7	20.225	1	7	7	7	187	2489200000	2423000000	2520300000	1991100000	5959500000	4437200000	6008100000	5796800000	9303600000	9568600000	9557600000	6698200000	9168800000	10127000000	10102000000	8261200000	12071658747700	12883483682800	11226249791060	10762374168990	24034520920300	24220032789700	26907048215650	27751329763000	36767145070500	36602979417800	36529106264300	30148984549500	41657711484600	38934157695200	40753172842100	36608337684100
A4H4H9	A4H4H9	NADAR domain-containing protein	LBRM_06_0110						8	8	8	21.049	1	8	8	8	190	148550000	44156000	58338000	70817000	293880000	252770000	223040000	223700000	1035200000	685650000	558920000	735630000	508130000	609710000	672890000	237100000	12071658747700	12883483682800	11226249791060	10762374168990	24034520920300	24220032789700	26907048215650	27751329763000	36767145070500	36602979417800	36529106264300	30148984549500	41657711484600	38934157695200	40753172842100	36608337684100
A4H4I0	A4H4I0	Putative 20S proteasome beta 6 subunit	LBRM_06_0120			proteolysis involved in cellular protein catabolic process [GO:0051603]	cytoplasm [GO:0005737]; integral component of membrane [GO:0016021]; nucleus [GO:0005634]; proteasome core complex [GO:0005839]	threonine-type endopeptidase activity [GO:0004298]	11	11	11	37.591	1	11	11	11	333	3467100000	3156500000	2642700000	3815000000	8351200000	7462700000	12575000000	10788000000	10808000000	13733000000	10424000000	12827000000	16638000000	14118000000	15087000000	10894000000	12071658747700	12883483682800	11226249791060	10762374168990	24034520920300	24220032789700	26907048215650	27751329763000	36767145070500	36602979417800	36529106264300	30148984549500	41657711484600	38934157695200	40753172842100	36608337684100
A4H4I1	A4H4I1	Uncharacterized protein	LBRM_06_0130				integral component of membrane [GO:0016021]		1	1	1	13.048	1	1	1	1	109	0	0	0	0	0	23927000	0	0	0	47686000	0	30535000	27657000	0	0	0	12071658747700	12883483682800	11226249791060	10762374168990	24034520920300	24220032789700	26907048215650	27751329763000	36767145070500	36602979417800	36529106264300	30148984549500	41657711484600	38934157695200	40753172842100	36608337684100
A4H4I2	A4H4I2	HD domain-containing protein	LBRM_06_0140						6	6	6	51.368	1	6	6	6	454	45066000	82554000	20899000	0	20898000	58688000	64032000	98581000	54611000	137610000	67233000	354290000	208730000	168230000	50928000	146930000	12071658747700	12883483682800	11226249791060	10762374168990	24034520920300	24220032789700	26907048215650	27751329763000	36767145070500	36602979417800	36529106264300	30148984549500	41657711484600	38934157695200	40753172842100	36608337684100
A4H4I3	A4H4I3	Uncharacterized protein	LBRM_06_0150					protein heterodimerization activity [GO:0046982]	5	5	5	15.928	1	5	5	5	141	247970000	303440000	341050000	362110000	214110000	674360000	551450000	670980000	589360000	860640000	894120000	506990000	406190000	1114800000	900060000	466440000	12071658747700	12883483682800	11226249791060	10762374168990	24034520920300	24220032789700	26907048215650	27751329763000	36767145070500	36602979417800	36529106264300	30148984549500	41657711484600	38934157695200	40753172842100	36608337684100
A4H4I5	A4H4I5	Uncharacterized protein	LBRM_06_0170						11	11	11	71.413	1	11	11	11	689	245600000	323980000	106170000	115650000	472130000	265790000	691730000	565440000	557650000	729160000	1104300000	521550000	1248200000	1575200000	1474300000	1488900000	12071658747700	12883483682800	11226249791060	10762374168990	24034520920300	24220032789700	26907048215650	27751329763000	36767145070500	36602979417800	36529106264300	30148984549500	41657711484600	38934157695200	40753172842100	36608337684100
A4H4I6	A4H4I6	Uncharacterized protein	LBRM_06_0180						8	8	8	52.478	1	8	8	8	492	65405000	29842000	31590000	19588000	82622000	17958000	193990000	83099000	130260000	263630000	120080000	115990000	730440000	400960000	317930000	407160000	12071658747700	12883483682800	11226249791060	10762374168990	24034520920300	24220032789700	26907048215650	27751329763000	36767145070500	36602979417800	36529106264300	30148984549500	41657711484600	38934157695200	40753172842100	36608337684100
A4H4I7	A4H4I7	Uncharacterized protein	LBRM_06_0190						2	2	2	31.69	1	2	2	2	295	34670000	27814000	0	27960000	10658000	48493000	61871000	0	84198000	0	99946000	64416000	157340000	103310000	0	120270000	12071658747700	12883483682800	11226249791060	10762374168990	24034520920300	24220032789700	26907048215650	27751329763000	36767145070500	36602979417800	36529106264300	30148984549500	41657711484600	38934157695200	40753172842100	36608337684100
A4H4I8	A4H4I8	Uncharacterized protein	LBRM_06_0200						16	16	16	31.63	1	16	16	16	285	833950000	779560000	443370000	715050000	2466500000	2276900000	2019900000	2176500000	3420500000	4359900000	4533400000	2847100000	3954900000	3712100000	3142500000	3870800000	12071658747700	12883483682800	11226249791060	10762374168990	24034520920300	24220032789700	26907048215650	27751329763000	36767145070500	36602979417800	36529106264300	30148984549500	41657711484600	38934157695200	40753172842100	36608337684100
A4H4J0	A4H4J0	Uncharacterized protein	LBRM_06_0220						5	5	5	103.802	1	5	5	5	988	41257000	48119000	46349000	43089000	151350000	108860000	130850000	104100000	123550000	113590000	102880000	102930000	159420000	248300000	242600000	236510000	12071658747700	12883483682800	11226249791060	10762374168990	24034520920300	24220032789700	26907048215650	27751329763000	36767145070500	36602979417800	36529106264300	30148984549500	41657711484600	38934157695200	40753172842100	36608337684100
A4H4J1	A4H4J1	Leucine zipper transcription factor-like protein 1	LBRM_06_0230				cytoplasm [GO:0005737]		13	13	13	30.811	1	13	13	13	278	194790000	181250000	205340000	236230000	847590000	624750000	728260000	986810000	1073100000	1092900000	831430000	564640000	1553900000	1016000000	1354900000	1385800000	12071658747700	12883483682800	11226249791060	10762374168990	24034520920300	24220032789700	26907048215650	27751329763000	36767145070500	36602979417800	36529106264300	30148984549500	41657711484600	38934157695200	40753172842100	36608337684100
A4H4J2	A4H4J2	5'-3' exonuclease (Putative 5'-3' exonuclease) (EC 3.1.11.-)	LBRM_06_0240		3.1.11.-	nuclear-transcribed mRNA catabolic process [GO:0000956]		5'-3' exonuclease activity [GO:0008409]; aspartic-type endopeptidase activity [GO:0004190]; nucleic acid binding [GO:0003676]	74	74	74	168.696	1	74	74	74	1513	5969600000	5971200000	4075000000	4192800000	13607000000	12219000000	12310000000	14465000000	18108000000	19751000000	17534000000	14293000000	21779000000	21081000000	23602000000	19089000000	12071658747700	12883483682800	11226249791060	10762374168990	24034520920300	24220032789700	26907048215650	27751329763000	36767145070500	36602979417800	36529106264300	30148984549500	41657711484600	38934157695200	40753172842100	36608337684100
A4H4J3	A4H4J3	Uncharacterized protein	LBRM_06_0250						18	18	18	34.703	1	18	18	18	312	3108500000	3968000000	3257300000	2893400000	6763600000	6756500000	7617400000	8476100000	11581000000	9698300000	12608000000	7890000000	12516000000	11795000000	11997000000	9576900000	12071658747700	12883483682800	11226249791060	10762374168990	24034520920300	24220032789700	26907048215650	27751329763000	36767145070500	36602979417800	36529106264300	30148984549500	41657711484600	38934157695200	40753172842100	36608337684100
A4H4J5	A4H4J5	Putative ribonuclease H1 (EC 3.1.26.4)	LBRM_06_0270		3.1.26.4			magnesium ion binding [GO:0000287]; nucleic acid binding [GO:0003676]; RNA-DNA hybrid ribonuclease activity [GO:0004523]	6	6	6	25.468	1	6	6	6	228	95645000	54568000	60085000	13873000	137310000	34552000	160920000	130920000	384700000	302060000	338380000	98060000	423620000	418460000	192830000	312920000	12071658747700	12883483682800	11226249791060	10762374168990	24034520920300	24220032789700	26907048215650	27751329763000	36767145070500	36602979417800	36529106264300	30148984549500	41657711484600	38934157695200	40753172842100	36608337684100
A4H4J6	A4H4J6	MYND finger domain-like protein	LBRM_06_0280						2	2	2	19.674	1	2	2	2	180	0	0	0	0	0	0	0	0	0	0	0	28454000	0	0	0	0	12071658747700	12883483682800	11226249791060	10762374168990	24034520920300	24220032789700	26907048215650	27751329763000	36767145070500	36602979417800	36529106264300	30148984549500	41657711484600	38934157695200	40753172842100	36608337684100
A4H4J7	A4H4J7	Uncharacterized protein	LBRM_06_0300						2	2	2	111.888	1	2	2	2	1023	0	20111000	15201000	12069000	33583000	22488000	27671000	21300000	41643000	25263000	35695000	26992000	46848000	96963000	0	0	12071658747700	12883483682800	11226249791060	10762374168990	24034520920300	24220032789700	26907048215650	27751329763000	36767145070500	36602979417800	36529106264300	30148984549500	41657711484600	38934157695200	40753172842100	36608337684100
A4H4J8	A4H4J8	Uncharacterized protein	LBRM_06_0310						18	18	18	132.83	1	18	18	18	1208	39995000	105550000	132710000	72033000	111300000	177980000	264780000	286580000	339640000	536380000	445130000	228870000	297450000	503700000	531720000	462340000	12071658747700	12883483682800	11226249791060	10762374168990	24034520920300	24220032789700	26907048215650	27751329763000	36767145070500	36602979417800	36529106264300	30148984549500	41657711484600	38934157695200	40753172842100	36608337684100
A4H4J9	A4H4J9	Oligopeptidase B-like protein	LBRM_06_0320					serine-type endopeptidase activity [GO:0004252]	25	25	25	103.723	1	25	25	25	905	234490000	228680000	129450000	171230000	799450000	825260000	1037200000	1196600000	980840000	1523100000	940990000	867390000	1662700000	1198900000	1328700000	1345300000	12071658747700	12883483682800	11226249791060	10762374168990	24034520920300	24220032789700	26907048215650	27751329763000	36767145070500	36602979417800	36529106264300	30148984549500	41657711484600	38934157695200	40753172842100	36608337684100
A4H4K0	A4H4K0	NAD(P)-dependent steroid dehydrogenase-like protein	LBRM_06_0330			steroid biosynthetic process [GO:0006694]	integral component of membrane [GO:0016021]	3-beta-hydroxy-delta5-steroid dehydrogenase activity [GO:0003854]	12	12	12	41.378	1	12	12	12	363	972530000	898900000	665030000	518530000	2678400000	1519900000	2248700000	2571800000	2423500000	3747500000	3556800000	3313900000	4987600000	3412000000	3772600000	3660400000	12071658747700	12883483682800	11226249791060	10762374168990	24034520920300	24220032789700	26907048215650	27751329763000	36767145070500	36602979417800	36529106264300	30148984549500	41657711484600	38934157695200	40753172842100	36608337684100
A4H4K1	A4H4K1	Uncharacterized protein	LBRM_06_0340						11	11	11	50.42	1	11	11	11	451	200060000	190220000	181470000	131680000	228830000	373640000	345170000	145820000	226600000	202230000	344740000	575070000	553660000	458770000	576020000	463760000	12071658747700	12883483682800	11226249791060	10762374168990	24034520920300	24220032789700	26907048215650	27751329763000	36767145070500	36602979417800	36529106264300	30148984549500	41657711484600	38934157695200	40753172842100	36608337684100
A4H4K2	A4H4K2	Putative glutamine synthetase (EC 6.3.1.2)	LBRM_06_0350		6.3.1.2	glutamine biosynthetic process [GO:0006542]		glutamate-ammonia ligase activity [GO:0004356]	19	19	19	42.351	1	19	19	19	379	8081200000	7211700000	6375200000	7136300000	16333000000	17971000000	19945000000	20708000000	22208000000	22626000000	22259000000	20601000000	23304000000	27420000000	26167000000	25854000000	12071658747700	12883483682800	11226249791060	10762374168990	24034520920300	24220032789700	26907048215650	27751329763000	36767145070500	36602979417800	36529106264300	30148984549500	41657711484600	38934157695200	40753172842100	36608337684100
A4H4K3	A4H4K3	C3H1-type domain-containing protein	LBRM_06_0360					metal ion binding [GO:0046872]	5	5	5	41.993	1	5	5	5	375	24579000	34682000	0	0	74890000	32421000	22674000	44166000	93259000	153150000	0	0	128390000	124440000	37317000	92462000	12071658747700	12883483682800	11226249791060	10762374168990	24034520920300	24220032789700	26907048215650	27751329763000	36767145070500	36602979417800	36529106264300	30148984549500	41657711484600	38934157695200	40753172842100	36608337684100
A4H4K4	A4H4K4	Uncharacterized protein	LBRM_06_0370						9	9	9	98.67	1	9	9	9	910	95685000	47285000	88826000	71980000	36852000	194500000	125480000	152880000	113250000	194790000	274210000	240510000	216050000	187620000	162560000	249670000	12071658747700	12883483682800	11226249791060	10762374168990	24034520920300	24220032789700	26907048215650	27751329763000	36767145070500	36602979417800	36529106264300	30148984549500	41657711484600	38934157695200	40753172842100	36608337684100
A4H4K7;A4H4K5;A4H4K8	A4H4K7;A4H4K5;A4H4K8	Putative 60S ribosomal protein L19	LBRM_06_0410			translation [GO:0006412]	cytosolic large ribosomal subunit [GO:0022625]	RNA binding [GO:0003723]; structural constituent of ribosome [GO:0003735]	19;18;12	19;18;12	19;18;12	30.393	3	19	19	19	271	14018000000	13644000000	11757000000	11586000000	34012000000	29403000000	34948000000	27617000000	47157000000	48448000000	34901000000	36546000000	49145000000	59049000000	69223000000	49339000000	12071658747700	12883483682800	11226249791060	10762374168990	24034520920300	24220032789700	26907048215650	27751329763000	36767145070500	36602979417800	36529106264300	30148984549500	41657711484600	38934157695200	40753172842100	36608337684100
A4H4K9	A4H4K9	Uncharacterized protein	LBRM_06_0440						12	12	12	75.695	1	12	12	12	684	316470000	349390000	382690000	278610000	135250000	488030000	536370000	1052100000	780820000	761450000	1092900000	587560000	241330000	287370000	208460000	500810000	12071658747700	12883483682800	11226249791060	10762374168990	24034520920300	24220032789700	26907048215650	27751329763000	36767145070500	36602979417800	36529106264300	30148984549500	41657711484600	38934157695200	40753172842100	36608337684100
A4H4L0	A4H4L0	TPR_REGION domain-containing protein	LBRM_06_0450						25	25	25	100.888	1	25	25	25	958	862110000	923830000	680310000	673960000	2191600000	2351400000	2735000000	1957600000	3498100000	3455800000	2981700000	2477100000	3223500000	4238400000	3274300000	4110200000	12071658747700	12883483682800	11226249791060	10762374168990	24034520920300	24220032789700	26907048215650	27751329763000	36767145070500	36602979417800	36529106264300	30148984549500	41657711484600	38934157695200	40753172842100	36608337684100
A4H4L2	A4H4L2	ATP-NAD kinase-like protein (EC 2.7.1.23)	LBRM_06_0470		2.7.1.23	NAD metabolic process [GO:0019674]; NADP biosynthetic process [GO:0006741]		NAD+ kinase activity [GO:0003951]	10	10	10	134.398	1	10	10	10	1257	187560000	173700000	136280000	109430000	342840000	260740000	364230000	395020000	530660000	454430000	801050000	317420000	862310000	543430000	1183000000	867170000	12071658747700	12883483682800	11226249791060	10762374168990	24034520920300	24220032789700	26907048215650	27751329763000	36767145070500	36602979417800	36529106264300	30148984549500	41657711484600	38934157695200	40753172842100	36608337684100
A4H4L3	A4H4L3	Condensin complex subunit 2	LBRM_06_0480			cell division [GO:0051301]; mitotic chromosome condensation [GO:0007076]	condensin complex [GO:0000796]; cytoplasm [GO:0005737]		18	18	18	120.552	1	18	18	18	1156	185720000	228940000	226960000	183080000	343400000	190580000	438560000	482100000	801440000	903000000	870700000	499190000	1218200000	672330000	1222100000	784640000	12071658747700	12883483682800	11226249791060	10762374168990	24034520920300	24220032789700	26907048215650	27751329763000	36767145070500	36602979417800	36529106264300	30148984549500	41657711484600	38934157695200	40753172842100	36608337684100
A4H4L4	A4H4L4	Uncharacterized protein	LBRM_06_0490						2	2	2	34.638	1	2	2	2	315	15593000	17939000	0	7388100	43710000	25092000	9495500	32037000	29049000	33346000	74338000	0	21231000	43801000	120720000	78741000	12071658747700	12883483682800	11226249791060	10762374168990	24034520920300	24220032789700	26907048215650	27751329763000	36767145070500	36602979417800	36529106264300	30148984549500	41657711484600	38934157695200	40753172842100	36608337684100
A4H4L5	A4H4L5	Uncharacterized protein	LBRM_06_0500						15	15	15	64.826	1	15	15	15	595	376540000	403720000	314180000	393260000	820030000	953570000	868770000	1052500000	1185300000	1057100000	1096600000	739940000	1638600000	1409800000	1432200000	1302200000	12071658747700	12883483682800	11226249791060	10762374168990	24034520920300	24220032789700	26907048215650	27751329763000	36767145070500	36602979417800	36529106264300	30148984549500	41657711484600	38934157695200	40753172842100	36608337684100
A4H4L9	A4H4L9	Uncharacterized protein	LBRM_06_0540						5	5	5	33.305	1	5	5	5	311	0	0	30467000	0	88601000	0	0	0	414340000	404250000	200860000	0	417570000	239390000	264160000	593050000	12071658747700	12883483682800	11226249791060	10762374168990	24034520920300	24220032789700	26907048215650	27751329763000	36767145070500	36602979417800	36529106264300	30148984549500	41657711484600	38934157695200	40753172842100	36608337684100
A4H4M0	A4H4M0	Basic immunoglobulin-like variable motif-containing protein	LBRM_06_0550						11	11	11	90.044	1	11	11	11	849	44066000	58347000	63250000	35839000	379220000	392010000	297470000	326410000	519030000	521870000	390760000	373190000	462050000	233880000	383120000	321430000	12071658747700	12883483682800	11226249791060	10762374168990	24034520920300	24220032789700	26907048215650	27751329763000	36767145070500	36602979417800	36529106264300	30148984549500	41657711484600	38934157695200	40753172842100	36608337684100
A4H4M1	A4H4M1	Uncharacterized protein	LBRM_06_0560						10	10	10	181.141	1	10	10	10	1713	70569000	154740000	76514000	50387000	178640000	94722000	105740000	120270000	251960000	187790000	237150000	172980000	281600000	272470000	373630000	167640000	12071658747700	12883483682800	11226249791060	10762374168990	24034520920300	24220032789700	26907048215650	27751329763000	36767145070500	36602979417800	36529106264300	30148984549500	41657711484600	38934157695200	40753172842100	36608337684100
A4H4M2	A4H4M2	Putative deoxyuridine triphosphatase (EC 3.6.1.23)	LBRM_06_0570		3.6.1.23			dUTP diphosphatase activity [GO:0004170]	14	14	14	30.581	1	14	14	14	268	2891600000	2771300000	2116900000	2236700000	4719200000	7239500000	6015400000	6580400000	6838600000	6700600000	7051200000	6158300000	7629100000	9419100000	10743000000	7720600000	12071658747700	12883483682800	11226249791060	10762374168990	24034520920300	24220032789700	26907048215650	27751329763000	36767145070500	36602979417800	36529106264300	30148984549500	41657711484600	38934157695200	40753172842100	36608337684100
A4H4M3;A4H4M4	A4H4M3;A4H4M4	Putative 60S ribosomal protein L23a	LBRM_06_0580			translation [GO:0006412]	ribosome [GO:0005840]	rRNA binding [GO:0019843]; structural constituent of ribosome [GO:0003735]	9;7	9;7	9;7	17.537	2	9	9	9	157	20536000000	25329000000	19138000000	17664000000	35173000000	44717000000	35101000000	38660000000	48246000000	39978000000	51408000000	35783000000	46948000000	39316000000	42875000000	38872000000	12071658747700	12883483682800	11226249791060	10762374168990	24034520920300	24220032789700	26907048215650	27751329763000	36767145070500	36602979417800	36529106264300	30148984549500	41657711484600	38934157695200	40753172842100	36608337684100
A4H4M5	A4H4M5	Uncharacterized protein	LBRM_06_0600						4	4	4	155.209	1	4	4	4	1496	230370000	365010000	212310000	309130000	42180000	21441000	0	108200000	61627000	83574000	80943000	101500000	34482000	64290000	214240000	91246000	12071658747700	12883483682800	11226249791060	10762374168990	24034520920300	24220032789700	26907048215650	27751329763000	36767145070500	36602979417800	36529106264300	30148984549500	41657711484600	38934157695200	40753172842100	36608337684100
A4H4M6	A4H4M6	Uncharacterized protein	LBRM_06_0610						2	2	2	151.606	1	2	2	2	1454	95822000	92197000	93024000	94647000	168230000	0	162250000	0	115060000	114180000	8626200	0	78933000	103100000	76200000	165480000	12071658747700	12883483682800	11226249791060	10762374168990	24034520920300	24220032789700	26907048215650	27751329763000	36767145070500	36602979417800	36529106264300	30148984549500	41657711484600	38934157695200	40753172842100	36608337684100
A4H4M7	A4H4M7	Carbonic anhydrase (EC 4.2.1.1)	LBRM_06_0620		4.2.1.1	carbon utilization [GO:0015976]		carbonate dehydratase activity [GO:0004089]; zinc ion binding [GO:0008270]	13	13	13	43.067	1	13	13	13	388	460930000	438540000	550080000	437670000	836120000	889280000	1431700000	1060300000	2191500000	1794700000	2362200000	1309600000	2580400000	2188200000	1940500000	1705600000	12071658747700	12883483682800	11226249791060	10762374168990	24034520920300	24220032789700	26907048215650	27751329763000	36767145070500	36602979417800	36529106264300	30148984549500	41657711484600	38934157695200	40753172842100	36608337684100
A4H4M8	A4H4M8	Uncharacterized protein	LBRM_06_0630					phosphatase activity [GO:0016791]	34	34	34	112.025	1	34	34	34	1014	1793600000	1953900000	1512200000	1560300000	4593900000	5598700000	4657500000	4935900000	5419000000	5516700000	5316000000	4907500000	6907400000	6178500000	5834600000	5953400000	12071658747700	12883483682800	11226249791060	10762374168990	24034520920300	24220032789700	26907048215650	27751329763000	36767145070500	36602979417800	36529106264300	30148984549500	41657711484600	38934157695200	40753172842100	36608337684100
A4H4M9	A4H4M9	Uncharacterized protein	LBRM_06_0640				integral component of membrane [GO:0016021]	ATP binding [GO:0005524]; protein kinase activity [GO:0004672]	7	7	7	313.767	1	7	7	7	3003	96481000	100230000	25719000	55651000	80071000	207690000	150150000	220210000	0	0	139460000	150720000	0	12135000	182670000	7452000	12071658747700	12883483682800	11226249791060	10762374168990	24034520920300	24220032789700	26907048215650	27751329763000	36767145070500	36602979417800	36529106264300	30148984549500	41657711484600	38934157695200	40753172842100	36608337684100
A4H4N0	A4H4N0	Putative lanosterol synthase (EC 5.4.99.8)	LBRM_06_0650		5.4.99.8	triterpenoid biosynthetic process [GO:0016104]	integral component of membrane [GO:0016021]; lipid droplet [GO:0005811]	beta-amyrin synthase activity [GO:0042300]; cycloartenol synthase activity [GO:0016871]; lanosterol synthase activity [GO:0000250]; prenyltransferase activity [GO:0004659]	34	34	34	113.461	1	34	34	34	1004	952180000	1080700000	1146500000	838530000	3218900000	2820800000	3254600000	3269400000	5650100000	3960400000	3909400000	3871000000	4941800000	4641400000	4548000000	4151600000	12071658747700	12883483682800	11226249791060	10762374168990	24034520920300	24220032789700	26907048215650	27751329763000	36767145070500	36602979417800	36529106264300	30148984549500	41657711484600	38934157695200	40753172842100	36608337684100
A4H4N1	A4H4N1	Uncharacterized protein	LBRM_06_0660						20	20	20	68.172	1	20	20	20	645	2030700000	1812600000	1472000000	1240800000	2618800000	2668000000	3370900000	3142100000	2540700000	3107900000	3781700000	3272300000	4841800000	4537600000	4453200000	3969800000	12071658747700	12883483682800	11226249791060	10762374168990	24034520920300	24220032789700	26907048215650	27751329763000	36767145070500	36602979417800	36529106264300	30148984549500	41657711484600	38934157695200	40753172842100	36608337684100
A4H4N2	A4H4N2	Uncharacterized protein	LBRM_06_0670						11	11	11	130.724	1	11	11	11	1272	211210000	62569000	84023000	153150000	329240000	472380000	505080000	508040000	721740000	633400000	715500000	469420000	580940000	821480000	624250000	410620000	12071658747700	12883483682800	11226249791060	10762374168990	24034520920300	24220032789700	26907048215650	27751329763000	36767145070500	36602979417800	36529106264300	30148984549500	41657711484600	38934157695200	40753172842100	36608337684100
A4H4N3	A4H4N3	NADH dehydrogenase [ubiquinone] 1 beta subcomplex subunit 7	LBRM_06_0680				mitochondrial inner membrane [GO:0005743]; mitochondrial intermembrane space [GO:0005758]; respirasome [GO:0070469]	NADH dehydrogenase (ubiquinone) activity [GO:0008137]	5	5	5	27.645	1	5	5	5	244	37813000	41782000	50755000	39511000	71485000	44011000	136820000	115660000	230560000	164880000	66988000	152880000	417750000	234620000	400280000	285750000	12071658747700	12883483682800	11226249791060	10762374168990	24034520920300	24220032789700	26907048215650	27751329763000	36767145070500	36602979417800	36529106264300	30148984549500	41657711484600	38934157695200	40753172842100	36608337684100
A4H4N4	A4H4N4	Uncharacterized protein	LBRM_06_0690						3	3	3	40.631	1	3	3	3	382	60776000	0	35092000	16447000	40358000	0	0	0	0	29458000	32055000	74874000	0	0	0	77006000	12071658747700	12883483682800	11226249791060	10762374168990	24034520920300	24220032789700	26907048215650	27751329763000	36767145070500	36602979417800	36529106264300	30148984549500	41657711484600	38934157695200	40753172842100	36608337684100
A4H4N5	A4H4N5	Uncharacterized protein	LBRM_06_0700						34	34	34	285.095	1	34	34	34	2637	354100000	451780000	332630000	395960000	1548400000	1668200000	628190000	906250000	1267500000	980620000	1338600000	847990000	1619300000	1782900000	1925900000	3193000000	12071658747700	12883483682800	11226249791060	10762374168990	24034520920300	24220032789700	26907048215650	27751329763000	36767145070500	36602979417800	36529106264300	30148984549500	41657711484600	38934157695200	40753172842100	36608337684100
A4H4N6	A4H4N6	Uncharacterized protein	LBRM_06_0710			regulation of transcription, DNA-templated [GO:0006355]	nucleus [GO:0005634]		22	22	22	182.935	1	22	22	22	1758	216020000	173150000	84265000	168690000	456400000	586530000	399450000	572350000	882770000	791120000	822520000	712000000	912260000	926780000	708850000	544910000	12071658747700	12883483682800	11226249791060	10762374168990	24034520920300	24220032789700	26907048215650	27751329763000	36767145070500	36602979417800	36529106264300	30148984549500	41657711484600	38934157695200	40753172842100	36608337684100
A4H4N7	A4H4N7	Putative serine-threonine dehydratase (EC 4.3.1.19)	LBRM_06_0720		4.3.1.19			L-threonine ammonia-lyase activity [GO:0004794]	15	15	15	37.165	1	15	15	15	338	1268400000	1272400000	950740000	684290000	2268200000	2513500000	3016600000	2650100000	4868000000	4943400000	5298000000	2277800000	6709500000	4839300000	4991400000	4837500000	12071658747700	12883483682800	11226249791060	10762374168990	24034520920300	24220032789700	26907048215650	27751329763000	36767145070500	36602979417800	36529106264300	30148984549500	41657711484600	38934157695200	40753172842100	36608337684100
A4H4N9	A4H4N9	Uncharacterized protein	LBRM_06_0740				integral component of membrane [GO:0016021]		1	1	1	72.152	1	1	1	1	673	0	0	0	0	0	0	18523000	0	0	0	0	17549000	0	95262000	0	71496000	12071658747700	12883483682800	11226249791060	10762374168990	24034520920300	24220032789700	26907048215650	27751329763000	36767145070500	36602979417800	36529106264300	30148984549500	41657711484600	38934157695200	40753172842100	36608337684100
A4H4P1	A4H4P1	RNA-binding protein-like protein	LBRM_06_0760					RNA binding [GO:0003723]	24	24	24	188.414	1	24	24	24	1833	245700000	185940000	129690000	72967000	639220000	475450000	860900000	921600000	775870000	1056500000	1659700000	643720000	1507500000	2977600000	2379000000	2815300000	12071658747700	12883483682800	11226249791060	10762374168990	24034520920300	24220032789700	26907048215650	27751329763000	36767145070500	36602979417800	36529106264300	30148984549500	41657711484600	38934157695200	40753172842100	36608337684100
A4H4P2	A4H4P2	Uncharacterized protein	LBRM_06_0770						5	5	5	139.234	1	5	5	5	1327	0	20820000	0	16690000	27816000	72307000	127430000	86261000	140330000	89548000	29142000	85217000	188880000	123400000	157800000	165660000	12071658747700	12883483682800	11226249791060	10762374168990	24034520920300	24220032789700	26907048215650	27751329763000	36767145070500	36602979417800	36529106264300	30148984549500	41657711484600	38934157695200	40753172842100	36608337684100
A4H4P3	A4H4P3	Uncharacterized protein	LBRM_06_0780						35	35	35	381.259	1	35	35	35	3600	484770000	688780000	609540000	525340000	501720000	362480000	504240000	764700000	1219600000	876060000	1408300000	680050000	1400500000	1592600000	1288100000	1311900000	12071658747700	12883483682800	11226249791060	10762374168990	24034520920300	24220032789700	26907048215650	27751329763000	36767145070500	36602979417800	36529106264300	30148984549500	41657711484600	38934157695200	40753172842100	36608337684100
A4H4P4	A4H4P4	Uncharacterized protein	LBRM_06_0790				integral component of membrane [GO:0016021]		4	4	4	44.419	1	4	4	4	410	28023000	52309000	0	22718000	13326000	16794000	23180000	0	20460000	99527000	114090000	18915000	0	0	34866000	88459000	12071658747700	12883483682800	11226249791060	10762374168990	24034520920300	24220032789700	26907048215650	27751329763000	36767145070500	36602979417800	36529106264300	30148984549500	41657711484600	38934157695200	40753172842100	36608337684100
A4H4P5	A4H4P5	Putative lipin	LBRM_06_0800						23	23	23	146.707	1	23	23	23	1407	239230000	114790000	198280000	133380000	419920000	609950000	514210000	483930000	490560000	711800000	726670000	476790000	1121600000	2576400000	2069800000	1242000000	12071658747700	12883483682800	11226249791060	10762374168990	24034520920300	24220032789700	26907048215650	27751329763000	36767145070500	36602979417800	36529106264300	30148984549500	41657711484600	38934157695200	40753172842100	36608337684100
A4H4P6	A4H4P6	Uncharacterized protein	LBRM_06_0810						10	10	10	24.952	1	10	10	10	238	254100000	205350000	287670000	145340000	256590000	515020000	374990000	591880000	846460000	705460000	501090000	663180000	989620000	738850000	818840000	769260000	12071658747700	12883483682800	11226249791060	10762374168990	24034520920300	24220032789700	26907048215650	27751329763000	36767145070500	36602979417800	36529106264300	30148984549500	41657711484600	38934157695200	40753172842100	36608337684100
A4H4P7	A4H4P7	Uncharacterized protein	LBRM_06_0820						15	15	15	373.953	1	15	15	15	3569	39278000	65399000	21288000	122150000	217610000	113610000	250260000	252810000	193530000	311630000	249620000	122760000	279690000	333690000	608480000	625960000	12071658747700	12883483682800	11226249791060	10762374168990	24034520920300	24220032789700	26907048215650	27751329763000	36767145070500	36602979417800	36529106264300	30148984549500	41657711484600	38934157695200	40753172842100	36608337684100
A4H4P8	A4H4P8	Bifunctional dihydrofolate reductase-thymidylate synthase	LBRM_06_0830	PATHWAY: Cofactor biosynthesis; tetrahydrofolate biosynthesis; 5,6,7,8-tetrahydrofolate from 7,8-dihydrofolate: step 1/1. {ECO:0000256|ARBA:ARBA00004903, ECO:0000256|PIRNR:PIRNR000389}.		dTMP biosynthetic process [GO:0006231]; methylation [GO:0032259]; one-carbon metabolic process [GO:0006730]; tetrahydrofolate biosynthetic process [GO:0046654]		dihydrofolate reductase activity [GO:0004146]; thymidylate synthase activity [GO:0004799]	33	33	33	58.798	1	33	33	33	521	9038100000	10371000000	9856400000	8745700000	19813000000	19580000000	21736000000	24087000000	32491000000	31648000000	34221000000	23971000000	29555000000	32800000000	29645000000	31813000000	12071658747700	12883483682800	11226249791060	10762374168990	24034520920300	24220032789700	26907048215650	27751329763000	36767145070500	36602979417800	36529106264300	30148984549500	41657711484600	38934157695200	40753172842100	36608337684100
A4H4P9	A4H4P9	PRMT7 protein	PRMT7 LBRM_06_0840					protein-arginine N-methyltransferase activity [GO:0016274]	14	14	14	46.602	1	14	14	14	426	904900000	899960000	1039300000	942900000	2933100000	1526900000	2109500000	1877800000	2862700000	2417800000	5029800000	1771900000	4110200000	3443400000	4216300000	2564600000	12071658747700	12883483682800	11226249791060	10762374168990	24034520920300	24220032789700	26907048215650	27751329763000	36767145070500	36602979417800	36529106264300	30148984549500	41657711484600	38934157695200	40753172842100	36608337684100
A4H4Q0;A4H4Q2	A4H4Q0;A4H4Q2	Putative acyl-coenzyme a dehydrogenase (EC 1.3.99.3)	LBRM_06_0850		1.3.99.3			acryloyl-CoA reductase activity [GO:0043958]; acyl-CoA dehydrogenase activity [GO:0003995]; flavin adenine dinucleotide binding [GO:0050660]	13;12	13;12	13;12	55.751	2	13	13	13	511	642730000	850080000	881770000	656470000	1452100000	1826200000	1961900000	1968200000	2116400000	2158700000	2312300000	1873600000	2010400000	2363800000	1979300000	2724700000	12071658747700	12883483682800	11226249791060	10762374168990	24034520920300	24220032789700	26907048215650	27751329763000	36767145070500	36602979417800	36529106264300	30148984549500	41657711484600	38934157695200	40753172842100	36608337684100
A4H4Q4	A4H4Q4	Aminoacyl-tRNA hydrolase (EC 3.1.1.29)	LBRM_06_0890		3.1.1.29		integral component of membrane [GO:0016021]	aminoacyl-tRNA hydrolase activity [GO:0004045]	7	7	7	23.445	1	7	7	7	220	223890000	266740000	273310000	269500000	549080000	739700000	770660000	705080000	977220000	943970000	538430000	730600000	601840000	607380000	561840000	519490000	12071658747700	12883483682800	11226249791060	10762374168990	24034520920300	24220032789700	26907048215650	27751329763000	36767145070500	36602979417800	36529106264300	30148984549500	41657711484600	38934157695200	40753172842100	36608337684100
A4H4Q5	A4H4Q5	Uncharacterized protein	LBRM_06_0900						17	17	17	50.428	1	17	17	17	468	451130000	596290000	737730000	527500000	1719600000	1379800000	2038700000	1548300000	1810900000	2528900000	2866600000	2284400000	2041500000	2711500000	2608100000	2850900000	12071658747700	12883483682800	11226249791060	10762374168990	24034520920300	24220032789700	26907048215650	27751329763000	36767145070500	36602979417800	36529106264300	30148984549500	41657711484600	38934157695200	40753172842100	36608337684100
A4H4Q6	A4H4Q6	2,4-dienoyl-coa reductase-like protein	LBRM_06_0910					FMN binding [GO:0010181]; oxidoreductase activity [GO:0016491]	14	14	14	81.186	1	14	14	14	734	51619000	65818000	52390000	56625000	305160000	187080000	290920000	268970000	160560000	171800000	117700000	154100000	501200000	381750000	591070000	509080000	12071658747700	12883483682800	11226249791060	10762374168990	24034520920300	24220032789700	26907048215650	27751329763000	36767145070500	36602979417800	36529106264300	30148984549500	41657711484600	38934157695200	40753172842100	36608337684100
A4H4Q8	A4H4Q8	Glutamine--fructose-6-phosphate transaminase (isomerizing) (EC 2.6.1.16)	LBRM_06_0930		2.6.1.16	carbohydrate derivative metabolic process [GO:1901135]; glutamine metabolic process [GO:0006541]		carbohydrate derivative binding [GO:0097367]; glutamine-fructose-6-phosphate transaminase (isomerizing) activity [GO:0004360]	23	23	23	73.503	1	23	23	23	670	1114400000	906140000	1069500000	823120000	1839600000	1585100000	1973900000	1701400000	3026700000	3175100000	2598500000	1884900000	3836900000	3091100000	3455200000	3211700000	12071658747700	12883483682800	11226249791060	10762374168990	24034520920300	24220032789700	26907048215650	27751329763000	36767145070500	36602979417800	36529106264300	30148984549500	41657711484600	38934157695200	40753172842100	36608337684100
A4H4Q9	A4H4Q9	MOB1 protein	MOB1 LBRM_06_0940						5	5	5	29.026	1	5	5	5	248	795480000	878990000	801170000	477370000	1337600000	598570000	1661800000	1695300000	1391800000	2037400000	1981900000	1677600000	3418100000	3343700000	4198600000	2762200000	12071658747700	12883483682800	11226249791060	10762374168990	24034520920300	24220032789700	26907048215650	27751329763000	36767145070500	36602979417800	36529106264300	30148984549500	41657711484600	38934157695200	40753172842100	36608337684100
A4H4R0	A4H4R0	DUF3883 domain-containing protein	LBRM_06_0950						25	25	25	175.954	1	25	25	25	1654	203420000	170670000	178900000	667900000	488810000	430140000	480300000	571050000	429670000	531210000	549650000	535060000	937850000	562170000	699690000	640490000	12071658747700	12883483682800	11226249791060	10762374168990	24034520920300	24220032789700	26907048215650	27751329763000	36767145070500	36602979417800	36529106264300	30148984549500	41657711484600	38934157695200	40753172842100	36608337684100
A4H4R1	A4H4R1	Uncharacterized protein	LBRM_06_0960						26	26	26	108.837	1	26	26	26	968	825050000	1042000000	714190000	459190000	1073700000	1789700000	1197800000	1796400000	1723800000	2147500000	2292700000	1340200000	2569700000	1925500000	2409200000	2222200000	12071658747700	12883483682800	11226249791060	10762374168990	24034520920300	24220032789700	26907048215650	27751329763000	36767145070500	36602979417800	36529106264300	30148984549500	41657711484600	38934157695200	40753172842100	36608337684100
A4H4R2	A4H4R2	WD_REPEATS_REGION domain-containing protein	LBRM_06_0970						26	26	26	132.166	1	26	26	26	1217	262330000	391660000	300330000	318520000	552930000	946790000	635080000	983190000	839590000	867940000	729270000	1105400000	1819300000	1372100000	1803500000	1274800000	12071658747700	12883483682800	11226249791060	10762374168990	24034520920300	24220032789700	26907048215650	27751329763000	36767145070500	36602979417800	36529106264300	30148984549500	41657711484600	38934157695200	40753172842100	36608337684100
A4H4R3	A4H4R3	Uncharacterized protein	LBRM_06_0980						11	11	11	54.395	1	11	11	11	503	11980000	15274000	47837000	44130000	127760000	58218000	96847000	152040000	135670000	136400000	57643000	126120000	401850000	517870000	288210000	397830000	12071658747700	12883483682800	11226249791060	10762374168990	24034520920300	24220032789700	26907048215650	27751329763000	36767145070500	36602979417800	36529106264300	30148984549500	41657711484600	38934157695200	40753172842100	36608337684100
A4H4R4	A4H4R4	Uncharacterized protein	LBRM_06_0990						9	9	9	80.955	1	9	9	9	749	13946000	0	29106000	0	235340000	85120000	198390000	119240000	246390000	367880000	269750000	205400000	199280000	340640000	250310000	270860000	12071658747700	12883483682800	11226249791060	10762374168990	24034520920300	24220032789700	26907048215650	27751329763000	36767145070500	36602979417800	36529106264300	30148984549500	41657711484600	38934157695200	40753172842100	36608337684100
A4H4R5	A4H4R5	G-patch domain-containing protein	LBRM_06_1000					nucleic acid binding [GO:0003676]	7	7	7	24.958	1	7	7	7	230	0	61212000	79122000	39094000	223890000	297830000	574300000	457550000	330830000	440490000	451120000	593620000	1010400000	785850000	1111900000	520340000	12071658747700	12883483682800	11226249791060	10762374168990	24034520920300	24220032789700	26907048215650	27751329763000	36767145070500	36602979417800	36529106264300	30148984549500	41657711484600	38934157695200	40753172842100	36608337684100
A4H4R6	A4H4R6	Putative kinesin (EC 3.6.4.4)	LBRM_06_1010		3.6.4.4	microtubule-based movement [GO:0007018]		ATP binding [GO:0005524]; ATP-dependent microtubule motor activity [GO:1990939]; microtubule binding [GO:0008017]	8	8	8	95.475	1	8	8	8	883	113450000	70064000	72924000	94888000	32484000	116970000	111780000	108910000	107240000	176320000	201230000	92399000	192510000	122980000	191530000	115800000	12071658747700	12883483682800	11226249791060	10762374168990	24034520920300	24220032789700	26907048215650	27751329763000	36767145070500	36602979417800	36529106264300	30148984549500	41657711484600	38934157695200	40753172842100	36608337684100
A4H4R7	A4H4R7	Uncharacterized protein	LBRM_06_1020						24	24	24	79.748	1	24	24	24	717	239400000	77628000	150130000	146130000	953560000	1232300000	937580000	282510000	1040000000	960210000	1060800000	1005300000	1018000000	1716000000	1288600000	1436900000	12071658747700	12883483682800	11226249791060	10762374168990	24034520920300	24220032789700	26907048215650	27751329763000	36767145070500	36602979417800	36529106264300	30148984549500	41657711484600	38934157695200	40753172842100	36608337684100
A4H4R8	A4H4R8	Protein disulfide isomerase (EC 5.3.4.1)	LBRM_06_1030		5.3.4.1			protein disulfide isomerase activity [GO:0003756]	5	5	5	14.986	1	5	5	5	133	2542100000	2691100000	2819300000	2729400000	5252700000	5352300000	5661600000	5747400000	6280600000	7316200000	4776600000	5623800000	6320000000	7661900000	6142200000	5715800000	12071658747700	12883483682800	11226249791060	10762374168990	24034520920300	24220032789700	26907048215650	27751329763000	36767145070500	36602979417800	36529106264300	30148984549500	41657711484600	38934157695200	40753172842100	36608337684100
A4H4R9	A4H4R9	Uncharacterized protein	LBRM_06_1040						3	3	3	34.494	1	3	3	3	313	13812000	0	8791200	0	240980000	164120000	171080000	269950000	430170000	484890000	314650000	242180000	509600000	374410000	677320000	447080000	12071658747700	12883483682800	11226249791060	10762374168990	24034520920300	24220032789700	26907048215650	27751329763000	36767145070500	36602979417800	36529106264300	30148984549500	41657711484600	38934157695200	40753172842100	36608337684100
A4H4S0	A4H4S0	2-deoxy-D-ribose 5-phosphate aldolase (EC 4.1.2.4) (Phosphodeoxyriboaldolase)	LBRM_06_1050	PATHWAY: Carbohydrate degradation; 2-deoxy-D-ribose 1-phosphate degradation; D-glyceraldehyde 3-phosphate and acetaldehyde from 2-deoxy-alpha-D-ribose 1-phosphate: step 2/2. {ECO:0000256|ARBA:ARBA00004816}.	4.1.2.4	deoxyribonucleotide catabolic process [GO:0009264]; deoxyribose phosphate catabolic process [GO:0046386]	cytoplasm [GO:0005737]	deoxyribose-phosphate aldolase activity [GO:0004139]	15	15	15	29.809	1	15	15	15	281	1090700000	1505300000	1095400000	770950000	3483400000	3760800000	4061500000	4761600000	4471400000	4132600000	4380700000	4011400000	6082000000	5193900000	6547700000	4746200000	12071658747700	12883483682800	11226249791060	10762374168990	24034520920300	24220032789700	26907048215650	27751329763000	36767145070500	36602979417800	36529106264300	30148984549500	41657711484600	38934157695200	40753172842100	36608337684100
A4H4S1	A4H4S1	Uncharacterized protein	LBRM_06_1070						22	22	22	68.391	1	22	22	22	613	160540000	121110000	238100000	248820000	364960000	724930000	689500000	837540000	388640000	833840000	776520000	1272900000	823290000	932180000	937710000	754500000	12071658747700	12883483682800	11226249791060	10762374168990	24034520920300	24220032789700	26907048215650	27751329763000	36767145070500	36602979417800	36529106264300	30148984549500	41657711484600	38934157695200	40753172842100	36608337684100
A4H4S2	A4H4S2	Uncharacterized protein	LBRM_06_1090						5	5	5	137.145	1	5	5	5	1264	10435000	32652000	8229500	11961000	46242000	656010000	91675000	128070000	106540000	73475000	81953000	99241000	108170000	225420000	64449000	162260000	12071658747700	12883483682800	11226249791060	10762374168990	24034520920300	24220032789700	26907048215650	27751329763000	36767145070500	36602979417800	36529106264300	30148984549500	41657711484600	38934157695200	40753172842100	36608337684100
A4H4S3	A4H4S3	Uncharacterized protein	LBRM_06_1100				integral component of membrane [GO:0016021]		5	5	5	29.713	1	5	5	5	273	74917000	58574000	106500000	114540000	230430000	101170000	149020000	199760000	343300000	208260000	224730000	184140000	347900000	395880000	555880000	445720000	12071658747700	12883483682800	11226249791060	10762374168990	24034520920300	24220032789700	26907048215650	27751329763000	36767145070500	36602979417800	36529106264300	30148984549500	41657711484600	38934157695200	40753172842100	36608337684100
A4H4S4	A4H4S4	Guanine nucleotide-binding protein subunit beta-like protein	LBRM_06_1110				ribosome [GO:0005840]		6	6	6	34.912	1	6	6	6	329	406820000	209760000	144100000	95874000	412460000	358450000	431890000	288340000	369650000	491850000	749680000	418910000	207230000	166020000	348300000	496970000	12071658747700	12883483682800	11226249791060	10762374168990	24034520920300	24220032789700	26907048215650	27751329763000	36767145070500	36602979417800	36529106264300	30148984549500	41657711484600	38934157695200	40753172842100	36608337684100
A4H4S6	A4H4S6	Uncharacterized protein	LBRM_06_1130						2	2	2	57.504	1	2	2	2	521	17542000	0	0	11298000	26877000	35787000	52590000	37328000	43313000	62313000	109780000	56449000	88947000	125750000	55560000	113080000	12071658747700	12883483682800	11226249791060	10762374168990	24034520920300	24220032789700	26907048215650	27751329763000	36767145070500	36602979417800	36529106264300	30148984549500	41657711484600	38934157695200	40753172842100	36608337684100
A4H4S7	A4H4S7	Uncharacterized protein	LBRM_06_1140						8	8	8	116.078	1	8	8	8	1094	53666000	67978000	36186000	17800000	200520000	48302000	119720000	200250000	307640000	364230000	396740000	82854000	663750000	409680000	466690000	609750000	12071658747700	12883483682800	11226249791060	10762374168990	24034520920300	24220032789700	26907048215650	27751329763000	36767145070500	36602979417800	36529106264300	30148984549500	41657711484600	38934157695200	40753172842100	36608337684100
A4H4S8	A4H4S8	Putative nuclear transport factor 2 protein(NFT2)	LBRM_06_1150						5	5	5	16.104	1	5	5	5	135	914800000	800470000	479670000	619470000	2237200000	1928700000	2165700000	2131200000	2810900000	3446200000	3386800000	3011800000	2725300000	3155700000	2740100000	2700000000	12071658747700	12883483682800	11226249791060	10762374168990	24034520920300	24220032789700	26907048215650	27751329763000	36767145070500	36602979417800	36529106264300	30148984549500	41657711484600	38934157695200	40753172842100	36608337684100
A4H4S9	A4H4S9	Uncharacterized protein	LBRM_06_1160					ATP binding [GO:0005524]; protein serine/threonine kinase activity [GO:0004674]	18	18	18	51.423	1	18	18	18	455	466560000	428960000	569040000	498510000	1339900000	1143900000	1735800000	1610600000	2674500000	2684900000	2543400000	1855900000	2591100000	2109900000	1510600000	1472400000	12071658747700	12883483682800	11226249791060	10762374168990	24034520920300	24220032789700	26907048215650	27751329763000	36767145070500	36602979417800	36529106264300	30148984549500	41657711484600	38934157695200	40753172842100	36608337684100
A4H4T0	A4H4T0	Thioredoxin domain-containing protein	LBRM_06_1170						5	5	5	16.642	1	5	5	5	147	24566000	32391000	17429000	0	32602000	263150000	362410000	404160000	343870000	797060000	520650000	988050000	285880000	303640000	677630000	401500000	12071658747700	12883483682800	11226249791060	10762374168990	24034520920300	24220032789700	26907048215650	27751329763000	36767145070500	36602979417800	36529106264300	30148984549500	41657711484600	38934157695200	40753172842100	36608337684100
A4H4T1	A4H4T1	Uncharacterized protein	LBRM_06_1180						7	7	7	33.957	1	7	7	7	308	7468200	5129500	0	11015000	28456000	49618000	23305000	30470000	23546000	22575000	99493000	75027000	204100000	237510000	193760000	182050000	12071658747700	12883483682800	11226249791060	10762374168990	24034520920300	24220032789700	26907048215650	27751329763000	36767145070500	36602979417800	36529106264300	30148984549500	41657711484600	38934157695200	40753172842100	36608337684100
A4H4T3	A4H4T3	Uncharacterized protein	LBRM_06_1200						11	11	11	63.784	1	11	11	11	585	65077000	84581000	79461000	72802000	290310000	189860000	337710000	241650000	338370000	441150000	528780000	209390000	604780000	232100000	233700000	138000000	12071658747700	12883483682800	11226249791060	10762374168990	24034520920300	24220032789700	26907048215650	27751329763000	36767145070500	36602979417800	36529106264300	30148984549500	41657711484600	38934157695200	40753172842100	36608337684100
A4H4T6	A4H4T6	FAD_binding_3 domain-containing protein	LBRM_06_1230					FAD binding [GO:0071949]	16	16	16	53.307	1	16	16	16	503	656840000	905870000	655070000	481260000	1571200000	1414800000	1906300000	1453000000	2336300000	1787600000	2348300000	1890500000	1990700000	2163000000	2117700000	2207600000	12071658747700	12883483682800	11226249791060	10762374168990	24034520920300	24220032789700	26907048215650	27751329763000	36767145070500	36602979417800	36529106264300	30148984549500	41657711484600	38934157695200	40753172842100	36608337684100
A4H4T9	A4H4T9	Coproporphyrinogen oxidase (EC 1.3.3.3)	LBRM_06_1260	PATHWAY: Porphyrin-containing compound metabolism. {ECO:0000256|ARBA:ARBA00023444}.; PATHWAY: Porphyrin-containing compound metabolism; protoporphyrin-IX biosynthesis; protoporphyrinogen-IX from coproporphyrinogen-III (O2 route): step 1/1. {ECO:0000256|ARBA:ARBA00005168}.	1.3.3.3	protoporphyrinogen IX biosynthetic process [GO:0006782]		coproporphyrinogen oxidase activity [GO:0004109]	11	11	11	34.442	1	11	11	11	301	250930000	209730000	173790000	235550000	312570000	788230000	483140000	574990000	749650000	677270000	955090000	606960000	902720000	617940000	935430000	618690000	12071658747700	12883483682800	11226249791060	10762374168990	24034520920300	24220032789700	26907048215650	27751329763000	36767145070500	36602979417800	36529106264300	30148984549500	41657711484600	38934157695200	40753172842100	36608337684100
A4H4U0	A4H4U0	Protoporphyrinogen oxidase-like protein (EC 1.3.3.4)	LBRM_06_1270		1.3.3.4	protoporphyrinogen IX biosynthetic process [GO:0006782]	integral component of membrane [GO:0016021]	FMN binding [GO:0010181]; menaquinone-dependent protoporphyrinogen oxidase activity [GO:0070819]; oxygen-dependent protoporphyrinogen oxidase activity [GO:0004729]	9	9	9	25.656	1	9	9	9	231	94357000	59488000	111840000	52970000	398210000	328170000	643280000	414610000	407200000	603580000	658910000	592030000	324780000	602470000	556730000	712140000	12071658747700	12883483682800	11226249791060	10762374168990	24034520920300	24220032789700	26907048215650	27751329763000	36767145070500	36602979417800	36529106264300	30148984549500	41657711484600	38934157695200	40753172842100	36608337684100
A4H4U3	A4H4U3	C2 domain-containing protein (Fragment)	LbrM_06_1300						8	8	8	60.118	1	8	8	8	595	224710000	279040000	168890000	207500000	708520000	894840000	772000000	1046700000	1026500000	787580000	951990000	766340000	514500000	988950000	856100000	1368400000	12071658747700	12883483682800	11226249791060	10762374168990	24034520920300	24220032789700	26907048215650	27751329763000	36767145070500	36602979417800	36529106264300	30148984549500	41657711484600	38934157695200	40753172842100	36608337684100
A4H4U4	A4H4U4	Putative ubiquitin activating E1 enzyme	LBRM_07_0010					ubiquitin-like modifier activating enzyme activity [GO:0008641]	18	18	18	79.372	1	18	18	18	725	185550000	346270000	229940000	200540000	663340000	640360000	266270000	676420000	614220000	546180000	538300000	508190000	474890000	458180000	520950000	445630000	12071658747700	12883483682800	11226249791060	10762374168990	24034520920300	24220032789700	26907048215650	27751329763000	36767145070500	36602979417800	36529106264300	30148984549500	41657711484600	38934157695200	40753172842100	36608337684100
A4H4U5	A4H4U5	Uncharacterized protein	LBRM_07_0020			generation of catalytic spliceosome for second transesterification step [GO:0000350]			3	3	3	31.047	1	3	3	3	269	110190000	131920000	110850000	66031000	256200000	306640000	326210000	311890000	158050000	404870000	592190000	209670000	280270000	693500000	293240000	608970000	12071658747700	12883483682800	11226249791060	10762374168990	24034520920300	24220032789700	26907048215650	27751329763000	36767145070500	36602979417800	36529106264300	30148984549500	41657711484600	38934157695200	40753172842100	36608337684100
A4H4U8	A4H4U8	AP-2 complex subunit alpha	LBRM_07_0050			clathrin-dependent endocytosis [GO:0072583]; intracellular protein transport [GO:0006886]	AP-2 adaptor complex [GO:0030122]	clathrin adaptor activity [GO:0035615]	16	16	16	107.39	1	16	16	16	960	224830000	175700000	176970000	301950000	504280000	1372200000	1141700000	2003700000	570630000	990200000	740930000	2327700000	731610000	906530000	610900000	677910000	12071658747700	12883483682800	11226249791060	10762374168990	24034520920300	24220032789700	26907048215650	27751329763000	36767145070500	36602979417800	36529106264300	30148984549500	41657711484600	38934157695200	40753172842100	36608337684100
A4H4U9	A4H4U9	Putative cytochrome c1, heme protein,mitochondrial (EC 1.10.2.2)	LBRM_07_0060		1.10.2.2		integral component of membrane [GO:0016021]	electron transfer activity [GO:0009055]; heme binding [GO:0020037]	14	14	14	29.962	1	14	14	14	258	4225700000	5183500000	4414200000	4783400000	9269500000	6305900000	8352600000	8537700000	15995000000	16544000000	13270000000	9182400000	12709000000	11955000000	13839000000	12356000000	12071658747700	12883483682800	11226249791060	10762374168990	24034520920300	24220032789700	26907048215650	27751329763000	36767145070500	36602979417800	36529106264300	30148984549500	41657711484600	38934157695200	40753172842100	36608337684100
A4H4V0	A4H4V0	Uncharacterized protein	LBRM_07_0070						6	6	6	22.432	1	6	6	6	191	45512000	119730000	24195000	38769000	219170000	164000000	78572000	177590000	318970000	236070000	512020000	138000000	459920000	264730000	456150000	339890000	12071658747700	12883483682800	11226249791060	10762374168990	24034520920300	24220032789700	26907048215650	27751329763000	36767145070500	36602979417800	36529106264300	30148984549500	41657711484600	38934157695200	40753172842100	36608337684100
A4H4V1	A4H4V1	Putative Golgi/lysosome glycoprotein	LBRM_07_0080				integral component of membrane [GO:0016021]		12	12	12	69.001	1	12	12	12	622	458940000	564840000	402620000	450720000	1144600000	943010000	1279500000	1173100000	2073600000	2376500000	1728900000	1557600000	1169800000	1434400000	929220000	1504100000	12071658747700	12883483682800	11226249791060	10762374168990	24034520920300	24220032789700	26907048215650	27751329763000	36767145070500	36602979417800	36529106264300	30148984549500	41657711484600	38934157695200	40753172842100	36608337684100
A4H4V2	A4H4V2	Methionine synthase (EC 2.1.1.13) (5-methyltetrahydrofolate--homocysteine methyltransferase)	LBRM_07_0090	PATHWAY: Amino-acid biosynthesis; L-methionine biosynthesis via de novo pathway; L-methionine from L-homocysteine (MetH route): step 1/1. {ECO:0000256|ARBA:ARBA00005178, ECO:0000256|PIRNR:PIRNR000381}.	2.1.1.13	methylation [GO:0032259]; pteridine-containing compound metabolic process [GO:0042558]		cobalamin binding [GO:0031419]; methionine synthase activity [GO:0008705]; zinc ion binding [GO:0008270]	14	14	14	138.231	1	14	14	14	1249	42392000	30096000	61204000	94242000	607000000	327890000	311010000	320570000	435880000	418640000	464810000	341740000	666170000	609920000	520430000	584560000	12071658747700	12883483682800	11226249791060	10762374168990	24034520920300	24220032789700	26907048215650	27751329763000	36767145070500	36602979417800	36529106264300	30148984549500	41657711484600	38934157695200	40753172842100	36608337684100
A4H4V3	A4H4V3	Pitrilysin-like metalloprotease	LBRM_07_0100					metal ion binding [GO:0046872]; metallopeptidase activity [GO:0008237]	52	52	52	115.711	1	52	52	52	1032	4353000000	5617700000	3816100000	3598700000	11722000000	10412000000	10012000000	12767000000	18331000000	18340000000	17306000000	14688000000	19161000000	18034000000	18984000000	15996000000	12071658747700	12883483682800	11226249791060	10762374168990	24034520920300	24220032789700	26907048215650	27751329763000	36767145070500	36602979417800	36529106264300	30148984549500	41657711484600	38934157695200	40753172842100	36608337684100
A4H4V4	A4H4V4	Uncharacterized protein	LBRM_07_0110			mitochondrial calcium ion transmembrane transport [GO:0006851]		calcium ion binding [GO:0005509]	2	2	2	40.85	1	2	2	2	361	29971000	0	16169000	14916000	63772000	52091000	45710000	0	90921000	111240000	55474000	34498000	0	155680000	154790000	85576000	12071658747700	12883483682800	11226249791060	10762374168990	24034520920300	24220032789700	26907048215650	27751329763000	36767145070500	36602979417800	36529106264300	30148984549500	41657711484600	38934157695200	40753172842100	36608337684100
A4H4V5	A4H4V5	SEC7 domain-containing protein	LBRM_07_0120			regulation of ARF protein signal transduction [GO:0032012]		guanyl-nucleotide exchange factor activity [GO:0005085]	42	42	42	220.188	1	42	42	42	2058	516360000	753270000	675410000	593740000	1830300000	1484500000	1969500000	2825400000	2505200000	2592000000	3574500000	2051600000	4220800000	3573700000	3820600000	3908800000	12071658747700	12883483682800	11226249791060	10762374168990	24034520920300	24220032789700	26907048215650	27751329763000	36767145070500	36602979417800	36529106264300	30148984549500	41657711484600	38934157695200	40753172842100	36608337684100
A4H4V7	A4H4V7	Uncharacterized protein	LBRM_07_0140			retrograde vesicle-mediated transport, Golgi to endoplasmic reticulum [GO:0006890]	integral component of membrane [GO:0016021]		4	4	4	37.944	1	4	4	4	349	80705000	70714000	75078000	58712000	190710000	193670000	165850000	245940000	269630000	297320000	249290000	194400000	352700000	346730000	465700000	432410000	12071658747700	12883483682800	11226249791060	10762374168990	24034520920300	24220032789700	26907048215650	27751329763000	36767145070500	36602979417800	36529106264300	30148984549500	41657711484600	38934157695200	40753172842100	36608337684100
A4H4W0	A4H4W0	Protein kinase domain-containing protein	LBRM_07_0160					ATP binding [GO:0005524]; protein kinase activity [GO:0004672]	12	12	12	90.181	1	12	12	12	832	220100000	187320000	96370000	100650000	372510000	388970000	316180000	611020000	523550000	1149100000	383310000	676790000	811100000	877340000	628710000	416150000	12071658747700	12883483682800	11226249791060	10762374168990	24034520920300	24220032789700	26907048215650	27751329763000	36767145070500	36602979417800	36529106264300	30148984549500	41657711484600	38934157695200	40753172842100	36608337684100
A4H4W1	A4H4W1	Protein kinase domain-containing protein	LBRM_07_0170					ATP binding [GO:0005524]; protein kinase activity [GO:0004672]	3	3	3	114.768	1	3	3	3	1065	0	50976000	34841000	37831000	182990000	179780000	218300000	19840000	109570000	148610000	22359000	21885000	15812000	24005000	0	66688000	12071658747700	12883483682800	11226249791060	10762374168990	24034520920300	24220032789700	26907048215650	27751329763000	36767145070500	36602979417800	36529106264300	30148984549500	41657711484600	38934157695200	40753172842100	36608337684100
A4H4W3	A4H4W3	Serine/threonine-protein phosphatase 2A activator (EC 5.2.1.8) (Phosphotyrosyl phosphatase activator)	LBRM_07_0190		5.2.1.8		cytoplasm [GO:0005737]	peptidyl-prolyl cis-trans isomerase activity [GO:0003755]; phosphatase activator activity [GO:0019211]	14	14	14	44.73	1	14	14	14	393	312920000	325440000	196850000	304870000	593940000	683100000	973020000	725730000	1267400000	1101400000	1337900000	1220600000	1437600000	1203400000	1544600000	1209300000	12071658747700	12883483682800	11226249791060	10762374168990	24034520920300	24220032789700	26907048215650	27751329763000	36767145070500	36602979417800	36529106264300	30148984549500	41657711484600	38934157695200	40753172842100	36608337684100
A4H4W4	A4H4W4	CDP-diacylglycerol--glycerol-3-phosphate 3-phosphatidyltransferase (EC 2.7.8.5)	LBRM_07_0200	PATHWAY: Phospholipid metabolism; phosphatidylglycerol biosynthesis; phosphatidylglycerol from CDP-diacylglycerol: step 1/2. {ECO:0000256|ARBA:ARBA00005042, ECO:0000256|RuleBase:RU365024}.	2.7.8.5	cardiolipin biosynthetic process [GO:0032049]	mitochondrion [GO:0005739]	ATP binding [GO:0005524]; CDP-diacylglycerol-glycerol-3-phosphate 3-phosphatidyltransferase activity [GO:0008444]	14	14	14	81.84	1	14	14	14	756	106770000	68904000	56290000	58092000	468830000	322440000	351140000	270620000	730870000	448790000	470800000	478130000	613760000	756370000	736170000	735540000	12071658747700	12883483682800	11226249791060	10762374168990	24034520920300	24220032789700	26907048215650	27751329763000	36767145070500	36602979417800	36529106264300	30148984549500	41657711484600	38934157695200	40753172842100	36608337684100
A4H4W6	A4H4W6	Uncharacterized protein	LBRM_07_0220						23	23	23	66.069	1	23	23	23	617	1433600000	1443500000	1403100000	2112700000	4166300000	2944300000	3241400000	5392600000	7376400000	6134000000	5852400000	3279500000	7154800000	8275100000	8475700000	5560300000	12071658747700	12883483682800	11226249791060	10762374168990	24034520920300	24220032789700	26907048215650	27751329763000	36767145070500	36602979417800	36529106264300	30148984549500	41657711484600	38934157695200	40753172842100	36608337684100
A4H4W7	A4H4W7	Anamorsin homolog (Fe-S cluster assembly protein DRE2 homolog)	LbrM07_V2.0230 LbrM_07_0230			iron-sulfur cluster assembly [GO:0016226]	mitochondrial intermembrane space [GO:0005758]	2 iron, 2 sulfur cluster binding [GO:0051537]; 4 iron, 4 sulfur cluster binding [GO:0051539]; metal ion binding [GO:0046872]	6	6	6	12.851	1	6	6	6	119	438650000	635250000	485440000	567450000	1455300000	1009000000	1041700000	1414900000	1113400000	1522000000	1654600000	821500000	2383100000	2010900000	2163400000	1719700000	12071658747700	12883483682800	11226249791060	10762374168990	24034520920300	24220032789700	26907048215650	27751329763000	36767145070500	36602979417800	36529106264300	30148984549500	41657711484600	38934157695200	40753172842100	36608337684100
A4H4W8;A4HNK6;E9AIP8	A4H4W8;A4HNK6;E9AIP8	SCG1 protein	SCG1 LBRM_07_0240			protein glycosylation [GO:0006486]	integral component of membrane [GO:0016021]	transferase activity, transferring hexosyl groups [GO:0016758]	10;6;5	10;6;5	4;1;2	90.439	3	10	10	4	813	66060000	91844000	92006000	155330000	124120000	171280000	174310000	215220000	442090000	363990000	524480000	455970000	548020000	331540000	622670000	486250000	12071658747700	12883483682800	11226249791060	10762374168990	24034520920300	24220032789700	26907048215650	27751329763000	36767145070500	36602979417800	36529106264300	30148984549500	41657711484600	38934157695200	40753172842100	36608337684100
A4H4W9	A4H4W9	Uncharacterized protein	LBRM_07_0250				integral component of membrane [GO:0016021]		7	7	7	66.792	1	7	7	7	596	57269000	17362000	12357000	20712000	70237000	88181000	133700000	121130000	98944000	174140000	250400000	109300000	241760000	165470000	227770000	244170000	12071658747700	12883483682800	11226249791060	10762374168990	24034520920300	24220032789700	26907048215650	27751329763000	36767145070500	36602979417800	36529106264300	30148984549500	41657711484600	38934157695200	40753172842100	36608337684100
A4H4X2	A4H4X2	Acetylornithine deacetylase (EC 3.5.1.16) (N-acetylornithinase)	LBRM_07_0280	PATHWAY: Amino-acid biosynthesis; L-arginine biosynthesis. {ECO:0000256|ARBA:ARBA00004730}.; PATHWAY: Amino-acid biosynthesis; L-arginine biosynthesis; L-ornithine from N(2)-acetyl-L-ornithine (linear): step 1/1. {ECO:0000256|ARBA:ARBA00004867}.	3.5.1.16	arginine biosynthetic process [GO:0006526]		acetylornithine deacetylase activity [GO:0008777]	20	20	20	43.127	1	20	20	20	397	1808400000	1503200000	1848300000	2200600000	3892400000	5222700000	4432200000	4853500000	5690900000	4520700000	4684400000	3527200000	4397800000	4691200000	4919200000	4276200000	12071658747700	12883483682800	11226249791060	10762374168990	24034520920300	24220032789700	26907048215650	27751329763000	36767145070500	36602979417800	36529106264300	30148984549500	41657711484600	38934157695200	40753172842100	36608337684100
A4H4X3	A4H4X3	Putative ubiquitin-protein ligase-like (EC 6.3.2.19)	LBRM_07_0290		6.3.2.19			ligase activity [GO:0016874]; ubiquitin-protein transferase activity [GO:0004842]	111	111	111	672.538	1	111	111	111	6248	2065900000	2925900000	2813100000	1884700000	6455600000	4768000000	4931500000	5983700000	7556300000	6547100000	6763600000	4442000000	7127200000	5606300000	8647500000	6968800000	12071658747700	12883483682800	11226249791060	10762374168990	24034520920300	24220032789700	26907048215650	27751329763000	36767145070500	36602979417800	36529106264300	30148984549500	41657711484600	38934157695200	40753172842100	36608337684100
A4H4X4	A4H4X4	Uncharacterized protein	LBRM_07_0300				EMC complex [GO:0072546]		9	9	9	27.379	1	9	9	9	254	2104700000	2020600000	1567300000	1187400000	3006300000	4998100000	3926400000	6133800000	8992700000	9486500000	9057100000	6048200000	9538000000	11695000000	11837000000	9433100000	12071658747700	12883483682800	11226249791060	10762374168990	24034520920300	24220032789700	26907048215650	27751329763000	36767145070500	36602979417800	36529106264300	30148984549500	41657711484600	38934157695200	40753172842100	36608337684100
A4H4X5	A4H4X5	Leucine-rich repeat-containing protein 51	LBRM_07_0310						24	24	24	89.795	1	24	24	24	836	791130000	914290000	687910000	777250000	1475000000	2078000000	2091600000	2787100000	2952600000	2861000000	4247000000	2338900000	3151400000	3057800000	3824700000	3100600000	12071658747700	12883483682800	11226249791060	10762374168990	24034520920300	24220032789700	26907048215650	27751329763000	36767145070500	36602979417800	36529106264300	30148984549500	41657711484600	38934157695200	40753172842100	36608337684100
A4H4X6	A4H4X6	Uncharacterized protein	LBRM_07_0320				motile cilium [GO:0031514]	calmodulin binding [GO:0005516]	43	43	43	89.831	1	43	43	43	815	6030600000	6412700000	5378300000	5234000000	8188800000	7834000000	9431500000	12124000000	16067000000	14721000000	16502000000	13185000000	19020000000	17917000000	19863000000	16809000000	12071658747700	12883483682800	11226249791060	10762374168990	24034520920300	24220032789700	26907048215650	27751329763000	36767145070500	36602979417800	36529106264300	30148984549500	41657711484600	38934157695200	40753172842100	36608337684100
A4H4X7	A4H4X7	Uncharacterized protein	LBRM_07_0330						32	32	32	112.278	1	32	32	32	1048	731220000	731580000	912960000	700570000	1636200000	2037000000	2056000000	2161100000	1896700000	2480600000	1966700000	2863100000	3916300000	2767500000	3576800000	3072900000	12071658747700	12883483682800	11226249791060	10762374168990	24034520920300	24220032789700	26907048215650	27751329763000	36767145070500	36602979417800	36529106264300	30148984549500	41657711484600	38934157695200	40753172842100	36608337684100
A4H4X8	A4H4X8	Uncharacterized protein	LBRM_07_0340				integral component of membrane [GO:0016021]		2	2	2	89.135	1	2	2	2	836	0	0	0	0	0	0	0	31944000	8781200	0	0	0	44854000	112460000	75999000	112040000	12071658747700	12883483682800	11226249791060	10762374168990	24034520920300	24220032789700	26907048215650	27751329763000	36767145070500	36602979417800	36529106264300	30148984549500	41657711484600	38934157695200	40753172842100	36608337684100
A4H4Y0	A4H4Y0	Putative ATP-dependent DEAD/H RNA helicase	LBRM_07_0360					ATP binding [GO:0005524]; helicase activity [GO:0004386]; hydrolase activity [GO:0016787]; nucleic acid binding [GO:0003676]	34	34	33	64.9	1	34	34	33	602	13244000000	14430000000	11781000000	10477000000	30729000000	26675000000	28273000000	28293000000	41630000000	42176000000	44909000000	24686000000	42818000000	44519000000	42806000000	40815000000	12071658747700	12883483682800	11226249791060	10762374168990	24034520920300	24220032789700	26907048215650	27751329763000	36767145070500	36602979417800	36529106264300	30148984549500	41657711484600	38934157695200	40753172842100	36608337684100
A4H4Y1	A4H4Y1	Uncharacterized protein	LBRM_07_0370						15	15	15	66.885	1	15	15	15	645	630720000	654570000	714470000	795630000	1101900000	1203200000	1410800000	1632100000	1999500000	1700900000	1903700000	1741500000	2676800000	1979700000	2744400000	1907600000	12071658747700	12883483682800	11226249791060	10762374168990	24034520920300	24220032789700	26907048215650	27751329763000	36767145070500	36602979417800	36529106264300	30148984549500	41657711484600	38934157695200	40753172842100	36608337684100
A4H4Y2	A4H4Y2	Succinate dehydrogenase assembly factor 4, mitochondrial	LBRM_07_0380						5	5	5	12.024	1	5	5	5	107	22352000	160740000	450250000	367890000	307530000	175410000	449940000	731870000	499820000	604460000	456150000	207570000	489900000	675330000	329810000	623290000	12071658747700	12883483682800	11226249791060	10762374168990	24034520920300	24220032789700	26907048215650	27751329763000	36767145070500	36602979417800	36529106264300	30148984549500	41657711484600	38934157695200	40753172842100	36608337684100
A4H4Y4	A4H4Y4	Rav1p_C domain-containing protein	LBRM_07_0400						18	18	18	371.202	1	18	18	18	3538	128810000	141090000	126510000	58780000	117490000	162060000	292100000	133150000	230630000	349400000	327580000	215880000	533060000	723900000	731910000	506190000	12071658747700	12883483682800	11226249791060	10762374168990	24034520920300	24220032789700	26907048215650	27751329763000	36767145070500	36602979417800	36529106264300	30148984549500	41657711484600	38934157695200	40753172842100	36608337684100
A4H4Y5	A4H4Y5	Uncharacterized protein	LBRM_07_0410						14	14	14	93.15	1	14	14	14	881	177040000	224330000	171980000	95725000	548010000	142230000	285190000	261820000	588070000	434420000	452210000	442690000	911050000	502410000	477960000	667520000	12071658747700	12883483682800	11226249791060	10762374168990	24034520920300	24220032789700	26907048215650	27751329763000	36767145070500	36602979417800	36529106264300	30148984549500	41657711484600	38934157695200	40753172842100	36608337684100
A4H4Y7	A4H4Y7	SIN1_PH domain-containing protein	LBRM_07_0430						13	13	13	57.96	1	13	13	13	514	278400000	251700000	226420000	279810000	398530000	566380000	596550000	642630000	799170000	543950000	819320000	519790000	458540000	872080000	734990000	742810000	12071658747700	12883483682800	11226249791060	10762374168990	24034520920300	24220032789700	26907048215650	27751329763000	36767145070500	36602979417800	36529106264300	30148984549500	41657711484600	38934157695200	40753172842100	36608337684100
A4H4Y8	A4H4Y8	Uncharacterized protein	LBRM_07_0440						1	1	1	13.035	1	1	1	1	109	18740000	28706000	18926000	0	70554000	41686000	0	47838000	102620000	109400000	76010000	69416000	116380000	95303000	109200000	99806000	12071658747700	12883483682800	11226249791060	10762374168990	24034520920300	24220032789700	26907048215650	27751329763000	36767145070500	36602979417800	36529106264300	30148984549500	41657711484600	38934157695200	40753172842100	36608337684100
A4H4Y9	A4H4Y9	Putative 3-hydroxyacyl-ACP dehydratase (EC 4.2.1.-)	LBRM_07_0450		4.2.1.-			lyase activity [GO:0016829]	7	7	7	27.777	1	7	7	7	254	1383700000	1830500000	1539100000	1387700000	2533600000	3097100000	2847500000	3050200000	4915600000	5325000000	5023300000	5093600000	5018200000	4569500000	4997600000	4521000000	12071658747700	12883483682800	11226249791060	10762374168990	24034520920300	24220032789700	26907048215650	27751329763000	36767145070500	36602979417800	36529106264300	30148984549500	41657711484600	38934157695200	40753172842100	36608337684100
A4H4Z0	A4H4Z0	Putative 3-hydroxyacyl-ACP dehydratase (EC 4.2.1.-)	LBRM_07_0460		4.2.1.-			lyase activity [GO:0016829]	5	5	5	16.957	1	5	5	5	157	71895000	59361000	22803000	25982000	186420000	234600000	397390000	417640000	66419000	47104000	168910000	290450000	268590000	102660000	125700000	0	12071658747700	12883483682800	11226249791060	10762374168990	24034520920300	24220032789700	26907048215650	27751329763000	36767145070500	36602979417800	36529106264300	30148984549500	41657711484600	38934157695200	40753172842100	36608337684100
A4H4Z1	A4H4Z1	Uncharacterized protein	LBRM_07_0470						9	9	9	19.635	1	9	9	9	166	155230000	120700000	97822000	107660000	151970000	273170000	194870000	223930000	548010000	399510000	193040000	262580000	541010000	461220000	620570000	527980000	12071658747700	12883483682800	11226249791060	10762374168990	24034520920300	24220032789700	26907048215650	27751329763000	36767145070500	36602979417800	36529106264300	30148984549500	41657711484600	38934157695200	40753172842100	36608337684100
A4H4Z2	A4H4Z2	Putative acyl-CoA dehydrogenase, mitochondrial (EC 1.3.99.-)	LBRM_07_0480		1.3.99.-			flavin adenine dinucleotide binding [GO:0050660]; oxidoreductase activity, acting on the CH-CH group of donors [GO:0016627]	19	18	18	56.295	1	19	18	18	519	1023400000	757030000	1001800000	788930000	2371500000	2016400000	2251500000	2414000000	3658000000	3223700000	2795800000	3628500000	4637300000	3084100000	4059300000	3174700000	12071658747700	12883483682800	11226249791060	10762374168990	24034520920300	24220032789700	26907048215650	27751329763000	36767145070500	36602979417800	36529106264300	30148984549500	41657711484600	38934157695200	40753172842100	36608337684100
A4H4Z3	A4H4Z3	Uncharacterized protein	LBRM_07_0490			ribosome biogenesis [GO:0042254]	nucleus [GO:0005634]		30	30	30	88.346	1	30	30	30	780	1190600000	1146300000	1177700000	987750000	4059500000	4267300000	5014000000	4312200000	5085200000	5753700000	5950000000	3977000000	5508000000	6388400000	6089600000	5502900000	12071658747700	12883483682800	11226249791060	10762374168990	24034520920300	24220032789700	26907048215650	27751329763000	36767145070500	36602979417800	36529106264300	30148984549500	41657711484600	38934157695200	40753172842100	36608337684100
A4H4Z4;A4H6R4;E9AIP4	A4H4Z4;A4H6R4	Uncharacterized protein	LBRM_07_0500			DNA integration [GO:0015074]; DNA recombination [GO:0006310]		DNA binding [GO:0003677]	15;8;6	15;8;6	0;0;0	231.53	3	15	15	0	2052	623790000	471780000	644830000	739130000	540220000	1237800000	1169600000	1083400000	1219000000	1381200000	1301000000	1030300000	1542600000	1688800000	2383300000	1738300000	12071658747700	12883483682800	11226249791060	10762374168990	24034520920300	24220032789700	26907048215650	27751329763000	36767145070500	36602979417800	36529106264300	30148984549500	41657711484600	38934157695200	40753172842100	36608337684100
A4H4Z8	A4H4Z8	DHC_N2 domain-containing protein	LBRM_07_0540			microtubule-based movement [GO:0007018]		ATP-dependent microtubule motor activity, minus-end-directed [GO:0008569]	39	39	39	502.072	1	39	39	39	4544	368850000	1064300000	343920000	243690000	1297300000	785730000	1039400000	1515200000	2396100000	2042100000	1495800000	955940000	1104200000	1025400000	967560000	1081000000	12071658747700	12883483682800	11226249791060	10762374168990	24034520920300	24220032789700	26907048215650	27751329763000	36767145070500	36602979417800	36529106264300	30148984549500	41657711484600	38934157695200	40753172842100	36608337684100
A4H4Z9	A4H4Z9	WW domain-containing protein	LBRM_07_0550						14	14	14	42.695	1	14	14	14	395	347500000	232960000	234970000	241570000	460930000	953700000	978030000	774620000	828340000	865790000	1064400000	861210000	1927900000	1525400000	1718200000	1349800000	12071658747700	12883483682800	11226249791060	10762374168990	24034520920300	24220032789700	26907048215650	27751329763000	36767145070500	36602979417800	36529106264300	30148984549500	41657711484600	38934157695200	40753172842100	36608337684100
A4H500	A4H500	60S ribosomal protein L7a	LBRM_07_0560 LBRM_07_0570				cytosolic large ribosomal subunit [GO:0022625]	RNA binding [GO:0003723]	16	16	15	29.852	1	16	16	15	264	23087000000	26687000000	27472000000	27470000000	46649000000	56015000000	54755000000	54168000000	44562000000	51435000000	49831000000	55139000000	65028000000	62317000000	62668000000	59516000000	12071658747700	12883483682800	11226249791060	10762374168990	24034520920300	24220032789700	26907048215650	27751329763000	36767145070500	36602979417800	36529106264300	30148984549500	41657711484600	38934157695200	40753172842100	36608337684100
A4H502	A4H502	QA-SNARE protein putative	LBRM_07_0580				integral component of membrane [GO:0016021]		5	5	5	27.457	1	5	5	5	236	47369000	33731000	0	14980000	386580000	414990000	285720000	329470000	661410000	700210000	600640000	295150000	1049700000	669960000	570260000	510650000	12071658747700	12883483682800	11226249791060	10762374168990	24034520920300	24220032789700	26907048215650	27751329763000	36767145070500	36602979417800	36529106264300	30148984549500	41657711484600	38934157695200	40753172842100	36608337684100
A4H504	A4H504	Uncharacterized protein	LBRM_07_0600						11	11	11	87.583	1	11	11	11	820	196590000	187580000	248300000	183470000	490100000	530360000	415670000	563180000	703830000	615850000	649840000	304830000	522460000	409110000	715850000	556900000	12071658747700	12883483682800	11226249791060	10762374168990	24034520920300	24220032789700	26907048215650	27751329763000	36767145070500	36602979417800	36529106264300	30148984549500	41657711484600	38934157695200	40753172842100	36608337684100
A4H506	A4H506	Putative ras-related protein rab-14	LBRM_07_0620					GTPase activity [GO:0003924]; GTP binding [GO:0005525]	8	8	8	24.513	1	8	8	8	225	322600000	607870000	265680000	260820000	1114100000	879950000	1332000000	1309100000	1745400000	2342100000	1355000000	1857600000	1826900000	1714500000	1322300000	731810000	12071658747700	12883483682800	11226249791060	10762374168990	24034520920300	24220032789700	26907048215650	27751329763000	36767145070500	36602979417800	36529106264300	30148984549500	41657711484600	38934157695200	40753172842100	36608337684100
A4H507	A4H507	Uncharacterized protein	LBRM_07_0630						19	19	19	51.683	1	19	19	19	469	1654000000	1781300000	1345500000	1241100000	2808200000	2990200000	2477400000	2494400000	4298100000	4233100000	4102900000	4441200000	5710800000	5882600000	7635000000	4705500000	12071658747700	12883483682800	11226249791060	10762374168990	24034520920300	24220032789700	26907048215650	27751329763000	36767145070500	36602979417800	36529106264300	30148984549500	41657711484600	38934157695200	40753172842100	36608337684100
A4H508	A4H508	CLP1_P domain-containing protein	LBRM_07_0640					ATP binding [GO:0005524]	26	26	26	142.497	1	26	26	26	1345	628940000	570680000	303970000	180950000	1274400000	961150000	1425000000	1176800000	1217400000	1011800000	1474800000	1057100000	2069200000	1895900000	1515800000	2058600000	12071658747700	12883483682800	11226249791060	10762374168990	24034520920300	24220032789700	26907048215650	27751329763000	36767145070500	36602979417800	36529106264300	30148984549500	41657711484600	38934157695200	40753172842100	36608337684100
A4H509	A4H509	Uncharacterized protein	LBRM_07_0650				integral component of membrane [GO:0016021]		20	20	20	161.653	1	20	20	20	1511	302160000	268330000	228340000	238820000	593990000	811680000	623530000	923470000	905640000	1213000000	1293000000	1191400000	1542700000	1139800000	1214100000	1115100000	12071658747700	12883483682800	11226249791060	10762374168990	24034520920300	24220032789700	26907048215650	27751329763000	36767145070500	36602979417800	36529106264300	30148984549500	41657711484600	38934157695200	40753172842100	36608337684100
A4H510	A4H510	Electron transfer flavoprotein-ubiquinone oxidoreductase (ETF-QO) (EC 1.5.5.1)	LBRM_07_0660		1.5.5.1			4 iron, 4 sulfur cluster binding [GO:0051539]; electron-transferring-flavoprotein dehydrogenase activity [GO:0004174]; metal ion binding [GO:0046872]	26	26	26	62.991	1	26	26	26	574	1621700000	1773500000	1936000000	2009600000	5859100000	4438800000	4650900000	5030200000	7772900000	7291100000	9892000000	6745700000	9296700000	8957800000	10379000000	7518400000	12071658747700	12883483682800	11226249791060	10762374168990	24034520920300	24220032789700	26907048215650	27751329763000	36767145070500	36602979417800	36529106264300	30148984549500	41657711484600	38934157695200	40753172842100	36608337684100
A4H511	A4H511	Uncharacterized protein	LBRM_07_0670						5	5	5	20.484	1	5	5	5	197	395310000	413720000	315280000	285010000	1190700000	894510000	897660000	1260400000	1531900000	1627900000	1340700000	1072400000	2023500000	2759200000	2297800000	2866400000	12071658747700	12883483682800	11226249791060	10762374168990	24034520920300	24220032789700	26907048215650	27751329763000	36767145070500	36602979417800	36529106264300	30148984549500	41657711484600	38934157695200	40753172842100	36608337684100
A4H512	A4H512	Uncharacterized protein	LBRM_07_0680						8	8	8	26.014	1	8	8	8	253	188850000	195170000	194630000	187640000	482530000	316920000	490990000	522760000	556320000	706870000	319540000	709350000	937270000	366730000	550970000	577680000	12071658747700	12883483682800	11226249791060	10762374168990	24034520920300	24220032789700	26907048215650	27751329763000	36767145070500	36602979417800	36529106264300	30148984549500	41657711484600	38934157695200	40753172842100	36608337684100
A4H513	A4H513	Uncharacterized protein	LBRM_07_0690						2	2	2	56.739	1	2	2	2	519	13530000	36389000	0	0	0	0	11352000	23612000	0	19570000	31979000	0	0	0	0	0	12071658747700	12883483682800	11226249791060	10762374168990	24034520920300	24220032789700	26907048215650	27751329763000	36767145070500	36602979417800	36529106264300	30148984549500	41657711484600	38934157695200	40753172842100	36608337684100
A4H514	A4H514	Calcium-transporting ATPase (EC 7.2.2.10)	LBRM_07_0700		7.2.2.10		integral component of membrane [GO:0016021]	ATP binding [GO:0005524]; hydrolase activity [GO:0016787]; P-type calcium transporter activity [GO:0005388]	34	34	22	124.868	1	34	34	22	1126	1722600000	1778400000	2055300000	1314800000	3110400000	3207300000	3914300000	4501300000	3988500000	4936200000	4705100000	4554800000	6003100000	5058100000	6060600000	5801000000	12071658747700	12883483682800	11226249791060	10762374168990	24034520920300	24220032789700	26907048215650	27751329763000	36767145070500	36602979417800	36529106264300	30148984549500	41657711484600	38934157695200	40753172842100	36608337684100
A4H515	A4H515	Uncharacterized protein	LBRM_07_0710						23	23	23	38.081	1	23	23	23	335	7867400000	8897100000	8291700000	6312400000	17829000000	19300000000	20490000000	23249000000	33088000000	30419000000	33354000000	27031000000	32603000000	31398000000	31686000000	27074000000	12071658747700	12883483682800	11226249791060	10762374168990	24034520920300	24220032789700	26907048215650	27751329763000	36767145070500	36602979417800	36529106264300	30148984549500	41657711484600	38934157695200	40753172842100	36608337684100
A4H516	A4H516	Calcium-transporting ATPase (EC 7.2.2.10)	LBRM_07_0720		7.2.2.10		integral component of membrane [GO:0016021]	ATP binding [GO:0005524]; hydrolase activity [GO:0016787]; P-type calcium transporter activity [GO:0005388]	18	6	6	65.981	1	18	6	6	592	146440000	135070000	136280000	113460000	416480000	184070000	161020000	1300600000	539290000	425540000	408600000	340880000	192670000	784170000	494890000	971850000	12071658747700	12883483682800	11226249791060	10762374168990	24034520920300	24220032789700	26907048215650	27751329763000	36767145070500	36602979417800	36529106264300	30148984549500	41657711484600	38934157695200	40753172842100	36608337684100
A4H517	A4H517	Uncharacterized protein	LBRM_07_0730						17	17	17	54.179	1	17	17	17	516	327360000	468660000	304290000	366580000	617730000	604870000	864250000	993000000	3394000000	3981200000	2052100000	1576900000	2332500000	2164400000	2119600000	3660200000	12071658747700	12883483682800	11226249791060	10762374168990	24034520920300	24220032789700	26907048215650	27751329763000	36767145070500	36602979417800	36529106264300	30148984549500	41657711484600	38934157695200	40753172842100	36608337684100
A4H518	A4H518	Putative Qa-SNARE protein	LBRM_07_0740				integral component of membrane [GO:0016021]		5	5	5	17.969	1	5	5	5	166	284910000	536380000	294990000	410630000	822850000	828650000	724450000	1151500000	1185900000	882410000	964290000	521190000	1275400000	700810000	801060000	1026400000	12071658747700	12883483682800	11226249791060	10762374168990	24034520920300	24220032789700	26907048215650	27751329763000	36767145070500	36602979417800	36529106264300	30148984549500	41657711484600	38934157695200	40753172842100	36608337684100
A4H521	A4H521	Topoisomerase-related function protein-like protein (Topoisomerase-related protein)	LBRM_07_0770					isomerase activity [GO:0016853]	25	25	25	97.156	1	25	25	25	892	426500000	562020000	392140000	337480000	922530000	826680000	987440000	1030200000	2513700000	2599600000	2575200000	1795200000	2660900000	2237100000	2049900000	1590900000	12071658747700	12883483682800	11226249791060	10762374168990	24034520920300	24220032789700	26907048215650	27751329763000	36767145070500	36602979417800	36529106264300	30148984549500	41657711484600	38934157695200	40753172842100	36608337684100
A4H522	A4H522	Putative centrin	LBRM_07_0780					calcium ion binding [GO:0005509]	8	8	8	20.652	1	8	8	8	191	496430000	598580000	514690000	548610000	1648000000	2272300000	2133600000	2496500000	2405500000	2648800000	2044300000	2795600000	2119300000	1820000000	2665200000	1411000000	12071658747700	12883483682800	11226249791060	10762374168990	24034520920300	24220032789700	26907048215650	27751329763000	36767145070500	36602979417800	36529106264300	30148984549500	41657711484600	38934157695200	40753172842100	36608337684100
A4H524	A4H524	Importin N-terminal domain-containing protein	LBRM_07_0800			protein import into nucleus [GO:0006606]	cytoplasm [GO:0005737]	small GTPase binding [GO:0031267]	40	40	40	135.761	1	40	40	40	1261	1565600000	1648200000	1056300000	929760000	3859900000	4573100000	4835900000	4132100000	5225500000	6359800000	6169000000	4288200000	7945000000	6002500000	6560900000	5336800000	12071658747700	12883483682800	11226249791060	10762374168990	24034520920300	24220032789700	26907048215650	27751329763000	36767145070500	36602979417800	36529106264300	30148984549500	41657711484600	38934157695200	40753172842100	36608337684100
A4H525	A4H525	Malonyl-coa decarboxylase-like protein (EC 4.1.1.9)	LBRM_07_0810		4.1.1.9	fatty acid biosynthetic process [GO:0006633]		malonyl-CoA decarboxylase activity [GO:0050080]	4	4	4	72.559	1	4	4	4	661	0	0	0	20642000	29463000	13161000	19362000	17203000	46223000	44656000	46078000	24121000	43874000	56115000	0	72902000	12071658747700	12883483682800	11226249791060	10762374168990	24034520920300	24220032789700	26907048215650	27751329763000	36767145070500	36602979417800	36529106264300	30148984549500	41657711484600	38934157695200	40753172842100	36608337684100
A4H526	A4H526	Uncharacterized protein	LBRM_07_0820						24	24	24	410.842	1	24	24	24	3911	79663000	57751000	46718000	97508000	336430000	356400000	142350000	533990000	476340000	294740000	458910000	644140000	549870000	771160000	509970000	791100000	12071658747700	12883483682800	11226249791060	10762374168990	24034520920300	24220032789700	26907048215650	27751329763000	36767145070500	36602979417800	36529106264300	30148984549500	41657711484600	38934157695200	40753172842100	36608337684100
A4H528	A4H528	6-phosphofructo-2-kinase-like protein	LBRM_07_0840			fructose 2,6-bisphosphate metabolic process [GO:0006003]; fructose metabolic process [GO:0006000]		6-phosphofructo-2-kinase activity [GO:0003873]; ATP binding [GO:0005524]	13	13	13	138.698	1	13	13	13	1300	60964000	291620000	29518000	85074000	363250000	514100000	56203000	450120000	695110000	663880000	868020000	126420000	357660000	355870000	250280000	215920000	12071658747700	12883483682800	11226249791060	10762374168990	24034520920300	24220032789700	26907048215650	27751329763000	36767145070500	36602979417800	36529106264300	30148984549500	41657711484600	38934157695200	40753172842100	36608337684100
A4H530	A4H530	J domain-containing protein	LBRM_07_0860				integral component of membrane [GO:0016021]		2	2	2	48.878	1	2	2	2	439	0	0	0	0	0	0	0	55520000	0	96931000	72549000	0	0	0	34039000	75115000	12071658747700	12883483682800	11226249791060	10762374168990	24034520920300	24220032789700	26907048215650	27751329763000	36767145070500	36602979417800	36529106264300	30148984549500	41657711484600	38934157695200	40753172842100	36608337684100
A4H532;A4H534;E9AI27	A4H532;A4H534	Uncharacterized protein	LBRM_07_0890				integral component of membrane [GO:0016021]		18;10;1	18;10;1	18;10;1	246.462	3	18	18	18	2392	127400000	173150000	88810000	163040000	449050000	262560000	388420000	363590000	481590000	531230000	400880000	315320000	625730000	528930000	498040000	508080000	12071658747700	12883483682800	11226249791060	10762374168990	24034520920300	24220032789700	26907048215650	27751329763000	36767145070500	36602979417800	36529106264300	30148984549500	41657711484600	38934157695200	40753172842100	36608337684100
A4H533	A4H533	Putative ubiquitin-protein ligase (EC 6.3.2.19)	LBRM_07_0900		6.3.2.19			ATP binding [GO:0005524]; ligase activity [GO:0016874]; transferase activity [GO:0016740]	9	9	9	19.773	1	9	9	9	180	673580000	713920000	687470000	659100000	1899800000	1042700000	1185100000	1329200000	3905700000	3786000000	3911300000	2096700000	4504300000	4622700000	3649400000	2986000000	12071658747700	12883483682800	11226249791060	10762374168990	24034520920300	24220032789700	26907048215650	27751329763000	36767145070500	36602979417800	36529106264300	30148984549500	41657711484600	38934157695200	40753172842100	36608337684100
A4H536	A4H536	Uncharacterized protein	LBRM_07_0930						18	18	18	137.393	1	18	18	18	1310	130040000	111710000	105140000	70143000	420610000	418370000	395500000	303380000	340890000	458850000	997790000	271350000	1271300000	919350000	1272800000	745690000	12071658747700	12883483682800	11226249791060	10762374168990	24034520920300	24220032789700	26907048215650	27751329763000	36767145070500	36602979417800	36529106264300	30148984549500	41657711484600	38934157695200	40753172842100	36608337684100
A4H537	A4H537	Splicing factor ptsr1-like protein	LBRM_07_0940						21	21	21	42.398	1	21	21	21	376	16010000000	17516000000	14081000000	8576100000	26949000000	29387000000	33511000000	34590000000	37863000000	36321000000	40209000000	35300000000	45466000000	41663000000	39719000000	40471000000	12071658747700	12883483682800	11226249791060	10762374168990	24034520920300	24220032789700	26907048215650	27751329763000	36767145070500	36602979417800	36529106264300	30148984549500	41657711484600	38934157695200	40753172842100	36608337684100
A4H539	A4H539	Putative serine/threonine kinase (EC 2.7.11.1)	LBRM_07_0960		2.7.11.1			ATP binding [GO:0005524]; protein serine kinase activity [GO:0106310]; protein threonine kinase activity [GO:0106311]	12	12	12	33.639	1	12	12	12	297	3224300000	3813000000	3861800000	4163600000	9196500000	9166700000	13450000000	12062000000	11096000000	15388000000	14325000000	15889000000	19693000000	14951000000	14328000000	13212000000	12071658747700	12883483682800	11226249791060	10762374168990	24034520920300	24220032789700	26907048215650	27751329763000	36767145070500	36602979417800	36529106264300	30148984549500	41657711484600	38934157695200	40753172842100	36608337684100
A4H540	A4H540	Uncharacterized protein	LBRM_07_0970			positive regulation of GTPase activity [GO:0043547]		GTPase activator activity [GO:0005096]	8	8	8	261.035	1	8	8	8	2473	31188000	89849000	45379000	17375000	196090000	78448000	100510000	101820000	148330000	157830000	187780000	183870000	94186000	145950000	109670000	115310000	12071658747700	12883483682800	11226249791060	10762374168990	24034520920300	24220032789700	26907048215650	27751329763000	36767145070500	36602979417800	36529106264300	30148984549500	41657711484600	38934157695200	40753172842100	36608337684100
A4H541	A4H541	Uncharacterized protein	LBRM_07_0980						15	15	15	36.696	1	15	15	15	335	1309700000	2031300000	1617900000	1016500000	2405200000	2883800000	3650500000	4176100000	5085800000	5872800000	4812100000	2865100000	7418200000	7483400000	6075000000	5849800000	12071658747700	12883483682800	11226249791060	10762374168990	24034520920300	24220032789700	26907048215650	27751329763000	36767145070500	36602979417800	36529106264300	30148984549500	41657711484600	38934157695200	40753172842100	36608337684100
A4H542	A4H542	DUF3437 domain-containing protein	LBRM_07_0990			DNA repair [GO:0006281]		lysine-acetylated histone binding [GO:0070577]; peptidase activator activity [GO:0016504]; proteasome binding [GO:0070628]	51	51	51	260.326	1	51	51	51	2433	813660000	1006800000	863230000	772010000	1682000000	1746000000	1970600000	1981700000	3302500000	2571500000	3003100000	2191700000	2995500000	3300700000	3315200000	3245300000	12071658747700	12883483682800	11226249791060	10762374168990	24034520920300	24220032789700	26907048215650	27751329763000	36767145070500	36602979417800	36529106264300	30148984549500	41657711484600	38934157695200	40753172842100	36608337684100
A4H543	A4H543	Uncharacterized protein	LBRM_07_1000						14	14	14	250.908	1	14	14	14	2382	11225000	12563000	44736000	20962000	238290000	344870000	219920000	361350000	325200000	423290000	350070000	420070000	530350000	423460000	443430000	626180000	12071658747700	12883483682800	11226249791060	10762374168990	24034520920300	24220032789700	26907048215650	27751329763000	36767145070500	36602979417800	36529106264300	30148984549500	41657711484600	38934157695200	40753172842100	36608337684100
A4H544	A4H544	Uncharacterized protein	LBRM_07_1010						26	26	26	122.446	1	26	26	26	1095	442280000	491530000	477800000	343980000	590250000	923010000	554510000	1214100000	952600000	881180000	869770000	994150000	1265100000	1070200000	1234500000	1173900000	12071658747700	12883483682800	11226249791060	10762374168990	24034520920300	24220032789700	26907048215650	27751329763000	36767145070500	36602979417800	36529106264300	30148984549500	41657711484600	38934157695200	40753172842100	36608337684100
A4H545	A4H545	Uncharacterized protein	LBRM_07_1020						5	5	5	94.062	1	5	5	5	881	21303000	57767000	36213000	0	39156000	39935000	106230000	65714000	71624000	73412000	0	29346000	33115000	109260000	25629000	128450000	12071658747700	12883483682800	11226249791060	10762374168990	24034520920300	24220032789700	26907048215650	27751329763000	36767145070500	36602979417800	36529106264300	30148984549500	41657711484600	38934157695200	40753172842100	36608337684100
A4H546	A4H546	Putative RNA binding protein	LBRM_07_1030						2	2	2	13.28	1	2	2	2	122	105150000	125320000	32424000	54320000	230210000	109070000	172620000	216900000	339250000	449070000	544820000	440610000	51036000	255070000	279070000	142230000	12071658747700	12883483682800	11226249791060	10762374168990	24034520920300	24220032789700	26907048215650	27751329763000	36767145070500	36602979417800	36529106264300	30148984549500	41657711484600	38934157695200	40753172842100	36608337684100
A4H547	A4H547	Putative nucleolar RNA-binding protein	LBRM_07_1040						8	8	8	34.647	1	8	8	8	327	4671000000	3525400000	4537000000	4182600000	11493000000	12847000000	17191000000	15838000000	15308000000	16333000000	15986000000	15355000000	17057000000	15064000000	16198000000	13911000000	12071658747700	12883483682800	11226249791060	10762374168990	24034520920300	24220032789700	26907048215650	27751329763000	36767145070500	36602979417800	36529106264300	30148984549500	41657711484600	38934157695200	40753172842100	36608337684100
A4H548	A4H548	RNA binding protein-like protein	LBRM_07_1050						15	15	15	49.458	1	15	15	15	458	3447700000	4334400000	4300600000	3657700000	8168000000	7764200000	7637500000	10140000000	12869000000	17438000000	12466000000	14214000000	11482000000	13206000000	15193000000	12030000000	12071658747700	12883483682800	11226249791060	10762374168990	24034520920300	24220032789700	26907048215650	27751329763000	36767145070500	36602979417800	36529106264300	30148984549500	41657711484600	38934157695200	40753172842100	36608337684100
A4H549	A4H549	FeS_assembly_P domain-containing protein	LBRM_07_1060			protein maturation by [4Fe-4S] cluster transfer [GO:0106035]			7	7	7	18.606	1	7	7	7	162	272650000	288610000	259590000	188540000	262630000	409800000	422860000	632600000	443110000	481660000	1042700000	384690000	1107200000	630420000	805080000	283940000	12071658747700	12883483682800	11226249791060	10762374168990	24034520920300	24220032789700	26907048215650	27751329763000	36767145070500	36602979417800	36529106264300	30148984549500	41657711484600	38934157695200	40753172842100	36608337684100
A4H551	A4H551	Peptidyl-prolyl cis-trans isomerase (EC 5.2.1.8)	PIN1 LBRM_07_1080		5.2.1.8			peptidyl-prolyl cis-trans isomerase activity [GO:0003755]	6	6	6	12.545	1	6	6	6	115	1888700000	2156800000	1722900000	1523600000	2888700000	4137100000	5419500000	4652300000	3691400000	3981900000	4867100000	3499800000	6849000000	5196600000	7138200000	5624700000	12071658747700	12883483682800	11226249791060	10762374168990	24034520920300	24220032789700	26907048215650	27751329763000	36767145070500	36602979417800	36529106264300	30148984549500	41657711484600	38934157695200	40753172842100	36608337684100
A4H553	A4H553	Putative cation-transporting ATPase (EC 3.6.3.-)	LBRM_07_1110		3.6.3.-		integral component of membrane [GO:0016021]	ATPase-coupled cation transmembrane transporter activity [GO:0019829]; ATP binding [GO:0005524]; hydrolase activity [GO:0016787]	45	45	45	139.273	1	45	45	45	1243	5019600000	4754000000	4217800000	4136000000	9170600000	9920000000	11949000000	10518000000	15965000000	17279000000	16087000000	11417000000	17532000000	17334000000	15522000000	15058000000	12071658747700	12883483682800	11226249791060	10762374168990	24034520920300	24220032789700	26907048215650	27751329763000	36767145070500	36602979417800	36529106264300	30148984549500	41657711484600	38934157695200	40753172842100	36608337684100
A4H554	A4H554	Uncharacterized protein	LBRM_07_1120				MLL3/4 complex [GO:0044666]; Set1C/COMPASS complex [GO:0048188]		3	3	3	11.575	1	3	3	3	112	102980000	98753000	60666000	0	128450000	176810000	79250000	268680000	291620000	260660000	294190000	75870000	194580000	246490000	124870000	215920000	12071658747700	12883483682800	11226249791060	10762374168990	24034520920300	24220032789700	26907048215650	27751329763000	36767145070500	36602979417800	36529106264300	30148984549500	41657711484600	38934157695200	40753172842100	36608337684100
A4H555	A4H555	Putative lipoyltransferase (EC 6.-.-.-)	LBRM_07_1130	PATHWAY: Protein modification; protein lipoylation via exogenous pathway; protein N(6)-(lipoyl)lysine from lipoate: step 2/2. {ECO:0000256|ARBA:ARBA00005085}.	6.-.-.-	protein lipoylation [GO:0009249]		ligase activity [GO:0016874]; transferase activity [GO:0016740]	3	3	3	76.911	1	3	3	3	705	463080000	381170000	351160000	296850000	25675000	791140000	561320000	287550000	54578000	28371000	201360000	369350000	623460000	866040000	517100000	1032700000	12071658747700	12883483682800	11226249791060	10762374168990	24034520920300	24220032789700	26907048215650	27751329763000	36767145070500	36602979417800	36529106264300	30148984549500	41657711484600	38934157695200	40753172842100	36608337684100
A4H556	A4H556	Putative RNA-editing complex protein	LBRM_07_1140						6	6	6	44.989	1	6	6	6	431	70465000	50273000	172590000	189410000	246430000	137280000	296840000	257240000	490880000	337930000	247300000	183920000	414310000	196720000	519140000	514110000	12071658747700	12883483682800	11226249791060	10762374168990	24034520920300	24220032789700	26907048215650	27751329763000	36767145070500	36602979417800	36529106264300	30148984549500	41657711484600	38934157695200	40753172842100	36608337684100
A4H557	A4H557	Uncharacterized protein	LBRM_07_1150						24	24	24	89.64	1	24	24	24	820	1030000000	1128100000	1280900000	361650000	2203600000	2484800000	2840000000	2690800000	2856900000	3125500000	3260100000	3199400000	3262200000	2786700000	3329900000	2921000000	12071658747700	12883483682800	11226249791060	10762374168990	24034520920300	24220032789700	26907048215650	27751329763000	36767145070500	36602979417800	36529106264300	30148984549500	41657711484600	38934157695200	40753172842100	36608337684100
A4H558	A4H558	Putative delta-5 fatty acid desaturase (EC 1.14.99.-)	LBRM_07_1160		1.14.99.-	lipid metabolic process [GO:0006629]	integral component of membrane [GO:0016021]	oxidoreductase activity [GO:0016491]	7	7	7	48.339	1	7	7	7	417	114050000	206830000	271410000	177970000	525880000	742440000	437670000	573530000	1919100000	1106500000	1261900000	532430000	1277500000	1101800000	1716400000	1094700000	12071658747700	12883483682800	11226249791060	10762374168990	24034520920300	24220032789700	26907048215650	27751329763000	36767145070500	36602979417800	36529106264300	30148984549500	41657711484600	38934157695200	40753172842100	36608337684100
A4H559	A4H559	Uncharacterized protein	LBRM_07_1170						1	1	1	33.592	1	1	1	1	304	0	0	0	0	42481000	0	0	0	0	0	0	0	40620000	37583000	0	0	12071658747700	12883483682800	11226249791060	10762374168990	24034520920300	24220032789700	26907048215650	27751329763000	36767145070500	36602979417800	36529106264300	30148984549500	41657711484600	38934157695200	40753172842100	36608337684100
A4H560	A4H560	Uncharacterized protein	LBRM_07_1190						16	16	16	40.4	1	16	16	16	362	399470000	451230000	418090000	220370000	873330000	630990000	864460000	552850000	1123500000	1282200000	1188900000	606930000	2372700000	1560800000	1298700000	820910000	12071658747700	12883483682800	11226249791060	10762374168990	24034520920300	24220032789700	26907048215650	27751329763000	36767145070500	36602979417800	36529106264300	30148984549500	41657711484600	38934157695200	40753172842100	36608337684100
A4H561	A4H561	Putative proteasome regulatory non-ATP-ase subunit	LBRM_07_1200			ubiquitin-dependent protein catabolic process [GO:0006511]	proteasome regulatory particle, base subcomplex [GO:0008540]		15	15	15	36.185	1	15	15	15	339	2523800000	2695000000	2084800000	2753900000	6008900000	5340700000	5987700000	5369000000	8942800000	10174000000	7124800000	4318700000	8399900000	11161000000	10961000000	9666700000	12071658747700	12883483682800	11226249791060	10762374168990	24034520920300	24220032789700	26907048215650	27751329763000	36767145070500	36602979417800	36529106264300	30148984549500	41657711484600	38934157695200	40753172842100	36608337684100
A4H562	A4H562	Uncharacterized protein	LBRM_07_1210				integral component of membrane [GO:0016021]		13	13	13	64.039	1	13	13	13	576	216600000	408630000	334990000	290190000	842920000	1231200000	1277100000	1110000000	1338900000	1500500000	1764800000	1336200000	2065000000	1557400000	2076700000	1796900000	12071658747700	12883483682800	11226249791060	10762374168990	24034520920300	24220032789700	26907048215650	27751329763000	36767145070500	36602979417800	36529106264300	30148984549500	41657711484600	38934157695200	40753172842100	36608337684100
A4H563	A4H563	Peptide-methionine (S)-S-oxide reductase (EC 1.8.4.11)	LBRM_07_1220		1.8.4.11			peptide-methionine (S)-S-oxide reductase activity [GO:0008113]	14	14	14	19.655	1	14	14	14	176	7475600000	6608300000	5879100000	5796000000	12842000000	14481000000	14609000000	17108000000	21418000000	25213000000	20872000000	20058000000	28465000000	24078000000	21655000000	21957000000	12071658747700	12883483682800	11226249791060	10762374168990	24034520920300	24220032789700	26907048215650	27751329763000	36767145070500	36602979417800	36529106264300	30148984549500	41657711484600	38934157695200	40753172842100	36608337684100
A4H564	A4H564	Chorein_N domain-containing protein	LBRM_07_1230						50	50	50	279.376	1	50	50	50	2543	733990000	598940000	556700000	377420000	1478400000	1490100000	1644200000	1890300000	2833200000	2892400000	2258800000	2312100000	2586200000	2176900000	2731700000	2248500000	12071658747700	12883483682800	11226249791060	10762374168990	24034520920300	24220032789700	26907048215650	27751329763000	36767145070500	36602979417800	36529106264300	30148984549500	41657711484600	38934157695200	40753172842100	36608337684100
A4H565	A4H565	AAT19 protein	AAT19 LBRM_07_1240				integral component of membrane [GO:0016021]		2	2	2	53.851	1	2	2	2	491	12452000	42096000	23489000	15032000	26931000	17857000	0	53932000	161000000	198240000	131620000	62403000	16846000	0	0	41670000	12071658747700	12883483682800	11226249791060	10762374168990	24034520920300	24220032789700	26907048215650	27751329763000	36767145070500	36602979417800	36529106264300	30148984549500	41657711484600	38934157695200	40753172842100	36608337684100
A4H566	A4H566	Protein kinase, putative	LbrM_07_1260					ATP binding [GO:0005524]; protein kinase activity [GO:0004672]	28	28	28	139.007	1	28	28	28	1325	327650000	241930000	335090000	237600000	772260000	550120000	789290000	966800000	925880000	1114600000	966720000	628390000	1636600000	1360300000	920650000	1310300000	12071658747700	12883483682800	11226249791060	10762374168990	24034520920300	24220032789700	26907048215650	27751329763000	36767145070500	36602979417800	36529106264300	30148984549500	41657711484600	38934157695200	40753172842100	36608337684100
A4H567	A4H567	Glycosyl transferase, putative	LbrM_07_1270	PATHWAY: Protein modification; protein glycosylation. {ECO:0000256|ARBA:ARBA00004922}.		protein glycosylation [GO:0006486]	Golgi cisterna membrane [GO:0032580]; integral component of membrane [GO:0016021]	fucosyltransferase activity [GO:0008417]	31	31	31	142.395	1	31	31	31	1302	524950000	962790000	601580000	691360000	1488800000	1749100000	1683100000	1678400000	2335800000	2624800000	2975000000	2160600000	3896100000	3605200000	3584600000	3006300000	12071658747700	12883483682800	11226249791060	10762374168990	24034520920300	24220032789700	26907048215650	27751329763000	36767145070500	36602979417800	36529106264300	30148984549500	41657711484600	38934157695200	40753172842100	36608337684100
A4H568	A4H568	Structural maintenance of chromosomes protein	LBRM_08_0010			cell division [GO:0051301]; chromosome organization [GO:0051276]	chromosome [GO:0005694]; nucleus [GO:0005634]	ATPase activity [GO:0016887]; ATP binding [GO:0005524]	59	59	59	135.255	1	59	59	59	1198	2374600000	2358700000	1866800000	2623600000	4465000000	5744500000	6678300000	7734400000	8882000000	8747100000	9775500000	6850900000	10200000000	12776000000	10438000000	7948800000	12071658747700	12883483682800	11226249791060	10762374168990	24034520920300	24220032789700	26907048215650	27751329763000	36767145070500	36602979417800	36529106264300	30148984549500	41657711484600	38934157695200	40753172842100	36608337684100
A4H570	A4H570	Putative vesicle-associated membrane protein	LBRM_08_0030			vesicle-mediated transport [GO:0016192]	integral component of membrane [GO:0016021]		11	11	11	24.238	1	11	11	11	215	902590000	1099000000	1522500000	1316800000	2961300000	4554000000	4729900000	4368400000	6305800000	9375200000	7811500000	6579900000	8693300000	8747100000	8204500000	6358800000	12071658747700	12883483682800	11226249791060	10762374168990	24034520920300	24220032789700	26907048215650	27751329763000	36767145070500	36602979417800	36529106264300	30148984549500	41657711484600	38934157695200	40753172842100	36608337684100
A4H571	A4H571	Uncharacterized protein	LBRM_08_0040						5	5	5	25.348	1	5	5	5	229	35217000	60586000	32923000	33916000	230840000	197720000	188920000	207520000	273080000	246550000	208760000	280380000	477750000	0	208570000	476330000	12071658747700	12883483682800	11226249791060	10762374168990	24034520920300	24220032789700	26907048215650	27751329763000	36767145070500	36602979417800	36529106264300	30148984549500	41657711484600	38934157695200	40753172842100	36608337684100
A4H572	A4H572	Uncharacterized protein	LBRM_08_0050						4	4	4	8.332	1	4	4	4	72	280450000	273200000	209460000	247670000	241750000	952030000	942920000	358780000	403740000	624160000	596840000	661360000	1031600000	764060000	580320000	706240000	12071658747700	12883483682800	11226249791060	10762374168990	24034520920300	24220032789700	26907048215650	27751329763000	36767145070500	36602979417800	36529106264300	30148984549500	41657711484600	38934157695200	40753172842100	36608337684100
A4H573	A4H573	Putative phosphoglycerate mutase protein (EC 5.4.2.1)	LBRM_08_0060		5.4.2.1			phosphoglycerate mutase activity [GO:0004619]	8	8	8	20.338	1	8	8	8	185	172570000	413360000	181250000	108940000	712100000	530240000	718190000	515100000	746000000	792360000	527070000	672740000	851460000	1084900000	886370000	879320000	12071658747700	12883483682800	11226249791060	10762374168990	24034520920300	24220032789700	26907048215650	27751329763000	36767145070500	36602979417800	36529106264300	30148984549500	41657711484600	38934157695200	40753172842100	36608337684100
A4H574	A4H574	ASCH domain-containing protein	LBRM_08_0070						21	21	21	69.246	1	21	21	21	629	417520000	514850000	419250000	376040000	851260000	1098700000	1210000000	983930000	2143200000	2451600000	5339800000	1593000000	2917500000	6629900000	2830800000	5817000000	12071658747700	12883483682800	11226249791060	10762374168990	24034520920300	24220032789700	26907048215650	27751329763000	36767145070500	36602979417800	36529106264300	30148984549500	41657711484600	38934157695200	40753172842100	36608337684100
A4H575	A4H575	Putative ATP-dependent DEAD/H RNA helicase	LBRM_08_0080					ATP binding [GO:0005524]; helicase activity [GO:0004386]; hydrolase activity [GO:0016787]; nucleic acid binding [GO:0003676]	32	32	32	93.925	1	32	32	32	868	875230000	869060000	637150000	557900000	1675800000	1661100000	2371200000	2545500000	2301700000	1621900000	1794900000	2212900000	2512200000	2089900000	1939800000	1598000000	12071658747700	12883483682800	11226249791060	10762374168990	24034520920300	24220032789700	26907048215650	27751329763000	36767145070500	36602979417800	36529106264300	30148984549500	41657711484600	38934157695200	40753172842100	36608337684100
A4H576	A4H576	AP-3 complex subunit delta	LBRM_08_0090			intracellular protein transport [GO:0006886]; vesicle-mediated transport [GO:0016192]	AP-3 adaptor complex [GO:0030123]; Golgi apparatus [GO:0005794]		30	30	30	124.334	1	30	30	30	1125	378590000	456840000	504520000	315210000	15077000000	9854900000	9927300000	1914700000	2953600000	2858700000	3478100000	9537200000	9433800000	10975000000	11219000000	4011800000	12071658747700	12883483682800	11226249791060	10762374168990	24034520920300	24220032789700	26907048215650	27751329763000	36767145070500	36602979417800	36529106264300	30148984549500	41657711484600	38934157695200	40753172842100	36608337684100
A4H577	A4H577	Putative dual-specificity protein phosphatase (EC 3.1.3.16) (EC 3.1.3.48)	LBRM_08_0100		3.1.3.16; 3.1.3.48			protein serine phosphatase activity [GO:0106306]; protein threonine phosphatase activity [GO:0106307]; protein tyrosine/serine/threonine phosphatase activity [GO:0008138]; protein tyrosine phosphatase activity [GO:0004725]	5	5	5	49.147	1	5	5	5	450	11509000	37192000	60887000	0	22148000	106660000	114500000	82566000	110920000	48157000	26482000	104770000	55451000	0	0	0	12071658747700	12883483682800	11226249791060	10762374168990	24034520920300	24220032789700	26907048215650	27751329763000	36767145070500	36602979417800	36529106264300	30148984549500	41657711484600	38934157695200	40753172842100	36608337684100
A4H578	A4H578	Uncharacterized protein	LBRM_08_0110						9	9	9	81.012	1	9	9	9	754	2067000000	2303300000	176560000	338550000	1052500000	841020000	759420000	1364900000	1538800000	1678000000	1248400000	948900000	669910000	150490000	525430000	355530000	12071658747700	12883483682800	11226249791060	10762374168990	24034520920300	24220032789700	26907048215650	27751329763000	36767145070500	36602979417800	36529106264300	30148984549500	41657711484600	38934157695200	40753172842100	36608337684100
A4H579	A4H579	Uncharacterized protein	LBRM_08_0120						9	9	9	30.553	1	9	9	9	269	427610000	297220000	458880000	371240000	987380000	1145200000	2570500000	1208800000	1535200000	1697200000	1467900000	1157600000	3358700000	1329000000	1332900000	1438000000	12071658747700	12883483682800	11226249791060	10762374168990	24034520920300	24220032789700	26907048215650	27751329763000	36767145070500	36602979417800	36529106264300	30148984549500	41657711484600	38934157695200	40753172842100	36608337684100
A4H580	A4H580	Uncharacterized protein	LBRM_08_0130						18	18	18	121.076	1	18	18	18	1147	127990000	178560000	107890000	135420000	359370000	357780000	326900000	308530000	580930000	720490000	405500000	349930000	534230000	681570000	419080000	786510000	12071658747700	12883483682800	11226249791060	10762374168990	24034520920300	24220032789700	26907048215650	27751329763000	36767145070500	36602979417800	36529106264300	30148984549500	41657711484600	38934157695200	40753172842100	36608337684100
A4H581	A4H581	Putative DNA repair protein	LBRM_08_0150					DNA binding [GO:0003677]; nuclease activity [GO:0004518]	9	9	9	136.71	1	9	9	9	1261	42777000	29242000	27752000	6582000	277450000	339300000	377860000	214880000	492850000	244440000	484200000	244220000	315180000	312750000	706170000	236970000	12071658747700	12883483682800	11226249791060	10762374168990	24034520920300	24220032789700	26907048215650	27751329763000	36767145070500	36602979417800	36529106264300	30148984549500	41657711484600	38934157695200	40753172842100	36608337684100
A4H582	A4H582	PIG-H domain-containing protein	LBRM_08_0160	PATHWAY: Glycolipid biosynthesis. {ECO:0000256|ARBA:ARBA00004934}.; PATHWAY: Glycolipid biosynthesis; glycosylphosphatidylinositol-anchor biosynthesis. {ECO:0000256|ARBA:ARBA00004687}.		GPI anchor biosynthetic process [GO:0006506]	glycosylphosphatidylinositol-N-acetylglucosaminyltransferase (GPI-GnT) complex [GO:0000506]; integral component of membrane [GO:0016021]	phosphatidylinositol N-acetylglucosaminyltransferase activity [GO:0017176]	8	8	8	55.072	1	8	8	8	515	160450000	143360000	163400000	76556000	262420000	385190000	398750000	419130000	245680000	550240000	509150000	485740000	322000000	549590000	308090000	217560000	12071658747700	12883483682800	11226249791060	10762374168990	24034520920300	24220032789700	26907048215650	27751329763000	36767145070500	36602979417800	36529106264300	30148984549500	41657711484600	38934157695200	40753172842100	36608337684100
A4H585	A4H585	Uncharacterized protein	LBRM_08_0190						5	5	5	32.902	1	5	5	5	294	110640000	31842000	59078000	30312000	275600000	69532000	63905000	119120000	151070000	347850000	251590000	171330000	291400000	274150000	457960000	201840000	12071658747700	12883483682800	11226249791060	10762374168990	24034520920300	24220032789700	26907048215650	27751329763000	36767145070500	36602979417800	36529106264300	30148984549500	41657711484600	38934157695200	40753172842100	36608337684100
A4H587	A4H587	ISCL protein	ISCL LBRM_08_0210					sphingomyelin phosphodiesterase activity [GO:0004767]	28	28	28	71.934	1	28	28	28	657	7394500000	9702800000	7408800000	8657200000	14360000000	17683000000	21991000000	23879000000	24301000000	28240000000	25256000000	23034000000	27542000000	22848000000	27122000000	20641000000	12071658747700	12883483682800	11226249791060	10762374168990	24034520920300	24220032789700	26907048215650	27751329763000	36767145070500	36602979417800	36529106264300	30148984549500	41657711484600	38934157695200	40753172842100	36608337684100
A4H589	A4H589	Ubiquitin-activating enzyme-like protein (Fragment)	LBRM_08_0230	PATHWAY: Protein modification; protein sumoylation. {ECO:0000256|ARBA:ARBA00004718}.		protein sumoylation [GO:0016925]		ATP binding [GO:0005524]; SUMO activating enzyme activity [GO:0019948]	11	11	11	62.583	1	11	11	11	598	80673000	121440000	10055000	124310000	404390000	397430000	272490000	405480000	557890000	600930000	538780000	657360000	1092200000	912550000	699140000	644190000	12071658747700	12883483682800	11226249791060	10762374168990	24034520920300	24220032789700	26907048215650	27751329763000	36767145070500	36602979417800	36529106264300	30148984549500	41657711484600	38934157695200	40753172842100	36608337684100
A4H590	A4H590	ABC1 domain-containing protein	LBRM_08_0240						18	18	18	58.35	1	18	18	18	522	394350000	473190000	397620000	449570000	1031900000	893440000	890650000	1263000000	1495900000	1723000000	1651400000	1234800000	1446700000	1369400000	1714900000	1475700000	12071658747700	12883483682800	11226249791060	10762374168990	24034520920300	24220032789700	26907048215650	27751329763000	36767145070500	36602979417800	36529106264300	30148984549500	41657711484600	38934157695200	40753172842100	36608337684100
A4H591	A4H591	RIBOSOMAL_L9 domain-containing protein	LBRM_08_0250						10	10	10	30.412	1	10	10	10	262	229980000	255610000	212960000	112200000	685290000	698430000	866840000	605320000	1227300000	725130000	1293100000	702120000	1072100000	770250000	1253400000	1039500000	12071658747700	12883483682800	11226249791060	10762374168990	24034520920300	24220032789700	26907048215650	27751329763000	36767145070500	36602979417800	36529106264300	30148984549500	41657711484600	38934157695200	40753172842100	36608337684100
A4H592	A4H592	Uncharacterized protein	LBRM_08_0260				integral component of membrane [GO:0016021]		5	5	5	12.997	1	5	5	5	113	136900000	104390000	77025000	111280000	253630000	583190000	176880000	761030000	1160100000	776100000	992090000	585450000	729260000	1119700000	927040000	1599800000	12071658747700	12883483682800	11226249791060	10762374168990	24034520920300	24220032789700	26907048215650	27751329763000	36767145070500	36602979417800	36529106264300	30148984549500	41657711484600	38934157695200	40753172842100	36608337684100
A4H594	A4H594	Uncharacterized protein	LBRM_08_0280						8	8	8	90.65	1	8	8	8	859	108690000	73423000	57213000	36397000	64659000	253090000	88423000	82626000	397440000	378040000	355280000	312940000	311930000	432630000	328490000	330170000	12071658747700	12883483682800	11226249791060	10762374168990	24034520920300	24220032789700	26907048215650	27751329763000	36767145070500	36602979417800	36529106264300	30148984549500	41657711484600	38934157695200	40753172842100	36608337684100
A4H598	A4H598	Putative ribosomal protein L2	LBRM_08_0320			translation [GO:0006412]	ribosome [GO:0005840]	structural constituent of ribosome [GO:0003735]	10	10	10	47.858	1	10	10	10	427	221930000	194090000	195390000	79032000	218170000	247800000	397630000	554850000	530630000	488910000	499180000	455180000	928540000	575290000	846420000	478830000	12071658747700	12883483682800	11226249791060	10762374168990	24034520920300	24220032789700	26907048215650	27751329763000	36767145070500	36602979417800	36529106264300	30148984549500	41657711484600	38934157695200	40753172842100	36608337684100
A4H599	A4H599	Superoxide dismutase (EC 1.15.1.1)	FESODA LBRM_08_0330		1.15.1.1			metal ion binding [GO:0046872]; superoxide dismutase activity [GO:0004784]	12	12	12	26.11	1	12	12	12	230	5501000000	6380300000	5667200000	5907500000	9135400000	8930700000	14067000000	12664000000	15198000000	15244000000	14584000000	15441000000	14612000000	14397000000	18827000000	14703000000	12071658747700	12883483682800	11226249791060	10762374168990	24034520920300	24220032789700	26907048215650	27751329763000	36767145070500	36602979417800	36529106264300	30148984549500	41657711484600	38934157695200	40753172842100	36608337684100
A4H5A0	A4H5A0	Isochorismatase domain-containing protein	LBRM_08_0340						4	4	4	28.448	1	4	4	4	252	67394000	79569000	41045000	51164000	240020000	197500000	74386000	270110000	187950000	172810000	251510000	250730000	89347000	169720000	68155000	245620000	12071658747700	12883483682800	11226249791060	10762374168990	24034520920300	24220032789700	26907048215650	27751329763000	36767145070500	36602979417800	36529106264300	30148984549500	41657711484600	38934157695200	40753172842100	36608337684100
A4H5A1	A4H5A1	Isochorismatase domain-containing protein	LBRM_08_0350						4	4	4	32.261	1	4	4	4	298	0	73168000	15944000	208880000	56430000	47357000	37211000	30342000	74081000	69164000	140040000	34233000	97815000	132960000	132720000	141300000	12071658747700	12883483682800	11226249791060	10762374168990	24034520920300	24220032789700	26907048215650	27751329763000	36767145070500	36602979417800	36529106264300	30148984549500	41657711484600	38934157695200	40753172842100	36608337684100
A4H5A3	A4H5A3	zf-Tim10_DDP domain-containing protein	LBRM_08_0370						1	1	1	17.987	1	1	1	1	158	397680000	478450000	319580000	112640000	299960000	391390000	288210000	258040000	189470000	262750000	0	234210000	0	540980000	406210000	0	12071658747700	12883483682800	11226249791060	10762374168990	24034520920300	24220032789700	26907048215650	27751329763000	36767145070500	36602979417800	36529106264300	30148984549500	41657711484600	38934157695200	40753172842100	36608337684100
A4H5A4	A4H5A4	Uncharacterized protein (Fragment)	LBRM_08_0380						4	3	3	398.415	1	4	3	3	3728	283820000	318120000	226970000	122770000	82638000	36838000	20052000	0	396710000	0	0	0	0	0	0	491860000	12071658747700	12883483682800	11226249791060	10762374168990	24034520920300	24220032789700	26907048215650	27751329763000	36767145070500	36602979417800	36529106264300	30148984549500	41657711484600	38934157695200	40753172842100	36608337684100
A4H5A5	A4H5A5	Uncharacterized protein	LBRM_08_0390						28	28	28	299.763	1	28	28	28	2813	1969900000	2750400000	205140000	192510000	848360000	1415400000	1287500000	1294800000	1405600000	1137200000	8443400000	1289400000	1180600000	4407000000	15554000000	1890200000	12071658747700	12883483682800	11226249791060	10762374168990	24034520920300	24220032789700	26907048215650	27751329763000	36767145070500	36602979417800	36529106264300	30148984549500	41657711484600	38934157695200	40753172842100	36608337684100
A4H5A8	A4H5A8	Uncharacterized protein	LBRM_08_0420						16	16	16	60.704	1	16	16	16	580	294870000	199680000	171700000	192140000	850850000	539930000	615240000	684930000	764900000	1050800000	989580000	507490000	729890000	567280000	752950000	751920000	12071658747700	12883483682800	11226249791060	10762374168990	24034520920300	24220032789700	26907048215650	27751329763000	36767145070500	36602979417800	36529106264300	30148984549500	41657711484600	38934157695200	40753172842100	36608337684100
A4H5A9	A4H5A9	Uncharacterized protein	LBRM_08_0430				integral component of membrane [GO:0016021]		4	4	4	26.138	1	4	4	4	220	12365000	0	0	0	54229000	64732000	97490000	82748000	108040000	133200000	104160000	340360000	100710000	107320000	59833000	0	12071658747700	12883483682800	11226249791060	10762374168990	24034520920300	24220032789700	26907048215650	27751329763000	36767145070500	36602979417800	36529106264300	30148984549500	41657711484600	38934157695200	40753172842100	36608337684100
A4H5B0	A4H5B0	Uncharacterized protein	LBRM_08_0450						6	6	6	203.467	1	6	6	6	1880	100400000	132770000	134280000	92833000	76444000	70249000	135400000	131090000	139810000	119460000	103940000	165370000	100660000	74745000	81855000	86761000	12071658747700	12883483682800	11226249791060	10762374168990	24034520920300	24220032789700	26907048215650	27751329763000	36767145070500	36602979417800	36529106264300	30148984549500	41657711484600	38934157695200	40753172842100	36608337684100
A4H5B1	A4H5B1	Guanine nucleotide-binding protein subunit beta-like protein	LBRM_08_0470				ribosome [GO:0005840]		58	58	58	148.157	1	58	58	58	1400	5754200000	6204100000	5082700000	4247600000	10626000000	11064000000	12607000000	12800000000	16207000000	16026000000	14338000000	12449000000	16547000000	15800000000	14974000000	14598000000	12071658747700	12883483682800	11226249791060	10762374168990	24034520920300	24220032789700	26907048215650	27751329763000	36767145070500	36602979417800	36529106264300	30148984549500	41657711484600	38934157695200	40753172842100	36608337684100
A4H5B2	A4H5B2	Uncharacterized protein	LBRM_08_0480						65	65	65	214.501	1	65	65	65	1991	2613900000	2761400000	2530100000	2309800000	6676500000	6811700000	7122300000	6653400000	9650400000	9562600000	9368000000	6971600000	9846700000	10022000000	10384000000	9238200000	12071658747700	12883483682800	11226249791060	10762374168990	24034520920300	24220032789700	26907048215650	27751329763000	36767145070500	36602979417800	36529106264300	30148984549500	41657711484600	38934157695200	40753172842100	36608337684100
A4H5B3	A4H5B3	Uncharacterized protein	LBRM_08_0490						16	16	16	50.741	1	16	16	16	465	278860000	293490000	278170000	306690000	706320000	921140000	1052900000	771890000	984630000	983780000	1286700000	881990000	1427300000	1231500000	1144500000	990560000	12071658747700	12883483682800	11226249791060	10762374168990	24034520920300	24220032789700	26907048215650	27751329763000	36767145070500	36602979417800	36529106264300	30148984549500	41657711484600	38934157695200	40753172842100	36608337684100
A4H5B4	A4H5B4	Putative small ubiquitin protein	LBRM_08_0500						5	5	5	12.492	1	5	5	5	117	2729500000	3008200000	2997400000	2719100000	5255700000	5702500000	6605600000	7789900000	9168900000	7916600000	7218600000	7271700000	8911100000	7083500000	8799000000	6957700000	12071658747700	12883483682800	11226249791060	10762374168990	24034520920300	24220032789700	26907048215650	27751329763000	36767145070500	36602979417800	36529106264300	30148984549500	41657711484600	38934157695200	40753172842100	36608337684100
A4H5B5	A4H5B5	Uncharacterized protein	LBRM_08_0510						9	9	9	29.567	1	9	9	9	276	721460000	757830000	785550000	542210000	1677300000	1233700000	1368500000	1716700000	1954600000	2063800000	2457200000	1909400000	1782600000	1416900000	3339300000	2430700000	12071658747700	12883483682800	11226249791060	10762374168990	24034520920300	24220032789700	26907048215650	27751329763000	36767145070500	36602979417800	36529106264300	30148984549500	41657711484600	38934157695200	40753172842100	36608337684100
A4H5B6	A4H5B6	Uncharacterized protein	LBRM_08_0520						4	4	4	57.917	1	4	4	4	541	76894000	6258400	0	0	193510000	140730000	83256000	181200000	289290000	381170000	0	79191000	73646000	75299000	82532000	0	12071658747700	12883483682800	11226249791060	10762374168990	24034520920300	24220032789700	26907048215650	27751329763000	36767145070500	36602979417800	36529106264300	30148984549500	41657711484600	38934157695200	40753172842100	36608337684100
A4H5B7	A4H5B7	Uncharacterized protein	LBRM_08_0530						1	1	1	39.944	1	1	1	1	381	0	0	0	0	0	0	0	0	0	0	0	0	0	0	0	0	12071658747700	12883483682800	11226249791060	10762374168990	24034520920300	24220032789700	26907048215650	27751329763000	36767145070500	36602979417800	36529106264300	30148984549500	41657711484600	38934157695200	40753172842100	36608337684100
A4H5B8	A4H5B8	Putative ribose-phosphate pyrophosphokinase (EC 2.7.6.1)	LBRM_08_0540		2.7.6.1	nucleoside metabolic process [GO:0009116]; nucleotide biosynthetic process [GO:0009165]		kinase activity [GO:0016301]; magnesium ion binding [GO:0000287]; ribose phosphate diphosphokinase activity [GO:0004749]	23	23	23	89.036	1	23	23	23	800	855090000	1269800000	841290000	891380000	2098800000	3897900000	2304400000	4302900000	4592200000	2361100000	3027300000	1851200000	4898300000	3482900000	4232900000	3545700000	12071658747700	12883483682800	11226249791060	10762374168990	24034520920300	24220032789700	26907048215650	27751329763000	36767145070500	36602979417800	36529106264300	30148984549500	41657711484600	38934157695200	40753172842100	36608337684100
A4H5C2	A4H5C2	Uncharacterized protein	LBRM_08_0580						6	6	6	39.625	1	6	6	6	352	92888000	122600000	83080000	70821000	169540000	203300000	213700000	324720000	248880000	314660000	211320000	228040000	585980000	307570000	241800000	296300000	12071658747700	12883483682800	11226249791060	10762374168990	24034520920300	24220032789700	26907048215650	27751329763000	36767145070500	36602979417800	36529106264300	30148984549500	41657711484600	38934157695200	40753172842100	36608337684100
A4H5C3	A4H5C3	Cyclopropane-fatty-acyl-phospholipid synthase	LBRM_08_0590						25	25	25	56.456	1	25	25	25	490	482450000	355100000	416080000	212880000	657620000	895180000	1034300000	1039500000	4428200000	4923000000	5019000000	3678200000	5098800000	4685000000	3919800000	4246200000	12071658747700	12883483682800	11226249791060	10762374168990	24034520920300	24220032789700	26907048215650	27751329763000	36767145070500	36602979417800	36529106264300	30148984549500	41657711484600	38934157695200	40753172842100	36608337684100
A4H5C4	A4H5C4	Translation initiation factor-like protein	LBRM_08_0600					translation initiation factor activity [GO:0003743]	16	16	16	38.205	1	16	16	16	344	5479600000	5581300000	7920400000	6587400000	14934000000	15868000000	18771000000	21935000000	22923000000	23268000000	22922000000	21753000000	23546000000	26225000000	26841000000	22680000000	12071658747700	12883483682800	11226249791060	10762374168990	24034520920300	24220032789700	26907048215650	27751329763000	36767145070500	36602979417800	36529106264300	30148984549500	41657711484600	38934157695200	40753172842100	36608337684100
A4H5C5	A4H5C5	Uncharacterized protein	LBRM_08_0610						8	8	8	30.221	1	8	8	8	276	115200000	197720000	210240000	65501000	420910000	498010000	656940000	532160000	621410000	845160000	758600000	660270000	1046200000	385560000	846950000	585380000	12071658747700	12883483682800	11226249791060	10762374168990	24034520920300	24220032789700	26907048215650	27751329763000	36767145070500	36602979417800	36529106264300	30148984549500	41657711484600	38934157695200	40753172842100	36608337684100
A4H5C8	A4H5C8	Uncharacterized protein	LBRM_08_0640						51	51	51	260.412	1	51	51	51	2454	1072500000	1033800000	1007400000	1234400000	1699700000	1354300000	1837200000	2027200000	2799000000	2140400000	2812100000	1929900000	4093100000	3360000000	3705200000	3168800000	12071658747700	12883483682800	11226249791060	10762374168990	24034520920300	24220032789700	26907048215650	27751329763000	36767145070500	36602979417800	36529106264300	30148984549500	41657711484600	38934157695200	40753172842100	36608337684100
A4H5D0	A4H5D0	Putative tuzin	LBRM_08_0660				integral component of membrane [GO:0016021]		7	7	7	65.989	1	7	7	7	596	52058000	51707000	52341000	17325000	119530000	82719000	68048000	108930000	73845000	162780000	91384000	67626000	40154000	226790000	77404000	110290000	12071658747700	12883483682800	11226249791060	10762374168990	24034520920300	24220032789700	26907048215650	27751329763000	36767145070500	36602979417800	36529106264300	30148984549500	41657711484600	38934157695200	40753172842100	36608337684100
A4H5D4	A4H5D4	DNA polymerase (EC 2.7.7.7)	LBRM_08_0710		2.7.7.7	DNA repair [GO:0006281]	nucleus [GO:0005634]	DNA binding [GO:0003677]; DNA-directed DNA polymerase activity [GO:0003887]; metal ion binding [GO:0046872]	26	26	25	42.728	1	26	26	25	376	4571900000	4560900000	3364000000	2980000000	8479300000	8205000000	9806400000	8944500000	11466000000	11306000000	10998000000	8965600000	17159000000	16848000000	15738000000	13421000000	12071658747700	12883483682800	11226249791060	10762374168990	24034520920300	24220032789700	26907048215650	27751329763000	36767145070500	36602979417800	36529106264300	30148984549500	41657711484600	38934157695200	40753172842100	36608337684100
A4H5D5	A4H5D5	Putative mitochondrial DNA polymerase beta-PAK	LBRM_08_0720			DNA repair [GO:0006281]		DNA binding [GO:0003677]; DNA-directed DNA polymerase activity [GO:0003887]	18	17	17	148.209	1	18	17	17	1438	132680000	193290000	124260000	140820000	160240000	147220000	331940000	454460000	441890000	412840000	495080000	290670000	596370000	782280000	803000000	697200000	12071658747700	12883483682800	11226249791060	10762374168990	24034520920300	24220032789700	26907048215650	27751329763000	36767145070500	36602979417800	36529106264300	30148984549500	41657711484600	38934157695200	40753172842100	36608337684100
A4H5D6	A4H5D6	Uncharacterized protein	LBRM_08_0730						10	10	10	219.127	1	10	10	10	2087	16947000	44067000	43080000	58918000	13151000	68963000	66850000	87235000	312580000	335030000	208890000	390990000	168140000	181890000	8174900000	48361000	12071658747700	12883483682800	11226249791060	10762374168990	24034520920300	24220032789700	26907048215650	27751329763000	36767145070500	36602979417800	36529106264300	30148984549500	41657711484600	38934157695200	40753172842100	36608337684100
A4H5D7	A4H5D7	Uncharacterized protein	LBRM_08_0740						5	5	5	22.265	1	5	5	5	205	123200000	32309000	17076000	75676000	138600000	285670000	280290000	234770000	311860000	253440000	400280000	350760000	123560000	316090000	121900000	581980000	12071658747700	12883483682800	11226249791060	10762374168990	24034520920300	24220032789700	26907048215650	27751329763000	36767145070500	36602979417800	36529106264300	30148984549500	41657711484600	38934157695200	40753172842100	36608337684100
A4H5D8	A4H5D8	Protein kinase domain-containing protein	LBRM_08_0750					ATP binding [GO:0005524]; protein kinase activity [GO:0004672]	6	6	6	118.51	1	6	6	6	1140	0	22644000	0	0	18875000	0	46406000	18410000	0	149060000	97319000	21967000	231060000	86334000	322000000	102710000	12071658747700	12883483682800	11226249791060	10762374168990	24034520920300	24220032789700	26907048215650	27751329763000	36767145070500	36602979417800	36529106264300	30148984549500	41657711484600	38934157695200	40753172842100	36608337684100
A4H5E1	A4H5E1	Uncharacterized protein	LBRM_08_0780				MLL3/4 complex [GO:0044666]; Set1C/COMPASS complex [GO:0048188]		29	29	29	63.508	1	29	29	29	569	2937600000	3091700000	2327500000	2147500000	6121500000	6038300000	7441200000	9001500000	8347300000	8474700000	7902900000	9093000000	8357000000	10580000000	7365900000	11109000000	12071658747700	12883483682800	11226249791060	10762374168990	24034520920300	24220032789700	26907048215650	27751329763000	36767145070500	36602979417800	36529106264300	30148984549500	41657711484600	38934157695200	40753172842100	36608337684100
A4H5E2	A4H5E2	EF-hand domain-containing protein	LBRM_08_0790				integral component of membrane [GO:0016021]	calcium ion binding [GO:0005509]	2	2	2	85.225	1	2	2	2	839	9721700	19719000	26319000	0	0	23668000	0	0	0	23330000	27521000	0	125630000	0	81563000	56178000	12071658747700	12883483682800	11226249791060	10762374168990	24034520920300	24220032789700	26907048215650	27751329763000	36767145070500	36602979417800	36529106264300	30148984549500	41657711484600	38934157695200	40753172842100	36608337684100
A4H5E3	A4H5E3	VWFA domain-containing protein	LBRM_08_0800					ATPase activity [GO:0016887]; ATP binding [GO:0005524]	76	76	76	260.452	1	76	76	76	2392	2129600000	3418600000	2606100000	2749600000	7727500000	5551600000	6618000000	6391900000	6224100000	7237700000	7117500000	6245300000	14178000000	8249200000	12945000000	7793500000	12071658747700	12883483682800	11226249791060	10762374168990	24034520920300	24220032789700	26907048215650	27751329763000	36767145070500	36602979417800	36529106264300	30148984549500	41657711484600	38934157695200	40753172842100	36608337684100
A4H5E4	A4H5E4	CPB protein	CPB LBRM_08_0810					cysteine-type endopeptidase activity [GO:0004197]	11	1	1	47.91	1	11	1	1	441	0	0	0	0	71023000	0	0	0	165780000	83448000	107900000	0	59849000	0	62736000	58476000	12071658747700	12883483682800	11226249791060	10762374168990	24034520920300	24220032789700	26907048215650	27751329763000	36767145070500	36602979417800	36529106264300	30148984549500	41657711484600	38934157695200	40753172842100	36608337684100
A4H5E9	A4H5E9	Uncharacterized protein	LBRM_08_0870						25	25	25	39.886	1	25	25	25	342	8891200000	8663300000	6667400000	5588100000	18523000000	16644000000	20246000000	19356000000	26986000000	26766000000	22056000000	23372000000	29067000000	27897000000	30955000000	23662000000	12071658747700	12883483682800	11226249791060	10762374168990	24034520920300	24220032789700	26907048215650	27751329763000	36767145070500	36602979417800	36529106264300	30148984549500	41657711484600	38934157695200	40753172842100	36608337684100
A4H5F0	A4H5F0	Stress-induced protein sti1	LBRM_08_0880						44	44	44	62.453	1	44	44	44	547	14132000000	15424000000	14176000000	13435000000	21893000000	25337000000	31030000000	28649000000	38704000000	30820000000	36394000000	34898000000	47630000000	43386000000	45981000000	37256000000	12071658747700	12883483682800	11226249791060	10762374168990	24034520920300	24220032789700	26907048215650	27751329763000	36767145070500	36602979417800	36529106264300	30148984549500	41657711484600	38934157695200	40753172842100	36608337684100
A4H5F1	A4H5F1	Phosphoribosylpyrophosphate synthetase (EC 2.7.6.1)	LBRM_08_0900		2.7.6.1	nucleoside metabolic process [GO:0009116]; nucleotide biosynthetic process [GO:0009165]		magnesium ion binding [GO:0000287]; ribose phosphate diphosphokinase activity [GO:0004749]	8	8	8	40.661	1	8	8	8	371	356160000	427950000	335570000	290920000	720140000	643170000	634510000	913350000	799290000	880220000	1051100000	566110000	840510000	830810000	1144900000	821580000	12071658747700	12883483682800	11226249791060	10762374168990	24034520920300	24220032789700	26907048215650	27751329763000	36767145070500	36602979417800	36529106264300	30148984549500	41657711484600	38934157695200	40753172842100	36608337684100
A4H5F2	A4H5F2	TSIF protein	TSIF LBRM_08_0910						5	5	5	100.715	1	5	5	5	944	24790000	18778000	33537000	13036000	178460000	371170000	352580000	350080000	351310000	207890000	241950000	182330000	101030000	262380000	181110000	178530000	12071658747700	12883483682800	11226249791060	10762374168990	24034520920300	24220032789700	26907048215650	27751329763000	36767145070500	36602979417800	36529106264300	30148984549500	41657711484600	38934157695200	40753172842100	36608337684100
A4H5F3	A4H5F3	Sec3_C domain-containing protein	LBRM_08_0920			exocytosis [GO:0006887]	exocyst [GO:0000145]		10	10	10	127.209	1	10	10	10	1144	0	7091800	19342000	4349900	106850000	21773000	88146000	33228000	183060000	156940000	139160000	116270000	32465000	185910000	354900000	116240000	12071658747700	12883483682800	11226249791060	10762374168990	24034520920300	24220032789700	26907048215650	27751329763000	36767145070500	36602979417800	36529106264300	30148984549500	41657711484600	38934157695200	40753172842100	36608337684100
A4H5F4	A4H5F4	Uncharacterized protein	LBRM_08_0930			methylation [GO:0032259]	integral component of membrane [GO:0016021]	S-adenosylmethionine-dependent methyltransferase activity [GO:0008757]	11	11	11	47.905	1	11	11	11	422	98416000	94849000	143480000	34314000	309140000	215740000	201810000	231520000	511310000	419910000	655200000	288640000	552060000	610360000	468650000	607820000	12071658747700	12883483682800	11226249791060	10762374168990	24034520920300	24220032789700	26907048215650	27751329763000	36767145070500	36602979417800	36529106264300	30148984549500	41657711484600	38934157695200	40753172842100	36608337684100
A4H5F5	A4H5F5	Uncharacterized protein	LBRM_08_0940						15	15	15	49.887	1	15	15	15	442	330660000	326460000	339920000	292590000	729960000	908140000	795040000	1076000000	1391300000	1030900000	1221500000	876800000	1533400000	1614100000	981570000	1316100000	12071658747700	12883483682800	11226249791060	10762374168990	24034520920300	24220032789700	26907048215650	27751329763000	36767145070500	36602979417800	36529106264300	30148984549500	41657711484600	38934157695200	40753172842100	36608337684100
A4H5F6	A4H5F6	Pre-mRNA-splicing factor SLU7	LBRM_08_0950			mRNA splicing, via spliceosome [GO:0000398]	spliceosomal complex [GO:0005681]	pre-mRNA 3'-splice site binding [GO:0030628]; second spliceosomal transesterification activity [GO:0000386]	7	7	7	46.491	1	7	7	7	417	44981000	32942000	33237000	34470000	227390000	88046000	70083000	169300000	92057000	225640000	450100000	185750000	235050000	238240000	69479000	0	12071658747700	12883483682800	11226249791060	10762374168990	24034520920300	24220032789700	26907048215650	27751329763000	36767145070500	36602979417800	36529106264300	30148984549500	41657711484600	38934157695200	40753172842100	36608337684100
A4H5F7	A4H5F7	ANAPC4_WD40 domain-containing protein	LBRM_08_0960						50	50	50	139.657	1	50	50	50	1248	6338900000	2693800000	5413400000	1850300000	5056300000	5654100000	6550000000	6031800000	8511200000	7813000000	8831400000	6930300000	9164600000	7952200000	9055300000	7116500000	12071658747700	12883483682800	11226249791060	10762374168990	24034520920300	24220032789700	26907048215650	27751329763000	36767145070500	36602979417800	36529106264300	30148984549500	41657711484600	38934157695200	40753172842100	36608337684100
A4H5F8	A4H5F8	MIX domain-containing protein	LBRM_08_0970						4	4	4	22.284	1	4	4	4	195	57978000	53730000	79462000	23784000	15144000	89319000	133830000	161440000	296220000	295200000	384480000	120310000	102610000	340420000	236500000	202850000	12071658747700	12883483682800	11226249791060	10762374168990	24034520920300	24220032789700	26907048215650	27751329763000	36767145070500	36602979417800	36529106264300	30148984549500	41657711484600	38934157695200	40753172842100	36608337684100
A4H5F9	A4H5F9	Uncharacterized protein (Fragment)	LbrM_08_0980						4	4	4	43.032	1	4	4	4	391	109650000	144640000	98533000	105750000	399450000	360590000	366960000	466880000	948580000	895180000	701770000	496160000	1149600000	619960000	825490000	788430000	12071658747700	12883483682800	11226249791060	10762374168990	24034520920300	24220032789700	26907048215650	27751329763000	36767145070500	36602979417800	36529106264300	30148984549500	41657711484600	38934157695200	40753172842100	36608337684100
A4H5G1	A4H5G1	Uncharacterized protein	LbrM_08_1000						7	7	7	233.096	1	7	7	7	2178	0	0	13246000	36796000	109520000	265000000	137900000	320400000	86870000	127660000	242590000	103830000	172890000	96995000	119400000	108760000	12071658747700	12883483682800	11226249791060	10762374168990	24034520920300	24220032789700	26907048215650	27751329763000	36767145070500	36602979417800	36529106264300	30148984549500	41657711484600	38934157695200	40753172842100	36608337684100
A4H5G8	A4H5G8	Uncharacterized protein (Fragment)	LbrM_08_1070						3	3	3	140.07	1	3	3	3	1357	19085000	38968000	0	22670000	134980000	38983000	94596000	93672000	30664000	27119000	76739000	149330000	291600000	66478000	24378000	75176000	12071658747700	12883483682800	11226249791060	10762374168990	24034520920300	24220032789700	26907048215650	27751329763000	36767145070500	36602979417800	36529106264300	30148984549500	41657711484600	38934157695200	40753172842100	36608337684100
A4H5H7	A4H5H7	Uncharacterized protein	LBRM_09_0020			ribosomal large subunit biogenesis [GO:0042273]	nucleolus [GO:0005730]		13	13	13	41.347	1	13	13	13	373	0	17938000	0	41863000	501530000	730360000	733110000	680330000	1643100000	1221100000	1122000000	827610000	933710000	1228200000	1479400000	1092000000	12071658747700	12883483682800	11226249791060	10762374168990	24034520920300	24220032789700	26907048215650	27751329763000	36767145070500	36602979417800	36529106264300	30148984549500	41657711484600	38934157695200	40753172842100	36608337684100
A4H5H8	A4H5H8	Uncharacterized protein	LBRM_09_0030						5	5	5	12.403	1	5	5	5	107	1657400000	2039900000	1782800000	877550000	3679800000	2507300000	3665600000	3661600000	7167100000	7851600000	8575100000	4835900000	11742000000	7798700000	11136000000	7785400000	12071658747700	12883483682800	11226249791060	10762374168990	24034520920300	24220032789700	26907048215650	27751329763000	36767145070500	36602979417800	36529106264300	30148984549500	41657711484600	38934157695200	40753172842100	36608337684100
A4H5H9	A4H5H9	Uncharacterized protein	LBRM_09_0040						14	14	14	74.13	1	14	14	14	663	294480000	277000000	99578000	250040000	358590000	285040000	622280000	730600000	863630000	650440000	667520000	450920000	705280000	823670000	671300000	687190000	12071658747700	12883483682800	11226249791060	10762374168990	24034520920300	24220032789700	26907048215650	27751329763000	36767145070500	36602979417800	36529106264300	30148984549500	41657711484600	38934157695200	40753172842100	36608337684100
A4H5I0	A4H5I0	Uncharacterized protein	LBRM_09_0050						4	4	4	43.531	1	4	4	4	379	13939000	33293000	19087000	35299000	61887000	31879000	32482000	53857000	98944000	61830000	117970000	0	90051000	38753000	0	56266000	12071658747700	12883483682800	11226249791060	10762374168990	24034520920300	24220032789700	26907048215650	27751329763000	36767145070500	36602979417800	36529106264300	30148984549500	41657711484600	38934157695200	40753172842100	36608337684100
A4H5I1	A4H5I1	N-acetylglucosaminylphosphatidylinositol deacetylase (EC 3.5.1.89)	LBRM_09_0060	PATHWAY: Glycolipid biosynthesis. {ECO:0000256|ARBA:ARBA00004934}.; PATHWAY: Glycolipid biosynthesis; glycosylphosphatidylinositol-anchor biosynthesis. {ECO:0000256|ARBA:ARBA00004687}.	3.5.1.89	GPI anchor biosynthetic process [GO:0006506]	endoplasmic reticulum [GO:0005783]; integral component of membrane [GO:0016021]	N-acetylglucosaminylphosphatidylinositol deacetylase activity [GO:0000225]	5	5	5	27.919	1	5	5	5	249	0	41978000	44535000	18771000	90033000	168980000	299760000	182940000	349760000	128250000	265400000	201800000	264380000	355910000	381820000	448820000	12071658747700	12883483682800	11226249791060	10762374168990	24034520920300	24220032789700	26907048215650	27751329763000	36767145070500	36602979417800	36529106264300	30148984549500	41657711484600	38934157695200	40753172842100	36608337684100
A4H5I2	A4H5I2	Endonuclease III homolog (EC 3.2.2.-) (EC 4.2.99.18) (Bifunctional DNA N-glycosylase/DNA-(apurinic or apyrimidinic site) lyase) (DNA glycosylase/AP lyase)	NTH1 LBRM_09_0070		3.2.2.-; 4.2.99.18	base-excision repair, AP site formation [GO:0006285]	mitochondrion [GO:0005739]; nucleus [GO:0005634]	4 iron, 4 sulfur cluster binding [GO:0051539]; class I DNA-(apurinic or apyrimidinic site) endonuclease activity [GO:0140078]; DNA binding [GO:0003677]; endonuclease activity [GO:0004519]; metal ion binding [GO:0046872]; oxidized pyrimidine nucleobase lesion DNA N-glycosylase activity [GO:0000703]	8	8	8	29.336	1	8	8	8	259	87254000	57189000	60614000	351020000	372890000	340320000	321290000	139540000	506040000	510060000	345300000	186840000	396810000	396040000	145730000	97281000	12071658747700	12883483682800	11226249791060	10762374168990	24034520920300	24220032789700	26907048215650	27751329763000	36767145070500	36602979417800	36529106264300	30148984549500	41657711484600	38934157695200	40753172842100	36608337684100
A4H5I4	A4H5I4	Putative RNA helicase	LBRM_09_0090					ATP binding [GO:0005524]; helicase activity [GO:0004386]; hydrolase activity [GO:0016787]; nucleic acid binding [GO:0003676]; zinc ion binding [GO:0008270]	40	40	39	143.009	1	40	40	39	1281	1015900000	1011700000	911940000	694520000	1943600000	2602900000	3263400000	3123600000	3942000000	3922900000	3833300000	3036600000	4029200000	3672300000	3818100000	3287900000	12071658747700	12883483682800	11226249791060	10762374168990	24034520920300	24220032789700	26907048215650	27751329763000	36767145070500	36602979417800	36529106264300	30148984549500	41657711484600	38934157695200	40753172842100	36608337684100
A4H5I7	A4H5I7	Uncharacterized protein	LBRM_09_0120					calcium ion binding [GO:0005509]	35	35	35	65.606	1	35	35	35	582	8289900000	8282200000	7484200000	6721600000	20009000000	17627000000	17933000000	19005000000	21448000000	25211000000	24216000000	18076000000	30252000000	26758000000	32178000000	25660000000	12071658747700	12883483682800	11226249791060	10762374168990	24034520920300	24220032789700	26907048215650	27751329763000	36767145070500	36602979417800	36529106264300	30148984549500	41657711484600	38934157695200	40753172842100	36608337684100
A4H5I8	A4H5I8	Uncharacterized protein	LBRM_09_0130				integral component of membrane [GO:0016021]		4	4	4	18.864	1	4	4	4	159	35575000	13966000	14245000	0	56515000	70286000	104310000	63063000	155230000	169940000	137110000	89686000	248620000	267980000	256680000	155060000	12071658747700	12883483682800	11226249791060	10762374168990	24034520920300	24220032789700	26907048215650	27751329763000	36767145070500	36602979417800	36529106264300	30148984549500	41657711484600	38934157695200	40753172842100	36608337684100
A4H5I9	A4H5I9	Uncharacterized protein	LBRM_09_0140						1	1	1	79.167	1	1	1	1	700	0	0	0	0	0	0	0	0	0	0	0	0	0	0	0	0	12071658747700	12883483682800	11226249791060	10762374168990	24034520920300	24220032789700	26907048215650	27751329763000	36767145070500	36602979417800	36529106264300	30148984549500	41657711484600	38934157695200	40753172842100	36608337684100
A4H5J0	A4H5J0	Putative kinesin (EC 3.6.4.4)	LBRM_09_0150		3.6.4.4	microtubule-based movement [GO:0007018]		ATP binding [GO:0005524]; ATP-dependent microtubule motor activity [GO:1990939]; microtubule binding [GO:0008017]	13	13	13	120.042	1	13	13	13	1087	131750000	191560000	107250000	52871000	309720000	189090000	291090000	282850000	11501000000	9654800000	8399300000	330320000	12351000000	1113800000	917180000	1419700000	12071658747700	12883483682800	11226249791060	10762374168990	24034520920300	24220032789700	26907048215650	27751329763000	36767145070500	36602979417800	36529106264300	30148984549500	41657711484600	38934157695200	40753172842100	36608337684100
A4H5J1	A4H5J1	Checkpoint with forkhead and RING finger domains protein (EC 2.3.2.27) (E3 ubiquitin-protein ligase CHFR) (RING-type E3 ubiquitin transferase CHFR)	LBRM_09_0160	PATHWAY: Protein modification; protein ubiquitination. {ECO:0000256|ARBA:ARBA00004906}.	2.3.2.27	protein ubiquitination [GO:0016567]	PML body [GO:0016605]	metal ion binding [GO:0046872]	9	9	9	57.922	1	9	9	9	521	143970000	267620000	60831000	165050000	671600000	302850000	315420000	203030000	823260000	832450000	918130000	801700000	1179100000	936220000	435780000	1023600000	12071658747700	12883483682800	11226249791060	10762374168990	24034520920300	24220032789700	26907048215650	27751329763000	36767145070500	36602979417800	36529106264300	30148984549500	41657711484600	38934157695200	40753172842100	36608337684100
A4H5J6	A4H5J6	Uncharacterized protein	LBRM_09_0210				cytoplasm [GO:0005737]; microtubule organizing center [GO:0005815]		18	18	18	33.435	1	18	18	18	306	2007800000	2512000000	2069900000	1509000000	3816300000	3298500000	3809400000	4004400000	5044500000	5559500000	5417500000	3965000000	6232800000	6681600000	5348400000	6659400000	12071658747700	12883483682800	11226249791060	10762374168990	24034520920300	24220032789700	26907048215650	27751329763000	36767145070500	36602979417800	36529106264300	30148984549500	41657711484600	38934157695200	40753172842100	36608337684100
A4H5J7	A4H5J7	VTC domain-containing protein	LBRM_09_0220				integral component of membrane [GO:0016021]		29	29	29	94.473	1	29	29	29	825	1357900000	1553900000	1129400000	1272800000	2846400000	2995800000	3807900000	2993200000	4626600000	3867000000	4722300000	3485400000	4645600000	4525200000	5137800000	4262200000	12071658747700	12883483682800	11226249791060	10762374168990	24034520920300	24220032789700	26907048215650	27751329763000	36767145070500	36602979417800	36529106264300	30148984549500	41657711484600	38934157695200	40753172842100	36608337684100
A4H5J8	A4H5J8	Putative heat shock protein HslVU, ATPase subunit HslU	LBRM_09_0230				HslUV protease complex [GO:0009376]	ATPase activity [GO:0016887]; ATP binding [GO:0005524]; peptidase activity [GO:0008233]	32	32	32	55.532	1	32	32	32	503	2799500000	2973200000	3943100000	1960300000	7270700000	5886100000	7212600000	8722900000	11244000000	11599000000	9700900000	8565200000	12247000000	10996000000	9552100000	16265000000	12071658747700	12883483682800	11226249791060	10762374168990	24034520920300	24220032789700	26907048215650	27751329763000	36767145070500	36602979417800	36529106264300	30148984549500	41657711484600	38934157695200	40753172842100	36608337684100
A4H5J9	A4H5J9	Putative ubiqitin hydrolase	LBRM_09_0240			protein deubiquitination [GO:0016579]; ubiquitin-dependent protein catabolic process [GO:0006511]		thiol-dependent deubiquitinase [GO:0004843]	22	22	22	101.353	1	22	22	22	916	322450000	467670000	431450000	369620000	1057500000	766330000	717530000	958530000	1395600000	1255800000	2161500000	770200000	2451200000	1911900000	2465900000	1759500000	12071658747700	12883483682800	11226249791060	10762374168990	24034520920300	24220032789700	26907048215650	27751329763000	36767145070500	36602979417800	36529106264300	30148984549500	41657711484600	38934157695200	40753172842100	36608337684100
A4H5K0	A4H5K0	DNA helicase (EC 3.6.4.12)	LBRM_09_0250		3.6.4.12	DNA replication initiation [GO:0006270]	MCM complex [GO:0042555]	ATP binding [GO:0005524]; DNA binding [GO:0003677]; DNA helicase activity [GO:0003678]; hydrolase activity [GO:0016787]	13	13	13	100.562	1	13	13	13	922	122220000	123430000	110430000	116950000	336230000	330050000	533280000	423960000	346620000	623520000	531240000	563230000	578660000	698420000	633710000	743550000	12071658747700	12883483682800	11226249791060	10762374168990	24034520920300	24220032789700	26907048215650	27751329763000	36767145070500	36602979417800	36529106264300	30148984549500	41657711484600	38934157695200	40753172842100	36608337684100
A4H5K2	A4H5K2	Uncharacterized protein	LBRM_09_0270						10	10	10	77.427	1	10	10	10	745	72108000	47571000	81743000	98223000	86973000	139590000	226040000	267690000	95266000	217940000	789620000	103480000	202780000	362200000	272930000	219960000	12071658747700	12883483682800	11226249791060	10762374168990	24034520920300	24220032789700	26907048215650	27751329763000	36767145070500	36602979417800	36529106264300	30148984549500	41657711484600	38934157695200	40753172842100	36608337684100
A4H5K3	A4H5K3	Putative kinesin (EC 3.6.4.4)	LBRM_09_0280		3.6.4.4	microtubule-based movement [GO:0007018]		ATP binding [GO:0005524]; ATP-dependent microtubule motor activity [GO:1990939]; microtubule binding [GO:0008017]	1	1	1	143.146	1	1	1	1	1348	23399000	19227000	0	0	0	0	0	0	0	0	0	0	0	54598000	0	68943000	12071658747700	12883483682800	11226249791060	10762374168990	24034520920300	24220032789700	26907048215650	27751329763000	36767145070500	36602979417800	36529106264300	30148984549500	41657711484600	38934157695200	40753172842100	36608337684100
A4H5K4	A4H5K4	Uncharacterized protein	LBRM_09_0290						6	6	6	25.431	1	6	6	6	239	104990000	51099000	25474000	32251000	56742000	115360000	142090000	125690000	190730000	277950000	241880000	169160000	570710000	327150000	422420000	495680000	12071658747700	12883483682800	11226249791060	10762374168990	24034520920300	24220032789700	26907048215650	27751329763000	36767145070500	36602979417800	36529106264300	30148984549500	41657711484600	38934157695200	40753172842100	36608337684100
A4H5K8	A4H5K8	CHASE domain-containing protein	LBRM_09_0330			cAMP biosynthetic process [GO:0006171]	integral component of membrane [GO:0016021]		6	6	4	111.823	1	6	6	4	1030	49279000	129760000	38697000	72007000	159100000	43042000	163280000	97106000	276960000	329410000	369270000	267440000	181520000	312550000	293400000	194870000	12071658747700	12883483682800	11226249791060	10762374168990	24034520920300	24220032789700	26907048215650	27751329763000	36767145070500	36602979417800	36529106264300	30148984549500	41657711484600	38934157695200	40753172842100	36608337684100
A4H5L0	A4H5L0	Putative DNA photolyase (EC 4.1.99.3)	LBRM_09_0350		4.1.99.3			deoxyribodipyrimidine photo-lyase activity [GO:0003904]	5	5	5	105.04	1	5	5	5	959	8091300	22332000	8404100	23241000	75343000	76160000	65275000	74695000	103200000	126620000	133320000	57136000	135020000	159090000	173190000	143880000	12071658747700	12883483682800	11226249791060	10762374168990	24034520920300	24220032789700	26907048215650	27751329763000	36767145070500	36602979417800	36529106264300	30148984549500	41657711484600	38934157695200	40753172842100	36608337684100
A4H5L1	A4H5L1	ANK_REP_REGION domain-containing protein	LBRM_09_0360						8	8	8	22.364	1	8	8	8	209	317060000	314220000	313080000	235290000	248240000	474820000	435060000	611600000	744150000	926370000	761620000	749860000	944340000	785530000	1024400000	978740000	12071658747700	12883483682800	11226249791060	10762374168990	24034520920300	24220032789700	26907048215650	27751329763000	36767145070500	36602979417800	36529106264300	30148984549500	41657711484600	38934157695200	40753172842100	36608337684100
A4H5L2	A4H5L2	Uncharacterized protein	LBRM_09_0370						1	1	1	9.562	1	1	1	1	87	0	0	75718000	119070000	0	37694000	45419000	75543000	67087000	0	0	59945000	0	0	0	0	12071658747700	12883483682800	11226249791060	10762374168990	24034520920300	24220032789700	26907048215650	27751329763000	36767145070500	36602979417800	36529106264300	30148984549500	41657711484600	38934157695200	40753172842100	36608337684100
A4H5L4	A4H5L4	Uncharacterized protein	LBRM_09_0390						18	18	18	49.946	1	18	18	18	464	702380000	814990000	672690000	721450000	1646200000	1295200000	1607100000	1019700000	2249900000	2784700000	2683000000	2729700000	2538300000	1556700000	2213200000	2260200000	12071658747700	12883483682800	11226249791060	10762374168990	24034520920300	24220032789700	26907048215650	27751329763000	36767145070500	36602979417800	36529106264300	30148984549500	41657711484600	38934157695200	40753172842100	36608337684100
A4H5L5	A4H5L5	Uncharacterized protein	LBRM_09_0400						2	2	2	209.15	1	2	2	2	1998	0	0	0	0	34210000	29462000	39396000	0	61693000	60435000	76445000	20008000	31211000	22410000	0	38101000	12071658747700	12883483682800	11226249791060	10762374168990	24034520920300	24220032789700	26907048215650	27751329763000	36767145070500	36602979417800	36529106264300	30148984549500	41657711484600	38934157695200	40753172842100	36608337684100
A4H5L6	A4H5L6	Protein kinase domain-containing protein (Fragment)	LBRM_09_0410					ATP binding [GO:0005524]; protein kinase activity [GO:0004672]	11	4	4	26.043	1	11	4	4	235	79228000	36939000	73852000	61649000	124860000	355980000	266970000	205430000	148710000	170830000	225050000	148470000	352920000	277530000	191170000	331790000	12071658747700	12883483682800	11226249791060	10762374168990	24034520920300	24220032789700	26907048215650	27751329763000	36767145070500	36602979417800	36529106264300	30148984549500	41657711484600	38934157695200	40753172842100	36608337684100
A4H5L7	A4H5L7	Protein kinase domain-containing protein	LBRM_09_0420					ATP binding [GO:0005524]; protein serine/threonine kinase activity [GO:0004674]	17	17	10	54.273	1	17	17	10	476	877740000	1506900000	1063000000	962660000	1046800000	1978000000	1082900000	1497600000	1806800000	1806900000	1571100000	1462300000	2756800000	1952400000	1839500000	1869800000	12071658747700	12883483682800	11226249791060	10762374168990	24034520920300	24220032789700	26907048215650	27751329763000	36767145070500	36602979417800	36529106264300	30148984549500	41657711484600	38934157695200	40753172842100	36608337684100
A4H5L8	A4H5L8	Putative tyrosine phosphatase (EC 3.1.3.48)	LBRM_09_0430		3.1.3.48	cell cycle [GO:0007049]; cell division [GO:0051301]; regulation of exit from mitosis [GO:0007096]		protein tyrosine phosphatase activity [GO:0004725]	6	6	6	113.555	1	6	6	6	1079	12126000	0	26795000	38560000	31425000	40892000	60423000	50524000	26701000	125940000	263660000	285230000	145240000	0	154170000	180190000	12071658747700	12883483682800	11226249791060	10762374168990	24034520920300	24220032789700	26907048215650	27751329763000	36767145070500	36602979417800	36529106264300	30148984549500	41657711484600	38934157695200	40753172842100	36608337684100
A4H5L9	A4H5L9	RING-type domain-containing protein	LBRM_09_0440					DNA binding [GO:0003677]	16	16	16	50.872	1	16	16	16	460	284010000	384160000	267700000	285410000	922280000	753510000	787820000	874310000	1116600000	1257400000	1094500000	906210000	1604900000	1562300000	1621900000	1326100000	12071658747700	12883483682800	11226249791060	10762374168990	24034520920300	24220032789700	26907048215650	27751329763000	36767145070500	36602979417800	36529106264300	30148984549500	41657711484600	38934157695200	40753172842100	36608337684100
A4H5M0	A4H5M0	Hypothetical tetratricopeptide repeat protein	LBRM_09_0450			non-motile cilium assembly [GO:1905515]	BBSome [GO:0034464]		11	11	11	69.568	1	11	11	11	649	85621000	143580000	113540000	123020000	371170000	370650000	398580000	399000000	795350000	493140000	721860000	263800000	633430000	1024700000	348570000	437330000	12071658747700	12883483682800	11226249791060	10762374168990	24034520920300	24220032789700	26907048215650	27751329763000	36767145070500	36602979417800	36529106264300	30148984549500	41657711484600	38934157695200	40753172842100	36608337684100
A4H5M1	A4H5M1	Uncharacterized protein	LBRM_09_0460						9	9	9	109.385	1	9	9	9	1022	0	308830000	352950000	487210000	193670000	190130000	221280000	215970000	473670000	2611100000	1738300000	1497700000	2294100000	2068600000	136590000	131090000	12071658747700	12883483682800	11226249791060	10762374168990	24034520920300	24220032789700	26907048215650	27751329763000	36767145070500	36602979417800	36529106264300	30148984549500	41657711484600	38934157695200	40753172842100	36608337684100
A4H5M3	A4H5M3	Mon2_C domain-containing protein	LBRM_09_0480			protein transport [GO:0015031]			14	14	14	216.909	1	14	14	14	2074	76268000	122770000	58243000	34120000	199480000	151730000	131280000	150020000	198190000	331860000	305720000	115370000	304770000	157750000	340410000	158800000	12071658747700	12883483682800	11226249791060	10762374168990	24034520920300	24220032789700	26907048215650	27751329763000	36767145070500	36602979417800	36529106264300	30148984549500	41657711484600	38934157695200	40753172842100	36608337684100
A4H5M4	A4H5M4	Serine/threonine-protein phosphatase (EC 3.1.3.16)	LBRM_09_0490		3.1.3.16			protein serine phosphatase activity [GO:0106306]; protein threonine phosphatase activity [GO:0106307]	23	23	23	70.36	1	23	23	23	646	696250000	637350000	502490000	554710000	1937100000	1855500000	2005600000	2105700000	2938700000	2115900000	2483700000	1841800000	2906200000	3362200000	3266400000	2678800000	12071658747700	12883483682800	11226249791060	10762374168990	24034520920300	24220032789700	26907048215650	27751329763000	36767145070500	36602979417800	36529106264300	30148984549500	41657711484600	38934157695200	40753172842100	36608337684100
A4H5M5	A4H5M5	Uncharacterized protein	LBRM_09_0500			regulation of ion transmembrane transport [GO:0034765]	integral component of membrane [GO:0016021]	inward rectifier potassium channel activity [GO:0005242]	5	5	5	73.493	1	5	5	5	672	53826000	13386000	0	5028300	77451000	84219000	80503000	49338000	159980000	38169000	0	48130000	114860000	138850000	158990000	0	12071658747700	12883483682800	11226249791060	10762374168990	24034520920300	24220032789700	26907048215650	27751329763000	36767145070500	36602979417800	36529106264300	30148984549500	41657711484600	38934157695200	40753172842100	36608337684100
A4H5M6	A4H5M6	Uncharacterized protein	LBRM_09_0510				integral component of membrane [GO:0016021]		9	9	9	43.976	1	9	9	9	403	44105000	50541000	29240000	75362000	350940000	135730000	265440000	241170000	1142700000	710560000	385230000	159560000	482720000	362490000	1557300000	144000000	12071658747700	12883483682800	11226249791060	10762374168990	24034520920300	24220032789700	26907048215650	27751329763000	36767145070500	36602979417800	36529106264300	30148984549500	41657711484600	38934157695200	40753172842100	36608337684100
A4H5M7	A4H5M7	Uncharacterized protein	LBRM_09_0520						6	6	6	197.889	1	6	6	6	1801	13073000	0	0	0	0	0	41646000	40099000	79614000	37806000	22675000	0	99357000	10602000	0	50550000	12071658747700	12883483682800	11226249791060	10762374168990	24034520920300	24220032789700	26907048215650	27751329763000	36767145070500	36602979417800	36529106264300	30148984549500	41657711484600	38934157695200	40753172842100	36608337684100
A4H5M9	A4H5M9	Uncharacterized protein	LBRM_09_0540						45	45	45	86.63	1	45	45	45	769	6170000000	5992600000	5464500000	5833100000	12967000000	12633000000	15386000000	13417000000	18136000000	17409000000	17640000000	13722000000	19213000000	15117000000	18170000000	15542000000	12071658747700	12883483682800	11226249791060	10762374168990	24034520920300	24220032789700	26907048215650	27751329763000	36767145070500	36602979417800	36529106264300	30148984549500	41657711484600	38934157695200	40753172842100	36608337684100
A4H5N0	A4H5N0	Putative leucine-rich repeat protein	LBRM_09_0550						33	33	33	105.644	1	33	33	33	988	971310000	1024600000	1116800000	749740000	2573500000	2591800000	2693800000	3072000000	4261300000	3934800000	3594400000	3022400000	4963400000	4146200000	4048800000	4200300000	12071658747700	12883483682800	11226249791060	10762374168990	24034520920300	24220032789700	26907048215650	27751329763000	36767145070500	36602979417800	36529106264300	30148984549500	41657711484600	38934157695200	40753172842100	36608337684100
A4H5N1	A4H5N1	Uncharacterized protein	LBRM_09_0560						22	22	22	121.701	1	22	22	22	1115	432590000	585440000	492490000	444330000	992590000	731320000	1189400000	1429100000	1074600000	877170000	1739100000	831260000	1736700000	3030700000	2752300000	1573500000	12071658747700	12883483682800	11226249791060	10762374168990	24034520920300	24220032789700	26907048215650	27751329763000	36767145070500	36602979417800	36529106264300	30148984549500	41657711484600	38934157695200	40753172842100	36608337684100
A4H5N2	A4H5N2	TYR_PHOSPHATASE_2 domain-containing protein	LBRM_09_0570					protein tyrosine phosphatase activity [GO:0004725]	9	9	9	63.064	1	9	9	9	578	176220000	210310000	192460000	139940000	345470000	322190000	311480000	332640000	333450000	387850000	514920000	243420000	324040000	666980000	450720000	612140000	12071658747700	12883483682800	11226249791060	10762374168990	24034520920300	24220032789700	26907048215650	27751329763000	36767145070500	36602979417800	36529106264300	30148984549500	41657711484600	38934157695200	40753172842100	36608337684100
A4H5N3	A4H5N3	Uncharacterized protein	LBRM_09_0580						7	7	7	34.775	1	7	7	7	316	310280000	43126000	0	225350000	866960000	1062500000	1084400000	1172500000	1803800000	1764800000	1507800000	611360000	1349100000	1368300000	1340300000	1496500000	12071658747700	12883483682800	11226249791060	10762374168990	24034520920300	24220032789700	26907048215650	27751329763000	36767145070500	36602979417800	36529106264300	30148984549500	41657711484600	38934157695200	40753172842100	36608337684100
A4H5N6	A4H5N6	Uncharacterized protein	LBRM_09_0610						13	13	13	57.733	1	13	13	13	524	251760000	344930000	121490000	28254000	474610000	527480000	487580000	677110000	854590000	709320000	538820000	450220000	1305800000	1230000000	1284000000	1432700000	12071658747700	12883483682800	11226249791060	10762374168990	24034520920300	24220032789700	26907048215650	27751329763000	36767145070500	36602979417800	36529106264300	30148984549500	41657711484600	38934157695200	40753172842100	36608337684100
A4H5N8	A4H5N8	P-type phospholipid transporter (EC 7.6.2.1)	LBRM_09_0630		7.6.2.1	phospholipid transport [GO:0015914]	integral component of membrane [GO:0016021]	ATPase-coupled intramembrane lipid transporter activity [GO:0140326]; ATP binding [GO:0005524]; magnesium ion binding [GO:0000287]	9	9	9	264.484	1	9	9	9	2441	75276000	64192000	27235000	19198000	91196000	165050000	129400000	207110000	114700000	313460000	273900000	198410000	233760000	292430000	182190000	302300000	12071658747700	12883483682800	11226249791060	10762374168990	24034520920300	24220032789700	26907048215650	27751329763000	36767145070500	36602979417800	36529106264300	30148984549500	41657711484600	38934157695200	40753172842100	36608337684100
A4H5P0	A4H5P0	Surface antigen-like protein	LBRM_09_0660				integral component of membrane [GO:0016021]		4	4	4	30.991	1	4	4	4	287	11254000	34933000	109310000	0	165790000	195940000	266820000	234490000	183680000	226350000	162340000	254470000	404730000	388680000	218390000	214460000	12071658747700	12883483682800	11226249791060	10762374168990	24034520920300	24220032789700	26907048215650	27751329763000	36767145070500	36602979417800	36529106264300	30148984549500	41657711484600	38934157695200	40753172842100	36608337684100
A4H5P1	A4H5P1	DNA helicase (EC 3.6.4.12)	LBRM_09_0670		3.6.4.12			ATP binding [GO:0005524]; DNA binding [GO:0003677]; DNA helicase activity [GO:0003678]; hydrolase activity [GO:0016787]	5	5	5	124.16	1	5	5	5	1154	8605400	25893000	12448000	14928000	17300000	34754000	30395000	55167000	28270000	0	33095000	0	0	0	22536000	0	12071658747700	12883483682800	11226249791060	10762374168990	24034520920300	24220032789700	26907048215650	27751329763000	36767145070500	36602979417800	36529106264300	30148984549500	41657711484600	38934157695200	40753172842100	36608337684100
A4H5P2	A4H5P2	Putative serine peptidase family S51, peptidase E	LBRM_09_0680					serine-type peptidase activity [GO:0008236]	13	13	13	36.387	1	13	13	13	340	363900000	463190000	322660000	370020000	887210000	978910000	1044800000	927430000	752830000	1184100000	1344800000	1011800000	1755200000	1795000000	1767100000	1543000000	12071658747700	12883483682800	11226249791060	10762374168990	24034520920300	24220032789700	26907048215650	27751329763000	36767145070500	36602979417800	36529106264300	30148984549500	41657711484600	38934157695200	40753172842100	36608337684100
A4H5P3	A4H5P3	Uncharacterized protein	LBRM_09_0700						6	6	6	84.317	1	6	6	6	781	17637000	269370000	199460000	1010800000	348600000	890180000	341910000	1002000000	119130000	230580000	201440000	554950000	225630000	250810000	208250000	234900000	12071658747700	12883483682800	11226249791060	10762374168990	24034520920300	24220032789700	26907048215650	27751329763000	36767145070500	36602979417800	36529106264300	30148984549500	41657711484600	38934157695200	40753172842100	36608337684100
A4H5P4	A4H5P4	PH domain-containing protein	LBRM_09_0710						6	6	6	133.364	1	6	6	6	1248	39343000	65811000	20545000	19965000	66261000	89794000	84352000	103210000	321920000	176520000	204110000	68657000	10576000	211960000	81870000	94298000	12071658747700	12883483682800	11226249791060	10762374168990	24034520920300	24220032789700	26907048215650	27751329763000	36767145070500	36602979417800	36529106264300	30148984549500	41657711484600	38934157695200	40753172842100	36608337684100
A4H5P5	A4H5P5	Palmitoyltransferase (EC 2.3.1.225)	LBRM_09_0720		2.3.1.225		integral component of membrane [GO:0016021]	protein-cysteine S-palmitoyltransferase activity [GO:0019706]	7	7	7	56.875	1	7	7	7	500	257760000	213120000	206490000	262890000	381900000	366080000	352450000	457490000	685200000	1293900000	1123000000	508380000	909600000	1468300000	855060000	867850000	12071658747700	12883483682800	11226249791060	10762374168990	24034520920300	24220032789700	26907048215650	27751329763000	36767145070500	36602979417800	36529106264300	30148984549500	41657711484600	38934157695200	40753172842100	36608337684100
A4H5P7	A4H5P7	tRNA(Phe) 7-((3-amino-3-carboxypropyl)-4-demethylwyosine(37)-N(4))-methyltransferase (EC 2.1.1.282)	LBRM_09_0740		2.1.1.282	methylation [GO:0032259]; tRNA processing [GO:0008033]		methyltransferase activity [GO:0008168]	9	9	9	34.906	1	9	9	9	325	45991000	12478000	6784400	42727000	63588000	32180000	14094000	41424000	412350000	458450000	477590000	252990000	210220000	265980000	182570000	55509000	12071658747700	12883483682800	11226249791060	10762374168990	24034520920300	24220032789700	26907048215650	27751329763000	36767145070500	36602979417800	36529106264300	30148984549500	41657711484600	38934157695200	40753172842100	36608337684100
A4H5P8	A4H5P8	Putative prefoldin subunit 2	LBRM_09_0750			protein folding [GO:0006457]	prefoldin complex [GO:0016272]	unfolded protein binding [GO:0051082]	9	9	9	25.966	1	9	9	9	230	3314800000	3489500000	2955700000	2909200000	4151500000	6172700000	6141800000	5896500000	6464300000	7775500000	6858100000	7070000000	10171000000	9967400000	8840900000	10165000000	12071658747700	12883483682800	11226249791060	10762374168990	24034520920300	24220032789700	26907048215650	27751329763000	36767145070500	36602979417800	36529106264300	30148984549500	41657711484600	38934157695200	40753172842100	36608337684100
A4H5Q0;A4H5N9	A4H5Q0;A4H5N9	Uncharacterized protein	LBRM_09_0770						7;7	7;7	7;7	34.918	2	7	7	7	315	145880000	103080000	57178000	113720000	371910000	265600000	395070000	252590000	498460000	447230000	418430000	261420000	414760000	341980000	274700000	564290000	12071658747700	12883483682800	11226249791060	10762374168990	24034520920300	24220032789700	26907048215650	27751329763000	36767145070500	36602979417800	36529106264300	30148984549500	41657711484600	38934157695200	40753172842100	36608337684100
A4H5Q1	A4H5Q1	Uncharacterized protein	LBRM_09_0780						19	19	19	49.938	1	19	19	19	453	885340000	1232400000	904630000	937120000	1862600000	2355600000	1758100000	2705200000	2422100000	2526400000	3464700000	1933600000	4837100000	3768900000	4622400000	2806200000	12071658747700	12883483682800	11226249791060	10762374168990	24034520920300	24220032789700	26907048215650	27751329763000	36767145070500	36602979417800	36529106264300	30148984549500	41657711484600	38934157695200	40753172842100	36608337684100
A4H5Q3	A4H5Q3	Putative cleavage and polyadenylation specificity factor 30 kDa subunit	LBRM_09_0800				nucleus [GO:0005634]	nucleic acid binding [GO:0003676]; zinc ion binding [GO:0008270]	15	15	15	37.448	1	15	15	15	354	859660000	528430000	616540000	519930000	1509200000	1307700000	1524700000	1493100000	2538800000	2084900000	2736200000	1411700000	3278600000	2680900000	2644900000	2664200000	12071658747700	12883483682800	11226249791060	10762374168990	24034520920300	24220032789700	26907048215650	27751329763000	36767145070500	36602979417800	36529106264300	30148984549500	41657711484600	38934157695200	40753172842100	36608337684100
A4H5Q4	A4H5Q4	Uncharacterized protein	LBRM_09_0810						3	3	3	71.092	1	3	3	3	661	19889000	0	0	0	52537000	17004000	0	79431000	133210000	108300000	255400000	0	187260000	44883000	180410000	0	12071658747700	12883483682800	11226249791060	10762374168990	24034520920300	24220032789700	26907048215650	27751329763000	36767145070500	36602979417800	36529106264300	30148984549500	41657711484600	38934157695200	40753172842100	36608337684100
A4H5Q5	A4H5Q5	E3 ubiquitin-protein ligase (EC 2.3.2.27)	LBRM_09_0820	PATHWAY: Protein modification; protein ubiquitination. {ECO:0000256|RuleBase:RU366018}.	2.3.2.27	ubiquitin-dependent protein catabolic process via the N-end rule pathway [GO:0071596]		ligase activity [GO:0016874]; ubiquitin protein ligase activity [GO:0061630]; zinc ion binding [GO:0008270]	57	57	57	246.43	1	57	57	57	2257	920740000	998690000	688790000	708620000	2029500000	2290400000	2709100000	2564300000	3248200000	3763500000	3168500000	2420700000	3460300000	4354600000	3244100000	3577000000	12071658747700	12883483682800	11226249791060	10762374168990	24034520920300	24220032789700	26907048215650	27751329763000	36767145070500	36602979417800	36529106264300	30148984549500	41657711484600	38934157695200	40753172842100	36608337684100
A4H5Q6	A4H5Q6	Putative acyl-CoA binding protein	LBRM_09_0830					fatty-acyl-CoA binding [GO:0000062]	37	37	36	131.689	1	37	37	36	1219	962920000	1381100000	1022700000	865630000	3316200000	2810400000	3952700000	5133400000	6978800000	10503000000	8855000000	5503500000	5303500000	4820200000	6258500000	4587800000	12071658747700	12883483682800	11226249791060	10762374168990	24034520920300	24220032789700	26907048215650	27751329763000	36767145070500	36602979417800	36529106264300	30148984549500	41657711484600	38934157695200	40753172842100	36608337684100
A4H5Q7	A4H5Q7	Uncharacterized protein	LBRM_09_0840						78	78	78	568.891	1	78	78	78	5440	794180000	964490000	484920000	566930000	2852000000	1555700000	2306800000	1884100000	2435300000	2753800000	2505800000	2135500000	3488600000	3223200000	4326800000	3302100000	12071658747700	12883483682800	11226249791060	10762374168990	24034520920300	24220032789700	26907048215650	27751329763000	36767145070500	36602979417800	36529106264300	30148984549500	41657711484600	38934157695200	40753172842100	36608337684100
A4H5Q8	A4H5Q8	Prolyl endopeptidase (EC 3.4.21.-)	OPB LBRM_09_0850		3.4.21.-			serine-type endopeptidase activity [GO:0004252]	46	46	46	83.096	1	46	46	46	731	10810000000	12231000000	10048000000	8894400000	24098000000	20261000000	29803000000	27665000000	41138000000	38803000000	41683000000	33747000000	33527000000	34983000000	33818000000	28455000000	12071658747700	12883483682800	11226249791060	10762374168990	24034520920300	24220032789700	26907048215650	27751329763000	36767145070500	36602979417800	36529106264300	30148984549500	41657711484600	38934157695200	40753172842100	36608337684100
A4H5Q9	A4H5Q9	Cilia- and flagella-associated protein 299	LBRM_09_0860				cytoplasm [GO:0005737]; nucleus [GO:0005634]		10	10	10	26.491	1	10	10	10	232	410380000	493600000	459880000	503360000	533010000	345600000	432840000	678100000	1144400000	820650000	805020000	538650000	1288300000	977790000	1109800000	1028100000	12071658747700	12883483682800	11226249791060	10762374168990	24034520920300	24220032789700	26907048215650	27751329763000	36767145070500	36602979417800	36529106264300	30148984549500	41657711484600	38934157695200	40753172842100	36608337684100
A4H5R0	A4H5R0	Uncharacterized protein	LBRM_09_0870				integral component of membrane [GO:0016021]		34	34	34	137.462	1	34	34	34	1285	1302000000	1138700000	1140900000	1162400000	2119200000	2168700000	2247900000	2661600000	2601600000	2687800000	2972000000	2513400000	4515600000	3556800000	4745000000	3430900000	12071658747700	12883483682800	11226249791060	10762374168990	24034520920300	24220032789700	26907048215650	27751329763000	36767145070500	36602979417800	36529106264300	30148984549500	41657711484600	38934157695200	40753172842100	36608337684100
A4H5R2	A4H5R2	Uncharacterized protein	LBRM_09_0890						3	3	3	23.074	1	3	3	3	212	0	0	0	0	34979000	54703000	41199000	42636000	233670000	373820000	106730000	133710000	274680000	122020000	93929000	153620000	12071658747700	12883483682800	11226249791060	10762374168990	24034520920300	24220032789700	26907048215650	27751329763000	36767145070500	36602979417800	36529106264300	30148984549500	41657711484600	38934157695200	40753172842100	36608337684100
A4H5R3	A4H5R3	AAA domain-containing protein	LBRM_09_0900					ATP binding [GO:0005524]	15	15	15	60.833	1	15	15	15	559	313430000	330730000	247810000	275280000	610990000	862470000	837960000	894500000	1536600000	1310000000	1288900000	1315900000	1622900000	1637500000	1057200000	1524400000	12071658747700	12883483682800	11226249791060	10762374168990	24034520920300	24220032789700	26907048215650	27751329763000	36767145070500	36602979417800	36529106264300	30148984549500	41657711484600	38934157695200	40753172842100	36608337684100
A4H5R4	A4H5R4	DEAD/DEAH box helicase-like protein	LBRM_09_0910					ATP binding [GO:0005524]; helicase activity [GO:0004386]; hydrolase activity [GO:0016787]; nucleic acid binding [GO:0003676]	11	11	11	86.619	1	11	11	11	776	65817000	88923000	67933000	31567000	222820000	262990000	261210000	213770000	220540000	263380000	198130000	187810000	1381800000	1021400000	1067900000	283480000	12071658747700	12883483682800	11226249791060	10762374168990	24034520920300	24220032789700	26907048215650	27751329763000	36767145070500	36602979417800	36529106264300	30148984549500	41657711484600	38934157695200	40753172842100	36608337684100
A4H5R5	A4H5R5	Uncharacterized protein	LBRM_09_0920						14	14	14	44.071	1	14	14	14	398	1232500000	1814600000	1158800000	1317600000	3677000000	3765500000	4869100000	4463100000	5829800000	5928100000	6731500000	4678200000	5818100000	7321100000	7773500000	7025000000	12071658747700	12883483682800	11226249791060	10762374168990	24034520920300	24220032789700	26907048215650	27751329763000	36767145070500	36602979417800	36529106264300	30148984549500	41657711484600	38934157695200	40753172842100	36608337684100
A4H5R6	A4H5R6	Ras family protein-like protein	LBRM_09_0930					GTPase activity [GO:0003924]; GTP binding [GO:0005525]	11	11	11	34.217	1	11	11	11	326	224350000	351380000	66975000	149740000	398450000	422990000	776960000	497530000	576520000	666860000	1328200000	686130000	829200000	553380000	455860000	771220000	12071658747700	12883483682800	11226249791060	10762374168990	24034520920300	24220032789700	26907048215650	27751329763000	36767145070500	36602979417800	36529106264300	30148984549500	41657711484600	38934157695200	40753172842100	36608337684100
A4H5R7	A4H5R7	Uncharacterized protein	LBRM_09_0940				integral component of membrane [GO:0016021]; mitochondrion [GO:0005739]		1	1	1	11.731	1	1	1	1	101	65193000	66192000	106780000	124240000	59768000	0	0	21242000	127050000	152320000	87661000	0	70855000	27461000	111500000	41184000	12071658747700	12883483682800	11226249791060	10762374168990	24034520920300	24220032789700	26907048215650	27751329763000	36767145070500	36602979417800	36529106264300	30148984549500	41657711484600	38934157695200	40753172842100	36608337684100
A4H5R8	A4H5R8	Putative ef-hand protein 5	LBRM_09_0950					calcium ion binding [GO:0005509]	8	8	8	20.928	1	8	8	8	186	513040000	345200000	467360000	487010000	1015900000	1113300000	805320000	1465400000	1274500000	1136400000	1668400000	1035200000	1335500000	2197000000	1577700000	1767100000	12071658747700	12883483682800	11226249791060	10762374168990	24034520920300	24220032789700	26907048215650	27751329763000	36767145070500	36602979417800	36529106264300	30148984549500	41657711484600	38934157695200	40753172842100	36608337684100
A4H5R9	A4H5R9	Calmodulin	LBRM_09_0960 LBRM_09_0970 LBRM_09_0980			calcium-mediated signaling [GO:0019722]		calcium ion binding [GO:0005509]	13	13	12	16.825	1	13	13	12	149	40338000000	41221000000	40283000000	38788000000	77684000000	74862000000	71440000000	71641000000	110790000000	114650000000	110180000000	66105000000	130150000000	116530000000	123260000000	111910000000	12071658747700	12883483682800	11226249791060	10762374168990	24034520920300	24220032789700	26907048215650	27751329763000	36767145070500	36602979417800	36529106264300	30148984549500	41657711484600	38934157695200	40753172842100	36608337684100
A4H5S2	A4H5S2	Uncharacterized protein	LBRM_09_0990						36	36	36	130.045	1	36	36	36	1198	1928700000	1031500000	1507600000	691150000	2861200000	2383300000	8339700000	3073800000	9220400000	17166000000	7406400000	2478700000	3922700000	4678300000	4458100000	4893600000	12071658747700	12883483682800	11226249791060	10762374168990	24034520920300	24220032789700	26907048215650	27751329763000	36767145070500	36602979417800	36529106264300	30148984549500	41657711484600	38934157695200	40753172842100	36608337684100
A4H5S3	A4H5S3	O-phosphoseryl-tRNA(Sec) selenium transferase (EC 2.9.1.2) (Selenocysteine synthase) (Selenocysteinyl-tRNA(Sec) synthase) (Sep-tRNA:Sec-tRNA synthase)	LBRM_09_1000	PATHWAY: Aminoacyl-tRNA biosynthesis; selenocysteinyl-tRNA(Sec) biosynthesis; selenocysteinyl-tRNA(Sec) from L-seryl-tRNA(Sec) (archaeal/eukaryal route): step 2/2. {ECO:0000256|ARBA:ARBA00004822}.	2.9.1.2	selenocysteinyl-tRNA(Sec) biosynthetic process [GO:0097056]		transferase activity, transferring selenium-containing groups [GO:0016785]; tRNA binding [GO:0000049]	14	14	14	69.844	1	14	14	14	650	114060000	246630000	124900000	150500000	347050000	483720000	610640000	450260000	410820000	222550000	368530000	738680000	384450000	452380000	555420000	494520000	12071658747700	12883483682800	11226249791060	10762374168990	24034520920300	24220032789700	26907048215650	27751329763000	36767145070500	36602979417800	36529106264300	30148984549500	41657711484600	38934157695200	40753172842100	36608337684100
A4H5S4	A4H5S4	Uncharacterized protein	LBRM_09_1010						24	24	24	74.87	1	24	24	24	729	1364800000	869280000	568800000	1589900000	1847000000	1404800000	2193700000	2639300000	2956200000	2557800000	2550800000	2026000000	4136000000	3136400000	3435600000	2943800000	12071658747700	12883483682800	11226249791060	10762374168990	24034520920300	24220032789700	26907048215650	27751329763000	36767145070500	36602979417800	36529106264300	30148984549500	41657711484600	38934157695200	40753172842100	36608337684100
A4H5S5	A4H5S5	Elongation factor-1 gamma	LBRM_09_1020			glutathione metabolic process [GO:0006749]		translation elongation factor activity [GO:0003746]	22	22	21	46.382	1	22	22	21	403	17374000000	16794000000	16794000000	15827000000	39254000000	36729000000	37703000000	41662000000	49891000000	58598000000	56633000000	51095000000	55683000000	57380000000	59659000000	56986000000	12071658747700	12883483682800	11226249791060	10762374168990	24034520920300	24220032789700	26907048215650	27751329763000	36767145070500	36602979417800	36529106264300	30148984549500	41657711484600	38934157695200	40753172842100	36608337684100
A4H5S6	A4H5S6	Uncharacterized protein	LBRM_09_1030						41	41	41	114.137	1	41	41	41	1096	1088400000	846170000	1064400000	643390000	1802200000	2501400000	3071500000	3133300000	3676400000	3953700000	4242000000	3012100000	4536800000	5355600000	4872900000	4046000000	12071658747700	12883483682800	11226249791060	10762374168990	24034520920300	24220032789700	26907048215650	27751329763000	36767145070500	36602979417800	36529106264300	30148984549500	41657711484600	38934157695200	40753172842100	36608337684100
A4H5S8	A4H5S8	PUB domain-containing protein	LBRM_09_1050						5	5	5	35.695	1	5	5	5	312	28140000	9481400	18450000	0	136200000	8312000	25789000	69238000	195600000	137040000	208660000	104590000	150970000	58846000	63159000	93978000	12071658747700	12883483682800	11226249791060	10762374168990	24034520920300	24220032789700	26907048215650	27751329763000	36767145070500	36602979417800	36529106264300	30148984549500	41657711484600	38934157695200	40753172842100	36608337684100
A4H5S9	A4H5S9	Uncharacterized protein	LBRM_09_1060						36	36	36	67.297	1	36	36	36	614	7548100000	8940900000	6693700000	6247500000	15857000000	15004000000	14554000000	20718000000	24578000000	25318000000	28675000000	17198000000	27832000000	27871000000	30982000000	23456000000	12071658747700	12883483682800	11226249791060	10762374168990	24034520920300	24220032789700	26907048215650	27751329763000	36767145070500	36602979417800	36529106264300	30148984549500	41657711484600	38934157695200	40753172842100	36608337684100
A4H5T1	A4H5T1	Uncharacterized protein	LBRM_09_1080				integral component of membrane [GO:0016021]		9	9	9	68.333	1	9	9	9	613	191800000	154010000	292820000	161310000	517800000	398580000	188440000	509250000	545430000	521470000	754610000	381680000	657270000	536170000	640750000	616810000	12071658747700	12883483682800	11226249791060	10762374168990	24034520920300	24220032789700	26907048215650	27751329763000	36767145070500	36602979417800	36529106264300	30148984549500	41657711484600	38934157695200	40753172842100	36608337684100
A4H5T2	A4H5T2	Uncharacterized protein	LBRM_09_1090						1	1	1	44.335	1	1	1	1	411	0	0	0	0	21571000	29341000	0	23873000	34023000	34080000	44381000	28143000	84974000	37439000	45540000	51137000	12071658747700	12883483682800	11226249791060	10762374168990	24034520920300	24220032789700	26907048215650	27751329763000	36767145070500	36602979417800	36529106264300	30148984549500	41657711484600	38934157695200	40753172842100	36608337684100
A4H5T3	A4H5T3	Putative phospholipid:diacylglycerol acyltransferase (EC 2.3.1.158)	LBRM_09_1100		2.3.1.158	lipid metabolic process [GO:0006629]	integral component of membrane [GO:0016021]	O-acyltransferase activity [GO:0008374]; phospholipid:diacylglycerol acyltransferase activity [GO:0046027]	15	15	15	80.736	1	15	15	15	718	341130000	298500000	218650000	178550000	738860000	1099800000	615610000	1122600000	1278900000	1311800000	1188400000	1005900000	1829600000	1488500000	1471600000	1355000000	12071658747700	12883483682800	11226249791060	10762374168990	24034520920300	24220032789700	26907048215650	27751329763000	36767145070500	36602979417800	36529106264300	30148984549500	41657711484600	38934157695200	40753172842100	36608337684100
A4H5T4	A4H5T4	MSP domain-containing protein	LBRM_09_1110				endoplasmic reticulum membrane [GO:0005789]; integral component of membrane [GO:0016021]		11	11	11	26.694	1	11	11	11	250	1774100000	1602600000	1684000000	1527300000	7660500000	5505400000	4403200000	5837300000	11948000000	11860000000	8850900000	5556500000	8114900000	9356100000	9610400000	7546600000	12071658747700	12883483682800	11226249791060	10762374168990	24034520920300	24220032789700	26907048215650	27751329763000	36767145070500	36602979417800	36529106264300	30148984549500	41657711484600	38934157695200	40753172842100	36608337684100
A4H5T6	A4H5T6	Putative eukaryotic translation initiation factor 2 subunit	LBRM_09_1130					GTPase activity [GO:0003924]; GTP binding [GO:0005525]; translation initiation factor activity [GO:0003743]; tRNA binding [GO:0000049]	20	20	14	52.603	1	20	20	14	479	10282000000	9953500000	10014000000	8468400000	19287000000	18831000000	19477000000	19726000000	25430000000	25798000000	27121000000	19568000000	31024000000	30495000000	33647000000	28406000000	12071658747700	12883483682800	11226249791060	10762374168990	24034520920300	24220032789700	26907048215650	27751329763000	36767145070500	36602979417800	36529106264300	30148984549500	41657711484600	38934157695200	40753172842100	36608337684100
A4H5T7	A4H5T7	Putative translation initiation factor EIF-2B gamma subunit	LBRM_09_1140					GTPase activity [GO:0003924]; GTP binding [GO:0005525]; translation initiation factor activity [GO:0003743]	7	1	1	64.689	1	7	1	1	602	21098000	14326000	20261000	17175000	60590000	0	21303000	79476000	0	7090400	0	0	0	54778000	0	0	12071658747700	12883483682800	11226249791060	10762374168990	24034520920300	24220032789700	26907048215650	27751329763000	36767145070500	36602979417800	36529106264300	30148984549500	41657711484600	38934157695200	40753172842100	36608337684100
[truncated: 5,582 more rows]
[truncated: 64 more columns]

## Sheet: Histone ruler
Protein IDs	Majority protein IDs	Entry name	Protein names	Gene names	total protein B1	total protein B2	total protein B3	total protein B4	total protein C1	total protein C2	total protein C3	total protein C4	total protein D1	total protein D2	total protein D3	total protein D4	total protein E1	total protein E2	total protein E3	total protein E4
[truncated: 17 more rows]
