# Supplementary material for: Nitric Oxide Resistance in Leishmania (Viannia) braziliensis Involves Regulation of Glucose Consumption, Glutathione Metabolism and Abundance of Pentose Phosphate Pathway Enzymes
Source: Antioxidants (Basel). 2022 Jan 29;11(2):277. doi: 10.3390/antiox11020277 (PMC8868067; doi:10.3390/antiox11020277)
Supplement: Supplementary file 1 [file antioxidants-11-00277-s001.zip › Supplementary Table S3.xlsx]

## Sheet: Statistical differences
Protein IDs	Majority protein IDs	Protein names	Gene names	Student's T-test Significant 2853_2856	Student's T-test Significant 2853+NO_2856+NO	Student's T-test Significant 2853_2853+NO	Student's T-test Significant 2856_2856+NO	q-value (FDR< 0.03) TP 2853_2856	q-value (FDR< 0.03) TP 2853+NO_2856+NO	q-value (FDR< 0.03) TP 2853_2853+NO	q-value (FDR< 0.03) TP 2856_2856+NO	Average Total protein 2853	Average Total protein 2853+NO	Average Total protein 2856	Average Total protein 2856+NO	Average Concentration pmol/mg 2853	Average Concentration pmol/mg 2853+NO	Average Concentration pmol/mg 2856	Average Concentration pmol/mg 2856+NO	Average Copy number 2853	Average Copy number 2853+NO	Average Copy number 2856	Average Copy number 2856+NO	Gene ontology (biological process)	Gene ontology (cellular component)	Gene ontology (molecular function)
A4H322	A4H322	BSD domain-containing protein	LBRM_01_0100	+		+		0.0158472	0.461544	0.0298632	0.784051	9.94199e-06	3.34259e-05	3.64883e-05	3.87303e-05	0.151802	0.510374	0.557133	0.591366	297.265	1309.87	1485.78	1567.44
A4H323	A4H323	Uncharacterized protein	LBRM_01_0110					0.0761461	0.0576833	0.806833	0.586088	9.72471e-05	7.82408e-05	1.85947e-05	8.66169e-06	3.87454	3.11729	0.740854	0.345102	7721.63	8026.59	2002.33	917.818
A4H324	A4H324	Thymidylate_kin domain-containing protein	LBRM_01_0120	+				0.02633	0.97665	0.561704	0.248966	8.9669e-06	6.69555e-06	2.70116e-06	6.06076e-06	0.301601	0.225205	0.0908534	0.203853	595.973	580.849	242.458	539.519			nucleoside monophosphate kinase activity [GO:0050145]
A4H326	A4H326	Glutaredoxin-like protein	LBRM_01_0140					0.807174	0.19851	0.9714	0.168563	2.59659e-05	2.75292e-05	2.5697e-05	3.91436e-05	1.21877	1.29215	1.20615	1.8373	2404.02	3311.25	3234.91	4863.82			iron-sulfur cluster binding [GO:0051536];metal ion binding [GO:0046872];protein disulfide oxidoreductase activity [GO:0015035]
A4H327	A4H327	Uncharacterized protein	LBRM_01_0150		+			0.870209	0.0211512	0.350772	0.0666263	4.082e-05	3.43577e-05	4.16103e-05	5.88345e-05	0.666721	0.561171	0.679629	0.960956	1320.9	1444.76	1823.52	2552.54
A4H328	A4H328	Uncharacterized protein	LBRM_01_0160					0.567591	0.412504	0.174879	0.826374	3.62959e-05	4.72946e-05	3.9184e-05	4.17942e-05	0.910698	1.18667	0.983165	1.04866	1784.89	3054.28	2618.62	2769.62
A4H329	A4H329	Uncharacterized protein	LBRM_01_0170					0.176087	0.816827	0.785936	0.212002	6.31799e-06	5.89521e-06	4.41821e-06	6.03756e-06	0.700055	0.653209	0.489552	0.668981	1382.23	1691.35	1297.84	1768.97
A4H330	A4H330	Uncharacterized protein	LBRM_01_0180					0.349866	0.61658	0.279189	0.881873	1.80113e-06	3.08518e-06	2.55931e-06	2.35942e-06	0.121818	0.227085	0.188378	0.173666	239.778	581.674	507.576	458.966		integral component of membrane [GO:0016021]
A4H331	A4H331	Sm domain-containing protein	LBRM_01_0190					0.942599	0.642115	0.438982	0.588246	1.91165e-05	2.70455e-06	5.83209e-06	4.58226e-06	2.01818	0.311512	0.671745	0.500415	4133.5	802.446	1771.75	1333.43
A4H333	A4H333	Uncharacterized protein	LBRM_01_0020					0.840147	0.455372	0.110658	0.0853333	0.000193703	0.000227664	0.000197721	0.000242189	2.99748	3.52301	3.05966	3.74777	5918.33	9085.59	8194.14	9944.17
A4H334	A4H334	DNA-damage inducible protein DDI1-like protein	LBRM_01_0030					0.535033	0.454137	0.179344	0.102713	0.000196356	0.000216454	0.000190025	0.000233191	4.29447	4.73402	4.156	5.10007	8481.86	12178.5	11123.8	13519.7			aspartic-type endopeptidase activity [GO:0004190]
A4H335	A4H335	Uncharacterized protein	LBRM_01_0040					0.325151	0.365466	0.333694	0.457247	3.12093e-05	3.80762e-05	3.70071e-05	3.19111e-05	0.848402	1.03507	1.00601	0.867478	1684.85	2671.36	2683.9	2293.4		integral component of membrane [GO:0016021]
A4H336	A4H336	Nocturnin	LBRM_01_0050					0.697087	1	1	0.902182	3.08529e-06	4.25021e-06	2.29907e-06	2.57961e-06	0.0466309	0.0643267	0.0368111	0.0343669	91.6525	165.946	98.3154	89.6568	circadian regulation of gene expression [GO:0032922]		poly(A)-specific ribonuclease activity [GO:0004535]
A4H337	A4H337	Kinesin-like protein	LBRM_01_0060			+		0.056638	0.419473	0.0212496	0.441942	1.38637e-05	5.06759e-05	4.81043e-05	9.47735e-05	0.187886	0.686776	0.651926	1.2844	371.046	1754.57	1767.82	3398.26	microtubule-based movement [GO:0007018]	microtubule [GO:0005874]	ATP binding [GO:0005524];ATP-dependent microtubule motor activity [GO:1990939];microtubule binding [GO:0008017]
A4H338	A4H338	GYF domain-containing protein	LBRM_01_0070					0.642388	0.722085	0.922901	0.801776	1.01309e-06	9.15561e-07	1.27067e-06	1.00547e-06	0.0436004	0.0446702	0.0619958	0.0490567	86.9389	115.324	164.719	130.238
A4H339	A4H339	Propanoyl-CoA:carbon dioxide ligase subunit alpha (Propionyl-CoA carboxylase alpha chain, mitochondrial)	LBRM_01_0080					0.592399	0.629243	0.695939	0.63012	7.16315e-06	6.49424e-06	6.38037e-06	7.41977e-06	0.096785	0.087747	0.0862084	0.100252	192.022	225.888	230.417	266.427			ATP binding [GO:0005524];ligase activity [GO:0016874];metal ion binding [GO:0046872]
A4H340	A4H340	Uncharacterized protein	LBRM_01_0090		+	+		0.0345754	0.0187308	0.0172287	0.0548497	2.1284e-05	3.78351e-05	2.91761e-05	2.11086e-05	0.79841	1.41928	1.09446	0.791831	1572.79	3652.33	2926.47	2102.14
A4H343	A4H343	cwf21 domain-containing protein	LBRM_01_0220					0.954222	0.199749	0.447265	0.459786	2.58538e-05	3.10169e-05	2.63584e-05	2.21276e-05	1.24711	1.49616	1.27145	1.06737	2459.1	3841.56	3403.07	2832.68
A4H344	A4H344	LMWPc domain-containing protein	LBRM_01_0230					0.066828	0.929733	0.383259	0.86043	9.49341e-06	7.51244e-06	5.62046e-06	6.304e-06	0.322773	0.255421	0.191094	0.214335	639.087	653.708	509.995	570.297
A4H345	A4H345	Uncharacterized protein	LBRM_01_0240	+				0.0247448	0.432448	0.0339875	0.928226	1.90191e-05	4.0864e-05	3.08353e-05	3.19382e-05	0.200233	0.430214	0.324633	0.336244	395.408	1106.15	865.386	894.032			metal ion binding [GO:0046872];ubiquitin binding [GO:0043130]
A4H346	A4H346	CYP12 protein (EC 5.2.1.8)	CYP12 LBRM_01_0250	+				0.0198945	0.709733	0.0939051	0.976009	3.43238e-05	4.96178e-05	5.27955e-05	5.28258e-05	0.936351	1.35357	1.44026	1.44108	1848.86	3488.32	3830.24	3815.03			peptidyl-prolyl cis-trans isomerase activity [GO:0003755]
A4H350	A4H350	Beta_helix domain-containing protein	LBRM_01_0290	+				0.00663102	0.330976	0.650798	0.506497	1.95553e-05	2.00661e-05	3.59114e-05	3.18319e-05	0.225377	0.231264	0.413883	0.366867	444.61	599.044	1106.78	974.168
A4H351	A4H351	Thioredoxin	LBRM_01_0300		+			0.460937	0.0240615	0.857004	0.0356954	2.05409e-05	1.82884e-05	2.32865e-05	3.69489e-05	1.69563	1.50969	1.92228	3.0501	3365.25	3878.85	5121.87	8109.35	glycerol ether metabolic process [GO:0006662]		protein disulfide oxidoreductase activity [GO:0015035]
A4H352	A4H352	Pseudouridylate synthase-like protein	LBRM_01_0310					0.853572	0.523074	0.403309	0.236947	2.34234e-06	4.36372e-06	2.82601e-06	5.57869e-06	0.0341664	0.0922406	0.0597365	0.117923	68.5083	237.824	160.859	314.438	pseudouridine synthesis [GO:0001522]		pseudouridine synthase activity [GO:0009982];RNA binding [GO:0003723]
A4H353	A4H353	COX assembly mitochondrial protein	LBRM_01_0320					0.1196	0.0773614	0.263018	0.0469615	6.34764e-06	9.47586e-06	1.15044e-05	5.85375e-06	0.314364	0.469288	0.569752	0.289905	614.222	1209.93	1524.96	766.351		mitochondrion [GO:0005739]
A4H355	A4H355	Putative acidocalcisomal exopolyphosphatase (EC 3.6.1.11)	LBRM_01_0340					0.778845	0.136952	0.837921	0.0904848	5.39251e-05	5.62191e-05	5.50501e-05	8.18777e-05	1.25811	1.31163	1.28436	1.91026	2498.55	3364.79	3436.14	5085.73		cytoplasm [GO:0005737]	exopolyphosphatase activity [GO:0004309];metal ion binding [GO:0046872]
A4H357	A4H357	Putative poly(A) export protein	LBRM_01_0360					0.0622577	0.300877	0.0311384	0.953977	7.07485e-05	0.000105338	9.10091e-05	9.05773e-05	2.60344	3.87627	3.349	3.33312	5144.9	9979.8	8958.68	8866.69	mRNA export from nucleus [GO:0006406]
A4H358	A4H358	Uncharacterized protein	LBRM_01_0370					0.410885	0.511935	0.463265	0.564324	6.37371e-05	5.81525e-05	5.84786e-05	6.54131e-05	2.69308	2.45711	2.47089	2.76389	5329.79	6326.23	6573.48	7351.99		integral component of membrane [GO:0016021]
A4H359	A4H359	Mitochondrial pyruvate carrier	LBRM_01_0380					0.325473	0.0568443	0.499203	0.0582489	1.78593e-05	9.70293e-06	8.58934e-06	3.27026e-05	1.66226	0.903102	0.799454	3.04381	3274.64	2314.29	2154.37	8087.11	mitochondrial pyruvate transmembrane transport [GO:0006850]	integral component of membrane [GO:0016021];mitochondrial inner membrane [GO:0005743]
A4H361	A4H361	Uncharacterized protein	LBRM_01_0400					0.754709	0.737526	0.49065	0.566146	2.03445e-05	2.38602e-05	1.86732e-05	2.18446e-05	0.252138	0.29571	0.231425	0.270729	494.327	761.608	616.737	718.98
A4H363	A4H363	Uncharacterized protein	LBRM_01_0420					0.132648	1	0.608781	1	3.63463e-06	2.79495e-06	1.75982e-06	2.29404e-06	0.172421	0.0909753	0.02975	0.0563565	342.518	230.964	75.0218	152.161		endoplasmic reticulum membrane [GO:0005789];integral component of membrane [GO:0016021]
A4H364	A4H364	Dymeclin	LBRM_01_0430	+	+	+		0.008102	0.0176157	0.0282657	0.228257	2.72452e-05	3.67874e-05	4.40406e-05	5.10587e-05	0.308641	0.416736	0.498902	0.578405	610.13	1074.36	1326.2	1533.2
A4H365	A4H365	Uncharacterized protein	LBRM_01_0440		+			0.930568	0.0121923	0.560644	0.112012	0.000236127	0.000255206	0.000168235	0.000135282	2.61153	2.82255	1.86065	1.4962	5111.63	7281.38	4977.01	3975.19
A4H368;A4H367	A4H368;A4H367	40S ribosomal protein S7	LBRM_01_0470					0.0813882	0.292787	0.0734161	0.0370942	0.0019046	0.00158918	0.00173351	0.00142262	79.9952	66.7469	72.8089	59.7513	157854	171567	194490	158589	translation [GO:0006412]	ribosome [GO:0005840]	structural constituent of ribosome [GO:0003735]
A4H369	A4H369	Uncharacterized protein	LBRM_01_0480					0.250755	1	1	0.753205	9.31482e-07	9.67801e-07	1.61218e-06	1.22701e-06	0	0.00306456	0.0233436	0	0	7.846	63.0496	0			zinc ion binding [GO:0008270]
A4H370	A4H370	Uncharacterized protein	LBRM_01_0490					0.298423	0.0445994	0.572779	0.319118	1.03736e-05	1.15498e-05	1.36561e-05	1.67635e-05	0.166867	0.185786	0.219669	0.269652	327.175	477.581	585.425	716.543		integral component of membrane [GO:0016021]	molybdate ion transmembrane transporter activity [GO:0015098]
A4H371	A4H371	Alpha/beta-hydrolase-like protein	LBRM_01_0500	+			+	0.00617175	0.203327	0.592027	0.01456	1.30498e-05	1.55395e-05	5.32115e-05	2.15099e-05	0.561113	0.668166	2.28798	0.924881	1114.98	1719.41	6090.07	2445.41			hydrolase activity [GO:0016787]
A4H372	A4H372	Uncharacterized protein	LBRM_01_0510					0.0467836	0.0465021	0.0396398	0.0979836	0.000123525	0.000160106	0.00015276	0.00012832	0.852041	1.10436	1.05369	0.885109	1683.65	2839.03	2805.6	2349.69
A4H373	A4H373	Putative fatty acyl CoA syntetase 1 (EC 6.2.1.3)	LBRM_01_0520					0.600744	0.124141	0.417205	0.244545	0.000715014	0.000677911	0.000693157	0.000746105	9.23314	8.75402	8.9509	9.63462	18207.8	22530.3	23857.4	25571.5			long-chain fatty acid-CoA ligase activity [GO:0004467]
A4H374	A4H374	Putative long-chain-fatty-acid-CoA ligase (EC 6.2.1.3)	LBRM_01_0540					0.800773	0.886688	0.197615	0.512046	0.000367391	0.000408941	0.000376095	0.000403104	4.79122	5.33308	4.90473	5.25696	9465.31	13718.4	13057.1	13934.9			long-chain fatty acid-CoA ligase activity [GO:0004467]
A4H375	A4H375	Putative long-chain-fatty-acid-CoA ligase (EC 6.2.1.3) (Fragment)	LBRM_01_0550			+		0.463359	0.913457	0.0138455	0.127472	0.000269086	0.000220608	0.000257535	0.000222452	3.65279	2.9947	3.49598	3.01974	7217.75	7710.01	9358.64	8001.43			long-chain fatty acid-CoA ligase activity [GO:0004467]
A4H377	A4H377	Uncharacterized protein	LBRM_01_0570					0.122054	0.168616	0.171463	0.319106	2.53448e-05	3.43496e-05	3.55714e-05	4.20819e-05	0.333011	0.451327	0.467381	0.552924	662.44	1161.32	1253.67	1463.97
A4H378	A4H378	CCHC-type domain-containing protein	LBRM_01_0580					0.339429	0.923926	0.158578	0.988757	4.68457e-06	6.13838e-06	5.69914e-06	7.54734e-06	0.0845209	0.110751	0.102826	0.136172	166.602	285.056	276.096	358.969			nucleic acid binding [GO:0003676];zinc ion binding [GO:0008270]
A4H379	A4H379	Uncharacterized protein	LBRM_01_0590					0.508686	0.452116	0.233018	0.793759	5.77921e-06	3.87993e-06	4.78819e-06	5.18427e-06	0.0988085	0.066336	0.0818649	0.0886366	196.297	170.131	220.427	233.336	mRNA splicing, via spliceosome [GO:0000398]	U4/U6 x U5 tri-snRNP complex [GO:0046540]
A4H380	A4H380	Sidoreflexin	LBRM_01_0600		+			0.538565	0.0109451	0.281548	0.0973083	0.000172147	0.00018304	0.000165351	0.000145868	4.76227	5.06362	4.57428	4.03529	9390.25	13038.7	12209.6	10700.5	amino acid transport [GO:0006865]	integral component of membrane [GO:0016021];mitochondrial membrane [GO:0031966]	ion transmembrane transporter activity [GO:0015075]
A4H381	A4H381	Uncharacterized protein	LBRM_01_0610					0.143102	0.828072	0.383164	0.524168	1.91994e-05	1.64406e-05	1.47287e-05	1.6904e-05	0.191682	0.164138	0.147047	0.168765	379.731	423.025	394.364	447.567
A4H382	A4H382	RNA ligase (ATP) (EC 6.5.1.3)	LBRM_01_0620					0.252875	0.26069	0.0310421	0.636122	1.34782e-05	2.38508e-05	1.62296e-05	1.86394e-05	0.284284	0.503064	0.342316	0.393145	559.007	1292.12	917.348	1043.15			ATP binding [GO:0005524];RNA ligase (ATP) activity [GO:0003972]
A4H383	A4H383	Rab-GAP TBC domain-containing protein	LBRM_01_0630					0.429225	0.104067	0.0716176	0.578222	8.61912e-06	1.51411e-05	1.06624e-05	8.62203e-06	0.0454916	0.0799148	0.0562763	0.045507	89.8192	205	150.818	120.77
A4H389	A4H389	NEDD8-activating enzyme E1 catalytic subunit (EC 6.2.1.64)	LBRM_01_0690	+				0.0123697	0.103994	0.0832631	0.452756	9.484e-06	1.44179e-05	2.0315e-05	1.82833e-05	0.165025	0.250878	0.353489	0.318136	323.538	644.548	945.263	843.204	protein neddylation [GO:0045116]		ATP binding [GO:0005524];NEDD8 activating enzyme activity [GO:0019781]
A4H390	A4H390	Uncharacterized protein	LBRM_01_0700					0.144413	0.442857	0.998917	0.0946065	4.38708e-05	4.16523e-05	6.66117e-05	3.41322e-05	0.262065	0.248813	0.39791	0.203891	513.412	641.256	1065.15	543.258
A4H391	A4H391	Uncharacterized protein	LBRM_01_0710			+		0.131388	0.688068	0.00908039	0.762146	3.02289e-05	4.26741e-05	3.89981e-05	4.12199e-05	0.376538	0.531559	0.48577	0.513446	744.257	1368.26	1306.14	1364.74
A4H394	A4H394	Uncharacterized protein	LBRM_01_0750					0.685311	0.62477	0.240804	0.354909	1.46547e-06	2.12972e-06	1.50112e-06	3.94626e-06	0.0279936	0.0406824	0.0286747	0.0753824	55.3191	104.981	76.6703	196.469
A4H395	A4H395	C2H2-type domain-containing protein	LBRM_01_0760	+		+		0.00270391	0.938778	0.00715464	0.624431	1.46558e-06	4.63607e-06	5.30588e-06	4.6924e-06	0.0278244	0.105916	0.121219	0.107203	54.7497	272.312	322.529	283.673
A4H396	A4H396	Putative calcium/potassium channel (CAKC)	LBRM_01_0770					0.431716	0.977968	0.902999	0.635964	1.17269e-06	1.16438e-06	8.63875e-07	1.12074e-06	0.00531276	0.0104604	0.00776078	0.0100684	10.3392	27.1312	20.6495	26.4283		integral component of membrane [GO:0016021];plasma membrane [GO:0005886]	potassium channel activity [GO:0005267]
A4H397	A4H397	HSP70-like protein	LbrM_01_0790					0.0311272	0.066004	0.0480462	0.13079	5.51267e-05	8.66616e-05	9.062e-05	0.000123455	0.462352	0.726839	0.760037	1.03543	911.541	1874.86	2019.55	2752.22			ATP binding [GO:0005524];ATPase activity [GO:0016887]
A4H399;A4H3A0;A4HBJ5;A4HHY8	A4H399;A4H3A0;A4HBJ5	Histone H4	LBRM_02_0020	+	+			0.0145111	0.0232973	0.0793484	0.213436	0.00105664	0.00085743	0.000732707	0.000636872	92.8835	75.3719	64.4081	55.9838	183255	194128	171638	148179		nucleosome [GO:0000786];nucleus [GO:0005634]	DNA binding [GO:0003677];protein heterodimerization activity [GO:0046982]
A4H3A1	A4H3A1	Putative cytochrome b-domain protein	LBRM_02_0070	+		+		0.00318519	0.0720302	0.00936306	0.067761	4.31066e-05	7.00392e-05	7.26806e-05	4.87004e-05	1.79865	2.92244	3.03265	2.03206	3553.53	7515.49	8117.44	5397.43		integral component of membrane [GO:0016021]	heme binding [GO:0020037];metal ion binding [GO:0046872]
A4H3A2	A4H3A2	Uncharacterized protein	LBRM_02_0080			+		0.138033	0.842934	0.0179747	0.854198	1.49977e-06	3.05749e-06	2.61308e-06	3.19869e-06	0.0443028	0.145595	0.124432	0.0900001	85.2145	374.887	335.448	244.935
A4H3A3	A4H3A3	Uncharacterized protein	LBRM_02_0090			+		0.0501888	0.481767	0.00277333	0.984272	1.79509e-05	2.56196e-05	2.51909e-05	2.46479e-05	0.413738	0.59049	0.58061	0.568095	815.895	1520.94	1549.45	1508.07
A4H3A4	A4H3A4	Uncharacterized protein	LBRM_02_0100					0.781047	0.271475	0.932653	0.281746	1.50728e-05	1.95205e-05	2.17632e-05	8.49723e-06	0.172121	0.22291	0.248521	0.0970324	339.49	568.2	670.585	256.21
A4H3A5	A4H3A5	Exportin-T (Exportin(tRNA)) (tRNA exportin)	LBRM_02_0120					0.110945	0.993503	0.115168	0.504921	9.03822e-06	2.0822e-05	1.64979e-05	1.93056e-05	0.0701786	0.161675	0.1281	0.149901	138.943	417.941	340.462	395.911	tRNA re-export from nucleus [GO:0071528]	cytoplasm [GO:0005737];nucleus [GO:0005634]	small GTPase binding [GO:0031267];tRNA binding [GO:0000049]
A4H3A6	A4H3A6	Non-specific serine/threonine protein kinase (EC 2.7.11.1)	LBRM_02_0130					0.110437	0.0441752	1	0.0934821	9.90495e-07	1.97279e-06	3.32096e-06	6.88932e-05	0	0.00340744	0.0062963	0.130617	0	8.84009	17.0318	338.68	DNA damage checkpoint [GO:0000077];DNA repair [GO:0006281];histone phosphorylation [GO:0016572];telomere maintenance [GO:0000723]	nucleus [GO:0005634]	ATP binding [GO:0005524];protein serine kinase activity [GO:0106310];protein threonine kinase activity [GO:0106311]
A4H3A7	A4H3A7	C2H2-type domain-containing protein	LBRM_02_0140					0.448903	0.783839	0.88111	0.548937	1.02597e-05	9.56285e-06	1.23206e-05	1.03209e-05	0.381176	0.355285	0.457744	0.383448	752.687	916.738	1217.33	1024.51
A4H3A8	A4H3A8	Uncharacterized protein	LBRM_02_0150					0.270275	0.0923084	0.901624	0.857731	2.16097e-05	2.26281e-05	6.16304e-05	3.43448e-05	0.228469	0.239236	0.651587	0.363111	450.142	615.565	1784.57	960.5			transferase activity [GO:0016740]
A4H3B1	A4H3B1	Conserved oligomeric Golgi complex subunit 1	LBRM_02_0180					0.0585168	0.996722	0.0455734	0.623918	4.30609e-05	6.08353e-05	5.52214e-05	6.12212e-05	0.211161	0.298322	0.270793	0.300214	417.405	768.162	723.759	797.06	intra-Golgi vesicle-mediated transport [GO:0006891];protein transport [GO:0015031]	Golgi transport complex [GO:0017119];membrane [GO:0016020]
A4H3B2	A4H3B2	Uncharacterized protein	LBRM_02_0190					0.818523	0.216407	0.451034	0.349209	0.000123748	0.000138009	0.000125959	0.0001134	3.21624	3.58688	3.2737	2.94729	6340.97	9259.03	8735.74	7834.57
A4H3B4	A4H3B4	SCGR5 protein	SCGR5 LBRM_02_0210	+				0.00367458	0.895832	0.302952	0.0545935	6.01118e-05	7.5381e-05	9.9989e-05	7.14144e-05	0.669575	0.839656	1.11376	0.795473	1318.98	2154.11	2975.22	2109.28	protein glycosylation [GO:0006486]	integral component of membrane [GO:0016021]	transferase activity, transferring hexosyl groups [GO:0016758]
A4H3B5	A4H3B5	SCGR4 protein	SCGR4 LBRM_02_0220					0.134754	0.665004	0.378846	0.188512	7.77462e-06	3.79686e-06	2.78718e-06	4.20924e-06	0.132113	0.0645198	0.0473624	0.0715273	256.621	165.497	127.269	190.041	protein glycosylation [GO:0006486]	integral component of membrane [GO:0016021]	transferase activity, transferring hexosyl groups [GO:0016758]
A4H3B7	A4H3B7	SCGR2 protein	SCGR2 LBRM_02_0240					0.938475	0.453238	0.495524	0.959489	3.85636e-05	3.29476e-05	3.9583e-05	3.91675e-05	0.332838	0.284367	0.341636	0.33805	658.292	737.218	909.704	896.744	protein glycosylation [GO:0006486]	integral component of membrane [GO:0016021]	transferase activity, transferring hexosyl groups [GO:0016758]
A4H3B9	A4H3B9	Phosphoglycan beta 1,3 galactosyltransferase	LBRM_02_0260			+		0.332138	0.21528	0.016773	0.74018	1.08023e-05	3.25058e-05	1.54321e-05	1.87804e-05	0.109282	0.328846	0.15612	0.189992	215.353	849.6	421.393	506.243	protein glycosylation [GO:0006486]	integral component of membrane [GO:0016021]	transferase activity, transferring hexosyl groups [GO:0016758]
A4H3C0	A4H3C0	Uncharacterized protein	LBRM_02_0270					0.0514351	0.185052	0.521067	0.96658	9.5929e-07	1.7142e-06	4.83286e-06	3.55298e-06	0.0100298	0.0179227	0.0505296	0.0371479	20.0431	46.1385	136.918	98.0259		integral component of membrane [GO:0016021]
A4H3C1	A4H3C1	Uncharacterized protein	LBRM_02_0280					0.0406342	0.619402	0.379686	0.24181	1.29083e-05	8.65744e-06	5.32026e-06	1.19885e-05	0.104257	0.069924	0.0429704	0.0968279	207.272	179.419	115.371	258.923		integral component of membrane [GO:0016021]
A4H3C2	A4H3C2	Small GTP binding protein rab6-like protein (Fragment)	LBRM_02_0290			+		0.919571	0.918198	0.0292473	0.244451	2.5843e-05	3.04631e-05	2.63756e-05	3.05835e-05	1.96122	2.31184	2.00164	2.32098	3873.49	5947.13	5323.11	6156.4			GTP binding [GO:0005525];GTPase activity [GO:0003924]
A4H3C5	A4H3C5	Uncharacterized protein	LBRM_02_0320					0.453478	0.883032	0.507579	0.911184	2.49216e-06	2.95138e-06	2.96112e-06	3.08622e-06	0.0034716	0.0269567	0.0270457	0.0244562	6.94601	68.9398	72.733	65.5248		integral component of membrane [GO:0016021]
A4H3C6	A4H3C6	Uncharacterized protein	LBRM_02_0330					0.0630442	0.232208	0.97256	0.789621	4.50596e-05	4.63413e-05	5.90531e-05	6.45527e-05	2.54733	2.61978	3.33841	3.64932	5038.02	6769.08	8954.84	9648.82
A4H3C7	A4H3C7	Protein kinase domain-containing protein	LBRM_02_0340					0.963909	0.369887	0.73164	0.626428	4.35742e-05	3.98682e-05	4.90476e-05	3.48779e-05	0.780076	0.71373	0.878061	0.624392	1534.74	1838.53	2300.84	1656.98			ATP binding [GO:0005524];protein kinase activity [GO:0004672]
A4H3C9	A4H3C9	Uncharacterized protein	LBRM_02_0360					0.965828	0.448725	0.692128	0.450404	0.000312014	0.000320782	0.000313017	0.000355111	4.18417	4.30176	4.19762	4.76212	8254.44	11072.2	11210.9	12671.1	intracellular protein transport [GO:0006886]
A4H3D2	A4H3D2	Putative casein kinase II, alpha chain (EC 2.7.11.1)	LBRM_02_0390	+				0.0134981	0.0544019	0.136515	0.594399	0.000143027	0.000169853	0.00020976	0.000200807	3.22962	3.83536	4.73648	4.53433	6389.14	9882.59	12673.9	12034.5			ATP binding [GO:0005524];protein serine kinase activity [GO:0106310];protein threonine kinase activity [GO:0106311]
A4H3D3	A4H3D3	Putative proteasome regulatory non-ATPase subunit 6	LBRM_02_0400					0.0939819	0.108501	0.673295	0.458244	0.000456504	0.00046723	0.000505729	0.000545829	7.68706	7.86768	8.51596	9.19121	15194.5	20242.4	22686.5	24345.2		proteasome complex [GO:0000502]
A4H3D4	A4H3D4	Putative tRNA (cytidine(32)/guanosine(34)-2'-O)-methyltransferase (EC 2.1.1.205) (2'-O-ribose RNA methyltransferase TRM7 homolog)	LBRM_02_0410					0.52388	0.86986	0.800158	0.310344	9.78176e-06	8.83382e-06	1.20301e-05	8.17523e-06	0.203528	0.183804	0.250309	0.170101	404.106	471.743	671.177	452.405	cytoplasmic translation [GO:0002181];tRNA nucleoside ribose methylation [GO:0002128]	cytoplasm [GO:0005737]	tRNA methyltransferase activity [GO:0008175]
A4H3D5	A4H3D5	Putative ubiquitin-conjugating enzyme e2	LBRM_02_0420					0.0946487	0.0453681	0.35764	0.134919	7.5165e-06	9.6184e-06	1.1724e-05	1.6806e-05	0.304411	0.389535	0.474808	0.680626	599.673	1000.71	1261.65	1808.7			ATP binding [GO:0005524];SUMO transferase activity [GO:0019789]
A4H3D6	A4H3D6	Putative RNA-editing complex protein MP81	LBRM_02_0430					0.488867	0.974431	0.749109	0.803478	5.92743e-06	7.53558e-06	7.482e-06	6.50895e-06	0.0572565	0.0727908	0.072273	0.0628738	112.414	187.805	192.555	166.04
A4H3D7	A4H3D7	Uncharacterized protein	LBRM_02_0440	+	+		+	0.0222659	0.00580645	0.112189	0.0199167	0.00371552	0.0032896	0.00303929	0.00256173	116.23	102.906	95.076	80.1367	229631	265024	253848	212427		mitochondrial outer membrane [GO:0005741]	voltage-gated anion channel activity [GO:0008308]
A4H3D8	A4H3D8	Uncharacterized protein	LBRM_02_0450					1	0.620098	0.788562	1	2.15507e-06	4.76231e-06	5.64547e-06	1.74904e-06	0.0053718	0.0164585	0.0178324	0.00341257	10.4564	42.9481	48.1803	9.25906	viral DNA genome packaging [GO:0019073]
A4H3E1	A4H3E1	Putative glycerate kinase (EC 2.7.1.31)	LBRM_02_0480					1	0.517041	0.458687	0.27408	1.27795e-06	2.96484e-06	1.45184e-06	4.74727e-06	0.00846966	0.0300361	0.00166895	0.0480935	16.4031	78.2825	4.4123	129.952	organic acid phosphorylation [GO:0031388]		glycerate kinase activity [GO:0008887]
A4H3E3	A4H3E3	Uncharacterized protein (Fragment)	LBRM_02_0500	+		+		0.02038	0.974487	0.0136667	0.426883	6.90611e-06	2.55365e-05	2.15589e-05	2.53947e-05	0.0805068	0.297688	0.251319	0.296034	160.281	765.621	674.425	786.74
A4H3E4	A4H3E4	Uncharacterized protein	LBRM_02_0510	+	+	+		0.0144401	0.0140107	0.00330159	0.488957	1.01595e-05	7.85672e-07	5.4147e-06	4.43742e-06	0.137819	0.00583385	0.0734535	0.0601961	271.71	14.8183	195.085	159.908		integral component of membrane [GO:0016021]
A4H3E5	A4H3E5	Uncharacterized protein	LBRM_02_0520					0.813045	0.235582	0.16285	0.95964	0.000685741	0.000587957	0.000672548	0.000671363	39.1204	33.542	38.3678	38.3001	77211.3	86184.3	101929	101620
A4H3E6	A4H3E6	Uncharacterized protein	LBRM_02_0530					0.0479281	0.33291	0.0475817	0.68273	2.64567e-05	3.92741e-05	4.25294e-05	4.55822e-05	0.301349	0.447344	0.484423	0.519195	594.659	1151.07	1293.17	1377.37
A4H3E7	A4H3E7	Protein kinase domain-containing protein	LBRM_02_0540					0.286896	0.777058	0.796626	0.495433	6.13502e-06	6.30398e-06	4.08205e-06	5.99023e-06	0.0390958	0.0401724	0.0260131	0.0381731	77.6623	103.771	68.7676	100.946		integral component of membrane [GO:0016021]	ATP binding [GO:0005524];protein kinase activity [GO:0004672]
A4H3E9	A4H3E9	Uncharacterized protein	LBRM_02_0560	+				0.00121008	0.338235	0.0533233	0.0372613	3.30302e-05	2.45547e-05	1.68476e-05	2.94261e-05	0.0824392	0.0612852	0.0420493	0.0734438	163.052	157.834	112.272	193.985
A4H3F0	A4H3F0	TPR_REGION domain-containing protein	LBRM_02_0570					0.206355	0.416439	0.310366	0.362962	1.18915e-05	1.4991e-05	1.58985e-05	1.28682e-05	0.213247	0.268829	0.285102	0.230763	417.745	690.759	759.179	612.712
A4H3F2	A4H3F2	Uncharacterized protein	LBRM_02_0590	+				0.0220705	0.56385	0.0864771	0.597213	4.61307e-06	1.5789e-05	1.15388e-05	9.70614e-06	0.129661	0.443787	0.324324	0.272813	254.802	1136.73	869.025	727.192
A4H3F3	A4H3F3	Uncharacterized protein	LBRM_02_0600					0.0394307	0.665137	0.0416494	0.505643	1.43895e-06	4.0383e-06	3.59472e-06	4.78511e-06	0.0225866	0.0707098	0.0629426	0.0837861	44.9767	183.027	168.371	220.54
A4H3F4	A4H3F4	Gamma-glutamyl phosphate reductase-like protein	LBRM_02_0610	+		+		0.0261528	0.968983	0.0161007	0.212025	1.30325e-06	1.08622e-05	5.83825e-06	1.04223e-05	0.0175581	0.156409	0.0840677	0.150076	34.8593	401.926	227.34	397.682			oxidoreductase activity, acting on the aldehyde or oxo group of donors, NAD or NADP as acceptor [GO:0016620]
A4H3F6	A4H3F6	Uncharacterized protein	LBRM_02_0630					0.0735693	0.0545174	0.978576	0.091502	2.15305e-05	2.21091e-05	2.76718e-05	3.6109e-05	0.684073	0.702456	0.879194	1.14727	1344.79	1806.7	2353.19	3035.39
A4H3F7	A4H3F7	Uncharacterized protein	LBRM_02_0640					0.221777	0.0398567	0.874373	0.0509091	6.57503e-05	6.81229e-05	7.31457e-05	0.00010804	0.660363	0.684191	0.734638	1.0851	1302.06	1756.3	1962.39	2875.18	ribosome biogenesis [GO:0042254]	nucleolus [GO:0005730];small-subunit processome [GO:0032040]
A4H3F8	A4H3F8	Putative mitochondrial carrier protein	LBRM_02_0650					0.11109	0.0707152	0.0555556	0.65058	0.00018663	0.000311805	0.000272431	0.000287414	5.48042	9.15619	7.99996	8.43994	10858.8	23585.4	21431.2	22369.8		integral component of membrane [GO:0016021]
A4H3G6	A4H3G6	Uncharacterized protein	LbrM_02_0730		+			0.974467	0.0250571	0.328599	0.135435	5.2366e-06	2.06026e-06	3.86285e-06	6.54946e-06	0.0254961	0.0100311	0.0188076	0.0318882	49.7242	25.8184	50.4498	85.0398
A4H3H1	A4H3H1	Phosphoglycan beta 1,3 galactosyltransferase-like protein (Fragment)	LbrM_02_0790					0.624077	0.375178	0.110388	0.584277	1.52969e-06	5.3498e-07	1.92348e-06	1.36047e-06	0.0499459	0.0174676	0.0628034	0.0444205	97.4135	44.637	168.476	117.824			transferase activity, transferring glycosyl groups [GO:0016757]
A4H3H4	A4H3H4	RING-type domain-containing protein	LBRM_03_0030					0.461513	0.0580821	0.0369616	0.548827	1.45321e-05	2.45751e-05	1.35093e-05	1.47252e-05	0.138396	0.234039	0.128655	0.140235	272.834	604.092	342.057	372.406
A4H3H6	A4H3H6	D-3-phosphoglycerate dehydrogenase-like protein (EC 1.1.1.95)	LBRM_03_0050					0.567723	0.516922	0.260421	0.754899	0.00019439	0.000229035	0.000204043	0.000208867	4.43469	5.22505	4.65491	4.76494	8777.98	13466.2	12411.2	12625.4			NAD binding [GO:0051287];phosphoglycerate dehydrogenase activity [GO:0004617]
A4H3H7	A4H3H7	Alanine--glyoxylate transaminase (EC 2.6.1.44)	LBRM_03_0060		+			0.919887	0.0228315	0.456775	0.167484	4.84927e-05	4.20447e-05	4.76488e-05	6.28732e-05	1.15602	1.00231	1.1359	1.49884	2290.42	2575.88	3047.22	3971.65	organic phosphonate catabolic process [GO:0019700]		2-aminoethylphosphonate-pyruvate transaminase activity [GO:0047304];alanine-glyoxylate transaminase activity [GO:0008453]
A4H3H8	A4H3H8	tRNA(Phe) (4-demethylwyosine(37)-C(7)) aminocarboxypropyltransferase (EC 2.5.1.114)	LBRM_03_0070					0.72589	0.127327	0.81583	0.221639	2.20524e-05	2.24184e-05	2.00962e-05	4.82058e-05	0.50914	0.51759	0.463977	1.11296	1016.19	1350.59	1238.45	2950.66		integral component of membrane [GO:0016021]	tRNA 4-demethylwyosine alpha-amino-alpha-carboxypropyltransferase activity [GO:0102522]
A4H3I0	A4H3I0	Putative glycerol-3-phosphate acyltransferase (EC 2.3.1.15)	LBRM_03_0090					0.262915	0.322272	0.718652	0.856922	4.06691e-05	4.36631e-05	4.9852e-05	5.1169e-05	0.507716	0.545094	0.622356	0.638798	1001.45	1406.63	1652.39	1693.53		integral component of membrane [GO:0016021]	glycerol-3-phosphate O-acyltransferase activity [GO:0004366];sn-1-glycerol-3-phosphate C16:0-DCA-CoA acyl transferase activity [GO:0102420]
A4H3I1	A4H3I1	DNA primase large subunit	LBRM_03_0100	+		+		0.0199514	0.125598	0.0170707	0.489908	1.97885e-05	3.71656e-05	2.86835e-05	2.51604e-05	0.314808	0.591254	0.456315	0.400267	622.312	1519.32	1212.54	1058.47	DNA replication, synthesis of RNA primer [GO:0006269]		4 iron, 4 sulfur cluster binding [GO:0051539];DNA binding [GO:0003677];metal ion binding [GO:0046872]
A4H3I2	A4H3I2	Putative cytochrome c oxidase assembly protein (EC 1.9.3.1)	LBRM_03_0110	+				0.00608451	0.07197	0.0776378	0.0740727	8.96808e-06	1.89447e-05	2.38001e-05	3.68163e-05	0.308192	0.651044	0.8179	1.26521	610.551	1681.55	2173.91	3361.59		integral component of membrane [GO:0016021];mitochondrial inner membrane [GO:0005743]	copper ion binding [GO:0005507];oxidoreductase activity [GO:0016491]
A4H3I3	A4H3I3	Uncharacterized protein	LBRM_03_0120					0.355276	0.984034	0.106316	0.329177	1.09714e-06	1.07386e-05	3.32192e-06	9.32512e-06	0.00944603	0.111805	0.0345864	0.0970889	18.8815	286.015	93.8317	260.003
A4H3I4	A4H3I4	Uncharacterized protein	LBRM_03_0130				+	0.701741	0.32802	0.892735	0.0284174	0.000426638	0.000288137	0.000291247	0.000477529	4.5849	3.09649	3.12991	5.13179	8917.32	7935.81	8373.96	13650.8
A4H3I5	A4H3I5	Putative acetyltransferase	LBRM_03_0140					0.510323	0.377794	0.274014	0.571612	2.89341e-05	2.50691e-05	2.63367e-05	3.22665e-05	1.34948	1.16921	1.22833	1.5049	2667.43	3010.4	3280.05	3966.3			N-acetyltransferase activity [GO:0008080]
A4H3I6	A4H3I6	Uncharacterized protein	LBRM_03_0150					0.136989	0.911521	0.755041	0.291157	3.3725e-05	3.20307e-05	1.99877e-05	3.32271e-05	2.07245	1.96833	1.22827	2.04186	4109.52	5059.81	3341.88	5394.26
A4H3I7	A4H3I7	Uncharacterized protein	LBRM_03_0160	+				0.0211908	0.061087	0.663722	0.966848	1.96119e-05	1.81438e-05	2.96376e-05	3.07073e-05	0.557047	0.515347	0.841809	0.872193	1097.44	1326.19	2247.33	2319.99
A4H3I8	A4H3I8	Putative ABC transporter protein	LBRM_03_0170		+			0.0585062	0.0142764	0.861127	0.0744126	0.000216332	0.000218823	0.000248091	0.000286743	2.62778	2.65804	3.01355	3.48306	5189.56	6841.46	8046.24	9233.06			ATP binding [GO:0005524];ATPase-coupled transmembrane transporter activity [GO:0042626]
A4H3I9	A4H3I9	Uncharacterized protein	LBRM_03_0180					0.528671	0.830954	0.770488	0.276595	2.96153e-06	3.12113e-06	2.35751e-06	2.93929e-06	0.13021	0.155528	0.117476	0.146467	260.085	400.203	315.358	387.699
A4H3J1	A4H3J1	Putative U2 splicing auxiliary factor	LBRM_03_0200					0.0428122	0.556056	0.076472	0.917588	0.00010801	0.000142117	0.000164196	0.000158259	4.29616	5.65278	6.53098	6.29486	8470.5	14562.2	17359.1	16750.5	mRNA splicing, via spliceosome [GO:0000398]	U2AF complex [GO:0089701]	metal ion binding [GO:0046872];RNA binding [GO:0003723]
A4H3J2	A4H3J2	Multifunctional fusion protein [Includes: L-glutamate gamma-semialdehyde dehydrogenase (EC 1.2.1.88) (L-glutamate gamma-semialdehyde dehydrogenase);Delta-1-pyrroline-5-carboxylate dehydrogenase (P5C dehydrogenase)]	LBRM_03_0210	+		+		0.0261743	0.405157	0.00998837	0.945441	0.00220729	0.0017841	0.00190128	0.00188844	35.6705	28.8316	30.7252	30.5178	70354.7	74219.2	81918.6	80827.8	proline catabolic process to glutamate [GO:0010133]		1-pyrroline-5-carboxylate dehydrogenase activity [GO:0003842];oxidoreductase activity, acting on the aldehyde or oxo group of donors, NAD or NADP as acceptor [GO:0016620]
A4H3J3	A4H3J3	Protein kinase domain-containing protein	LBRM_03_0220	+				0.0134485	0.310121	0.925346	0.564771	3.78912e-06	6.60191e-06	1.74168e-05	1.38564e-05	0.0889382	0.149649	0.408807	0.325237	173.438	390.095	1076.13	874.941			ATP binding [GO:0005524];protein kinase activity [GO:0004672]
A4H3J4	A4H3J4	Uncharacterized protein	LBRM_03_0230			+		0.166062	0.0370934	0.0248065	0.261298	2.57305e-05	3.6512e-05	3.34474e-05	2.51014e-05	0.722442	1.02516	0.939111	0.70478	1429.38	2639.09	2520.84	1870.25
A4H3J5	A4H3J5	Putative long chain fatty Acyl CoA synthetase (EC 6.2.1.3)	LBRM_03_0240					0.612967	0.593453	0.260951	0.806547	0.000287264	0.000270501	0.000296263	0.000287854	3.62427	3.41279	3.73782	3.63172	7151.9	8782.91	9998.03	9654.03			long-chain fatty acid-CoA ligase activity [GO:0004467]
A4H3J6	A4H3J6	Uncharacterized protein	LBRM_03_0250					1	0.116161	1	0.791455	2.09675e-06	5.15929e-06	2.38507e-06	2.28731e-06	0.0312481	0.252119	0.120598	0.131917	62.5215	644.405	324.848	349.771
A4H3J7	A4H3J7	Putative ribosomal protein L38	LBRM_03_0260	+		+		0.00455901	0.377164	0.00822222	0.899638	0.000631648	0.000341509	0.000255741	0.000274568	66.5804	35.9976	26.957	28.9415	131359	92703.5	72186.5	76199.7	translation [GO:0006412]	ribosome [GO:0005840]	structural constituent of ribosome [GO:0003735]
A4H3J9	A4H3J9	FYVE-type domain-containing protein	LBRM_03_0280					0.533526	0.0992343	0.0769227	0.885075	9.25785e-05	0.000126483	0.000106672	9.98341e-05	0.58312	0.796673	0.671889	0.628822	1148.15	2055.15	1803.99	1668.9	lipid transport [GO:0006869];lipoprotein metabolic process [GO:0042157];synaptonemal complex assembly [GO:0007130]	extracellular region [GO:0005576];synaptonemal complex [GO:0000795]	lipid binding [GO:0008289];metal ion binding [GO:0046872]
A4H3K2	A4H3K2	Uncharacterized protein	LBRM_03_0310			+		0.0758555	0.52342	0.0282371	0.967642	4.37539e-05	6.73549e-05	6.42765e-05	6.3896e-05	0.407161	0.626785	0.598138	0.594597	804.829	1613.9	1584.62	1574.92
A4H3K4	A4H3K4	Uncharacterized protein	LBRM_03_0330					0.408494	0.119155	0.556558	0.467409	6.20991e-06	7.38652e-06	9.19025e-06	1.19881e-05	0.161498	0.192097	0.239005	0.311768	320.456	496.883	630.186	828.256
A4H3K5	A4H3K5	Protein kinase domain-containing protein	LBRM_03_0340					0.0455828	0.0927951	0.0648883	0.0542961	1.27396e-06	3.63009e-06	3.38385e-06	6.50925e-06	0.00787703	0.0224452	0.0209227	0.0402474	15.8739	57.7126	55.7258	106.926			ATP binding [GO:0005524];protein kinase activity [GO:0004672]
A4H3K8	A4H3K8	Putative MFS transporter	LBRM_03_0370					0.0689389	0.935642	0.103287	0.77423	2.65442e-06	8.14726e-06	1.20041e-05	7.24701e-06	0.0350502	0.10758	0.158507	0.0956929	68.7221	279.319	426.068	255.661		integral component of membrane [GO:0016021]	transmembrane transporter activity [GO:0022857]
A4H3L1;A4H3L0	A4H3L1;A4H3L0	Putative 60S acidic ribosomal protein P2	LBRM_03_0400	+	+		+	0.0172819	0.0170579	0.236599	0.008	0.000766373	0.000709676	0.000643373	0.000877325	70.3353	65.1318	59.0468	80.5181	138936	167743	157690	213386	translational elongation [GO:0006414]	ribosome [GO:0005840]	structural constituent of ribosome [GO:0003735]
A4H3L2	A4H3L2	Conserved TLD domain protein	LBRM_03_0410					0.457118	0.533405	0.573151	0.540208	1.87105e-05	1.72131e-05	1.68655e-05	2.13978e-05	0.108686	0.0999886	0.0979694	0.124297	214.88	257.92	262.515	331.489
A4H3L4	A4H3L4	RRM domain-containing protein	LBRM_03_0430	+	+			0.0299833	0.0131572	0.216589	0.0687729	0.000127138	0.000148629	0.000177196	0.000217087	1.41375	1.65272	1.97037	2.41396	2788.18	4252.83	5273.34	6410.04			RNA binding [GO:0003723]
A4H3L5	A4H3L5	Uncharacterized protein	LBRM_03_0440	+		+		0.00321912	0.272007	0.0105785	0.10169	6.55041e-06	1.50944e-05	1.41344e-05	1.83579e-05	0.0327081	0.0753704	0.0705774	0.091666	64.8354	194.559	188.798	243.168	pseudouridine synthesis [GO:0001522]		pseudouridine synthase activity [GO:0009982];RNA binding [GO:0003723]
A4H3L6	A4H3L6	Putative 26S protease regulatory subunit (EC 3.6.4.8)	LBRM_03_0450		+			0.100112	0.0247426	0.629215	0.939054	0.000356251	0.000365608	0.000476742	0.000457957	8.03127	8.24219	10.7476	10.3241	15872.4	21207.3	28719.5	27343.4	protein catabolic process [GO:0030163]	cytoplasm [GO:0005737];proteasome complex [GO:0000502]	ATP binding [GO:0005524];peptidase activity [GO:0008233];proteasome-activating ATPase activity [GO:0036402]
A4H3L9	A4H3L9	Putative quinone oxidoreductase (EC 1.6.5.5)	LBRM_03_0480					0.366522	0.236195	0.798085	0.0943313	0.000105514	0.000112604	0.000115709	8.52154e-05	3.04627	3.25099	3.34061	2.46024	5994.34	8347.87	8917.74	6542.17			NADPH:quinone reductase activity [GO:0003960]
A4H3M0	A4H3M0	Uncharacterized protein	LBRM_03_0490					0.648715	0.855739	0.504139	0.380906	3.4249e-05	3.6818e-05	3.25488e-05	3.84221e-05	1.7098	1.83805	1.62492	1.91813	3374.06	4732.59	4349.63	5092.69
A4H3M2	A4H3M2	Kinase-like protein	LBRM_03_0510					0.944288	0.285245	0.989822	0.449712	4.54455e-06	4.29252e-06	4.32634e-06	2.6956e-06	0.116554	0.11009	0.110957	0.069134	229.797	283.311	298.573	181.996			GTP binding [GO:0005525];GTPase activity [GO:0003924];kinase activity [GO:0016301]
A4H3M3	A4H3M3	Putative MP99	LBRM_03_0520					0.846097	0.586558	0.695239	0.692274	2.40653e-05	2.23468e-05	2.31033e-05	2.4426e-05	0.328049	0.304623	0.314935	0.332966	650.539	783.659	842.54	883.158
A4H3M4	A4H3M4	Uncharacterized protein	LBRM_03_0530					0.264491	0.470053	0.499106	0.990144	5.80491e-06	8.50275e-06	4.31213e-06	6.07008e-06	0.352176	0.51585	0.261611	0.368263	697.211	1336.71	684.193	993.156
A4H3M5	A4H3M5	Uncharacterized protein	LBRM_03_0540	+				0.0236833	0.638535	0.0479669	0.608776	5.59447e-05	7.82123e-05	7.87527e-05	7.24313e-05	0.839331	1.17341	1.18152	1.08668	1651.31	3020.59	3151.48	2883.25
A4H3M8	A4H3M8	Uncharacterized protein	LBRM_03_0570					0.0758119	0.213625	0.0632284	0.402565	6.59038e-06	1.17215e-05	9.66771e-06	7.1162e-06	0.108311	0.192638	0.158885	0.116952	214.142	496.583	425.329	308.846
A4H3M9	A4H3M9	Hydroxymethylbilane hydrolyase [cyclizing] (EC 4.2.1.75) (Uroporphyrinogen-III cosynthase)	LBRM_03_0580					0.488755	0.134334	0.0740522	0.64125	2.71367e-05	3.75482e-05	3.02111e-05	2.70521e-05	0.901491	1.24737	1.00363	0.898681	1778.14	3211.1	2671.54	2375.69	protoporphyrinogen IX biosynthetic process [GO:0006782]		uroporphyrinogen-III synthase activity [GO:0004852]
A4H3N0	A4H3N0	Uncharacterized protein	LBRM_03_0590	+		+		0.00151515	0.894059	0.0114737	0.679218	0.000958011	0.00118422	0.00119456	0.00117135	3.88781	4.80581	4.84779	4.7536	7676.46	12376.2	12940.2	12606.6			ATP binding [GO:0005524];nucleic acid binding [GO:0003676]
A4H3N2	A4H3N2	tRNA_edit domain-containing protein	LBRM_03_0610					0.429254	0.279648	0.714901	0.143978	1.77028e-05	2.03793e-05	2.00628e-05	1.30379e-05	0.652928	0.751642	0.73997	0.480872	1280.41	1928.26	1980.03	1277.71			aminoacyl-tRNA editing activity [GO:0002161]
A4H3N4	A4H3N4	Uncharacterized protein	LBRM_03_0630					1	0.826654	1	0.151816	2.28813e-06	1.09487e-06	1.83759e-06	1.05948e-06	0.0342375	0.0141327	0.014305	0.0181987	66.6774	36.5044	37.1396	48.4031
A4H3N5	A4H3N5	Putative cytochrome c oxidase copper chaperone	LBRM_03_0640					0.303257	0.809618	0.253093	0.328446	5.75742e-05	7.86627e-05	7.08454e-05	8.11311e-05	6.42354	8.77638	7.9042	9.05177	12621.5	22633.4	21117.6	24039.9		mitochondrial intermembrane space [GO:0005758]	copper chaperone activity [GO:0016531];copper ion binding [GO:0005507]
A4H3N6	A4H3N6	Uncharacterized protein	LBRM_03_0650					0.0557138	0.873805	0.0522633	0.638127	1.55852e-05	2.67837e-05	2.38508e-05	2.6002e-05	0.185939	0.319542	0.284551	0.310216	368.414	821.747	758.617	824.546			hydrolase activity, acting on ester bonds [GO:0016788]
A4H3N7	A4H3N7	Uncharacterized protein	LBRM_03_0660					0.919536	0.0606177	0.26967	0.546816	1.82759e-05	2.34907e-05	1.74149e-05	1.51607e-05	1.62165	2.08436	1.54524	1.34522	3182.74	5363.72	4097.63	3578.37
A4H3N8	A4H3N8	Ubiquitin-like domain-containing protein	LBRM_03_0670					0.866696	0.0829497	0.175342	0.858522	0.000173336	0.000199668	0.000175813	0.000172037	2.90896	3.35086	2.95053	2.88716	5745.99	8633.49	7903.8	7649.35
A4H3N9	A4H3N9	Putative serine/threonine protein kinase (EC 2.7.11.1)	LBRM_03_0680		+			0.0781831	0.0240907	0.555996	0.924126	1.71313e-06	2.96493e-06	2.41899e-05	1.47066e-05	0.00662437	0.00705642	0.0926038	0.0568676	13.1894	18.0661	248.345	150.548			ATP binding [GO:0005524];protein serine kinase activity [GO:0106310];protein threonine kinase activity [GO:0106311]
A4H3P0	A4H3P0	Uncharacterized protein	LBRM_03_0690	+				0.0222294	0.138016	0.0547052	0.361947	7.77686e-06	1.57482e-05	1.88217e-05	2.55224e-05	0.164645	0.333407	0.398478	0.540339	324.306	859.452	1055.22	1430.8
A4H3P1	A4H3P1	Putative 6-phosphofructo-2-kinase / fructose-2,6-biphosphatase (EC 3.1.3.-)	LBRM_03_0700	+				0.00658	0.0745691	0.348929	0.155001	6.46805e-06	8.58099e-06	1.86719e-06	3.75216e-06	0.0313537	0.0415961	0.00905116	0.0181885	61.9297	107.342	24.2596	48.4763	fructose 2,6-bisphosphate metabolic process [GO:0006003];fructose metabolic process [GO:0006000]		6-phosphofructo-2-kinase activity [GO:0003873];ATP binding [GO:0005524];hydrolase activity [GO:0016787]
A4H3P4	A4H3P4	Uncharacterized protein	LBRM_03_0730	+		+		0.00392754	0.658476	0.00910791	0.787232	3.36107e-06	4.49626e-05	6.24002e-05	6.11716e-05	0.00877762	0.14946	0.207424	0.20334	17.49	385.11	554.75	539.653
A4H3P6	A4H3P6	zf-C6H2 domain-containing protein	LBRM_03_0750					0.0918706	0.798447	0.0847584	0.825574	6.23862e-05	8.92386e-05	8.2158e-05	8.54016e-05	0.594488	0.850368	0.782897	0.813806	1171.21	2187.55	2084.19	2153.83
A4H3P9	A4H3P9	Uncharacterized protein	LBRM_03_0780					0.80485	0.897711	0.590994	0.628467	1.31709e-05	1.78132e-05	1.35096e-05	1.98453e-05	0.0878163	0.118769	0.090075	0.132318	175.373	305.217	238.911	355.362
A4H3Q0	A4H3Q0	Uncharacterized protein	LBRM_03_0790					0.776048	0.866654	0.913312	0.944322	2.89754e-05	2.90312e-05	3.12453e-05	2.98394e-05	0.146827	0.14711	0.158329	0.151205	288.869	379.378	423.578	401.678
A4H3Q1	A4H3Q1	FCP1 homology domain-containing protein	LBRM_03_0800					0.297036	0.380879	0.0580611	0.284972	2.2422e-06	6.62953e-06	4.87833e-06	1.62416e-05	0.0259585	0.0854266	0.0628611	0.209285	51.5859	218.414	170.482	559.98
A4H3Q2	A4H3Q2	Putative peter pan protein	LBRM_03_0810	+		+		0.00157823	0.99362	0.010683	0.664793	2.13742e-05	5.11531e-05	5.36281e-05	5.0302e-05	0.504202	1.20667	1.26505	1.18659	997.947	3106.7	3384.1	3156.91	rRNA processing [GO:0006364]		rRNA binding [GO:0019843]
A4H3Q3	A4H3Q3	Inorganic diphosphatase (EC 3.6.1.1)	LBRM_03_0820					0.568966	0.998129	0.818815	0.859337	2.10678e-05	2.192e-05	2.37253e-05	2.25332e-05	0.592775	0.616752	0.667547	0.634007	1169.82	1589.93	1773.79	1683.46	phosphate-containing compound metabolic process [GO:0006796]	cytoplasm [GO:0005737]	inorganic diphosphatase activity [GO:0004427];magnesium ion binding [GO:0000287]
A4H3Q5	A4H3Q5	Amidohydro_3 domain-containing protein	LBRM_03_0840					0.197617	0.431278	0.156174	0.286768	1.00648e-05	1.5285e-05	1.38785e-05	1.82614e-05	0.13198	0.200433	0.181989	0.239462	257.622	515.836	487.891	632.512			hydrolase activity, acting on carbon-nitrogen (but not peptide) bonds [GO:0016810]
A4H3Q7	A4H3Q7	Uncharacterized protein	LBRM_03_0860					0.15592	0.0402201	0.860022	0.186542	6.94557e-06	7.31998e-06	9.36791e-06	1.26498e-05	0.110831	0.116806	0.149485	0.201853	218.651	299.978	398.209	534.696		integral component of membrane [GO:0016021]	copper ion binding [GO:0005507];oxidoreductase activity [GO:0016491]
A4H3Q8	A4H3Q8	Uncharacterized protein	LBRM_03_0870					0.0832798	0.532542	0.600932	0.905346	6.75132e-05	6.30146e-05	5.52933e-05	5.6806e-05	5.3834	5.02469	4.409	4.52962	10639.6	12931.7	11775	11974.5
A4H3Q9	A4H3Q9	Uncharacterized protein	LBRM_03_0880					0.952701	0.789939	0.969729	0.874451	9.92057e-05	9.66773e-05	9.75314e-05	9.27544e-05	2.80885	2.73726	2.76144	2.62619	5514.95	7054.4	7351.61	6986.08
A4H3R0	A4H3R0	Putative elongation initiation factor 2 alpha subunit	LBRM_03_0890					0.286506	0.338115	0.193673	0.273957	0.000925727	0.00103615	0.00100805	0.00110876	19.8186	22.1826	21.581	23.7372	39039.5	57170	57659.9	62910.9			translation initiation factor activity [GO:0003743]
A4H3R1	A4H3R1	Uncharacterized protein	LBRM_03_0900					0.51739	0.860679	0.903164	0.858478	2.19089e-05	2.36039e-05	2.08705e-05	2.02318e-05	0.292423	0.315047	0.278563	0.270039	574.743	815.337	753.096	721.24		integral component of membrane [GO:0016021]
A4H3R2	A4H3R2	Uncharacterized protein	LBRM_03_0910	+				0.00295918	0.307437	0.0308375	0.159109	4.28135e-05	8.46744e-05	9.75683e-05	5.9206e-05	1.00897	1.99549	2.29935	1.39528	1990.99	5133.57	6132.68	3666.39
A4H3S0	A4H3S0	Phosphoacetylglucosamine mutase (PAGM) (EC 5.4.2.3) (Acetylglucosamine phosphomutase) (N-acetylglucosamine-phosphate mutase)	LBRM_04_0010	+				0.00450307	0.183652	0.051504	0.835284	6.80265e-05	9.27785e-05	0.000110778	0.000108751	1.03873	1.41668	1.69153	1.66058	2049.38	3647.09	4519.5	4411.69	carbohydrate metabolic process [GO:0005975];UDP-N-acetylglucosamine biosynthetic process [GO:0006048]		magnesium ion binding [GO:0000287];phosphoacetylglucosamine mutase activity [GO:0004610]
A4H3S2;A4H3S3	A4H3S2	Calcium-transporting ATPase (EC 7.2.2.10)	LBRM_04_0030					0.499612	0.0327765	0.850325	0.0723859	6.745e-05	6.63019e-05	7.04477e-05	0.000100923	0.603871	0.593592	0.630709	0.903551	1192.46	1528.64	1685.19	2387.98		integral component of membrane [GO:0016021]	ATP binding [GO:0005524];hydrolase activity [GO:0016787];P-type calcium transporter activity [GO:0005388]
A4H3S5	A4H3S5	Uncharacterized protein	LBRM_04_0090					0.43492	0.789944	0.317922	0.974173	3.93081e-06	6.16951e-06	5.71914e-06	6.47424e-06	0.196044	0.343571	0.318491	0.341223	392.887	885.277	860.102	917.556
A4H3S6	A4H3S6	Uncharacterized protein	LBRM_04_0100					0.0756	0.0441203	0.107616	0.504393	0.000194165	0.000220156	0.000163488	0.00017689	3.17169	3.59626	2.67059	2.88951	6246	9258.3	7127.48	7676.44
A4H3S7	A4H3S7	DNA topoisomerase type IB small subunit (EC 5.99.1.2)	LBRM_04_0110					0.24044	0.543535	0.526353	0.303497	0.000195027	0.00012053	9.73534e-05	0.000112127	6.7369	4.16352	3.36292	3.87327	13230.3	10734.4	8973.21	10268.1	DNA topological change [GO:0006265]	chromosome [GO:0005694]	DNA binding [GO:0003677];DNA topoisomerase type I (single strand cut, ATP-independent) activity [GO:0003917]
A4H3S8	A4H3S8	Uncharacterized protein	LBRM_04_0120					0.706219	0.92738	0.953975	0.84148	3.99131e-05	4.38506e-05	4.88597e-05	4.08477e-05	1.412	1.5513	1.72851	1.44507	2791.82	3984.05	4567.51	3843.11
A4H3T2	A4H3T2	Uncharacterized protein	LBRM_04_0160					1	0.280428	1	0.185556	1.53043e-06	3.21772e-06	2.71569e-06	5.30542e-06	0.0298589	0.0817628	0.0655851	0.140933	60.6406	212.347	171.796	372.44
A4H3T3	A4H3T3	Putative exosome complex exonuclease RRP40	LBRM_04_0170					0.238271	0.874803	0.357198	0.943189	3.20344e-05	2.64798e-05	2.65444e-05	2.69069e-05	0.998391	0.825275	0.827289	0.838587	1969.45	2116.46	2204.31	2218.7		exosome (RNase complex) [GO:0000178]	exonuclease activity [GO:0004527];RNA binding [GO:0003723]
A4H3T4	A4H3T4	Uncharacterized protein	LBRM_04_0180					0.658114	0.535533	0.597096	0.179199	0.000108681	0.000113461	0.000103558	0.000118619	6.5482	6.83623	6.23956	7.14698	12953.9	17602.3	16633.5	18936.9
A4H3T5	A4H3T5	Uncharacterized protein	LBRM_04_0190					0.116816	0.441671	0.94178	0.245676	1.11044e-05	1.12242e-05	7.31824e-06	9.5371e-06	0.217537	0.219884	0.143365	0.186833	428.283	565.588	382.69	495.706
A4H3T8	A4H3T8	Uncharacterized protein	LBRM_04_0220					0.0767842	0.627923	0.184992	0.925169	0.000101478	8.54056e-05	8.05693e-05	7.97558e-05	1.72731	1.45374	1.37142	1.35757	3411.23	3748.48	3653.17	3587.85
A4H3T9;A4H3U1;A4H3U0;A4H3T7;A4H3T6	A4H3T9;A4H3U1;A4H3U0;A4H3T7	Uncharacterized protein	LBRM_04_0230			+		0.0600308	0.911342	0.00855814	0.12174	0.000544843	0.000321468	0.000428964	0.000316927	10.3229	6.09072	8.12739	6.00468	20405.8	15675	21694.8	15884
A4H3U2	A4H3U2	Surface antigen-like protein (Fragment)	LBRM_04_0260			+		0.752038	0.693328	0.0291429	0.326576	6.58978e-05	4.73626e-05	6.3843e-05	5.13811e-05	1.34409	0.966031	1.30217	1.04799	2650.51	2489.8	3484.11	2775.67
A4H3U3	A4H3U3	Uncharacterized protein	LBRM_04_0270					0.261467	0.808935	0.696438	0.382714	5.92872e-05	6.83117e-05	7.40632e-05	6.0665e-05	1.47082	1.6947	1.83739	1.505	2890.19	4340.48	4886.21	3998.44		integral component of membrane [GO:0016021]
A4H3U4	A4H3U4	GRAM domain-containing protein	LBRM_04_0280					0.647375	0.833701	0.562625	0.803635	0.000407145	0.000422259	0.000418626	0.000433554	11.6035	12.0343	11.9307	12.3562	22875.5	30987.8	31809.2	32707.3
A4H3U6	A4H3U6	Uncharacterized protein	LBRM_04_0300					0.395638	0.527153	0.484879	0.539937	1.3681e-05	1.65356e-05	1.00219e-05	1.37767e-05	0.482522	0.583204	0.35347	0.4859	956.217	1502.4	946.258	1285.08
A4H3U7	A4H3U7	Uncharacterized protein	LBRM_04_0310	+				0.0224067	0.0511247	0.0399552	0.126768	2.2561e-05	3.5671e-05	3.89407e-05	5.52986e-05	0.41617	0.658002	0.718317	1.02006	824.536	1691.38	1920.85	2709.56	translation [GO:0006412]	mitochondrial ribosome [GO:0005761]	structural constituent of ribosome [GO:0003735]
A4H3U8	A4H3U8	Putative adenosine monophosphate deaminase (EC 3.5.4.6)	LBRM_04_0320					0.905623	0.212211	0.311568	0.690796	6.70633e-05	4.96852e-05	6.6894e-05	6.03536e-05	0.319024	0.236356	0.318219	0.287105	630.498	608.124	850.096	761.531	IMP salvage [GO:0032264]		AMP deaminase activity [GO:0003876]
A4H3U9	A4H3U9	ADH_N domain-containing protein	LBRM_04_0330					0.171631	0.747277	0.231982	0.928396	3.94946e-05	5.11066e-05	5.33939e-05	5.51136e-05	0.781252	1.01095	1.0562	1.09021	1547.18	2604.65	2811.68	2878.58
A4H3V2	A4H3V2	Putative mitochondrial exoribonuclease DSS-1 (EC 3.1.13.1)	LBRM_04_0360			+		0.0372359	0.667769	0.016644	0.724742	2.35164e-06	8.38092e-06	9.03645e-06	1.24108e-05	0.025583	0.0911744	0.0983058	0.135015	50.0135	235.546	257.814	362.364			exoribonuclease II activity [GO:0008859];RNA binding [GO:0003723]
A4H3V3	A4H3V3	Putative ADP-ribosylation factor	LBRM_04_0370	+				0.000900901	0.163689	0.0631624	0.588705	1.08584e-06	2.18382e-06	3.93198e-06	3.5349e-06	0	0.107673	0.193866	0.174287	0	277.457	517.205	464.671			GTP binding [GO:0005525]
A4H3V5	A4H3V5	Uncharacterized protein	LBRM_04_0390					0.241124	0.547001	0.246079	0.308543	1.93079e-05	2.59555e-05	2.40268e-05	2.97655e-05	0.595186	0.800108	0.740655	0.917555	1173.99	2066.82	1972.84	2441.06
A4H3V6	A4H3V6	Uncharacterized protein	LBRM_04_0400					0.0739206	0.931211	0.794715	0.116174	9.93238e-06	8.95319e-06	1.58174e-05	9.40182e-06	0.250615	0.225908	0.399108	0.237228	493.718	580.927	1065.25	624.649
A4H3W0	A4H3W0	Anaphase promoting complex, subunit 10-like protein	LBRM_04_0440					0.252056	0.833958	0.0573552	0.356455	1.2492e-06	3.2796e-06	1.87521e-06	2.88356e-06	0.0209072	0.0923805	0.0528214	0.0812247	42.1295	238.349	141.289	215.776	anaphase-promoting complex-dependent catabolic process [GO:0031145];cell cycle [GO:0007049];cell division [GO:0051301]	anaphase-promoting complex [GO:0005680]
A4H3W2	A4H3W2	Uncharacterized protein	LBRM_04_0460					0.636781	0.871408	0.672605	0.807195	0.000357492	0.000371157	0.000347486	0.00036387	9.15073	9.50052	8.89463	9.314	18062.4	24420.8	23792.8	24744.4
A4H3W3	A4H3W3	Serine/threonine protein kinase-like protein	LBRM_04_0480					0.924175	0.137362	0.484761	0.0365395	1.56389e-06	1.12267e-06	1.40219e-06	4.05961e-06	0.00327976	0.00797078	0.00995533	0.0288226	6.35188	20.5164	26.458	76.1842			ATP binding [GO:0005524];protein serine/threonine kinase activity [GO:0004674]
A4H3W4	A4H3W4	Putative calpain-like cysteine peptidase (EC 3.4.22.-)	LBRM_04_0490		+			0.317689	0.0158767	0.127277	0.291162	0.000665465	0.000609364	0.000701891	0.000755926	7.04524	6.4513	7.43088	8.00294	13904.3	16607.7	19875.2	21239.8			calcium-dependent cysteine-type endopeptidase activity [GO:0004198]
A4H3W5	A4H3W5	Adenylosuccinate lyase (ASL) (EC 4.3.2.2) (Adenylosuccinase)	LBRM_04_0500					0.604085	0.282388	0.811419	0.563813	0.0001968	0.000201296	0.000210739	0.00023488	3.67274	3.75664	3.93288	4.3834	7265.72	9678.96	10549.3	11644.6	'de novo' AMP biosynthetic process [GO:0044208];'de novo' IMP biosynthetic process [GO:0006189]		(S)-2-(5-amino-1-(5-phospho-D-ribosyl)imidazole-4-carboxamido)succinate AMP-lyase (fumarate-forming) activity [GO:0070626];N6-(1,2-dicarboxyethyl)AMP AMP-lyase (fumarate-forming) activity [GO:0004018]
A4H3W7	A4H3W7	60S ribosomal protein L11 (L5, L16)	LBRM_04_0520 LBRM_22_0030					0.0619018	0.500925	0.600906	0.0960763	0.00137731	0.00129458	0.0011408	0.00140853	63.7969	59.9647	52.8415	65.2429	125772	154382	141197	173434	translation [GO:0006412]	ribosome [GO:0005840]	structural constituent of ribosome [GO:0003735]
A4H3W8	A4H3W8	Putative ADP-ribosylation factor	LBRM_04_0530	+				0.00896503	0.276412	0.244858	0.804413	9.84545e-07	5.24375e-06	7.2534e-06	7.48798e-06	0.0304007	0.248707	0.344024	0.355151	60.8546	648.028	924.703	946.572			GTP binding [GO:0005525]
A4H3W9	A4H3W9	Uncharacterized protein	LBRM_04_0540	+				0.0281203	0.152879	0.504082	0.692882	5.8218e-05	6.3638e-05	8.53621e-05	7.85274e-05	1.66685	1.82203	2.44401	2.24833	3287.23	4680.76	6559.13	5957.45
A4H3X0	A4H3X0	NTP_transf_2 domain-containing protein	LBRM_04_0550	+		+		0.0135111	0.899214	0.01825	0.169118	2.28973e-06	1.62307e-05	1.00977e-05	1.33693e-05	0.00728451	0.051636	0.0321245	0.042533	14.1436	133.262	86.1676	112.685			nucleotidyltransferase activity [GO:0016779]
A4H3X2	A4H3X2	Putative huntingtin interacting protein (HIP)	LBRM_04_0570					0.530465	0.303665	0.0312081	0.614529	3.06154e-05	6.11526e-05	3.54337e-05	4.49882e-05	0.272729	0.54476	0.315651	0.400764	536.571	1400.88	846.527	1070.68		integral component of membrane [GO:0016021]	palmitoyltransferase activity [GO:0016409]
A4H3X3	A4H3X3	Uncharacterized protein	LBRM_04_0580					0.905604	0.215196	0.528351	0.488446	9.56322e-06	7.5121e-06	8.90638e-06	1.20793e-05	0.246723	0.193806	0.229777	0.311634	487.841	499.088	614.245	831.334
A4H3X5	A4H3X5	Uncharacterized protein	LBRM_04_0600					0.0304109	0.470545	0.370007	0.998554	0.000371583	0.00041385	0.000455159	0.000456412	2.1677	2.41428	2.65526	2.66257	4282.74	6205.91	7107.43	7043.95
A4H3X6	A4H3X6	Putative tyrosine phosphatase (EC 3.1.3.48)	LBRM_04_0610					0.156279	0.451708	0.365416	0.964263	1.59716e-05	6.86587e-06	5.15705e-06	5.29158e-06	0.517116	0.222297	0.16697	0.171326	1026.27	571.831	446.999	453.844			protein tyrosine phosphatase activity [GO:0004725]
A4H3X7	A4H3X7	DENN domain-containing protein	LBRM_04_0620					0.406945	0.160611	0.0777207	0.547285	2.93573e-06	1.10263e-06	1.86978e-06	4.00618e-06	0.0174598	0.00655775	0.0111202	0.0238262	34.2066	16.9377	29.4788	62.5138			guanyl-nucleotide exchange factor activity [GO:0005085]
A4H3X8	A4H3X8	Putative spermidine synthase (EC 2.5.1.16)	LBRM_04_0630					0.598641	0.0426235	0.430146	0.0908179	0.000371262	0.000415787	0.000395692	0.000312209	11.1715	12.5113	11.9066	9.39454	22099.8	32243.9	31797	24911.9	polyamine biosynthetic process [GO:0006596]		spermidine synthase activity [GO:0004766]
A4H3X9	A4H3X9	Uncharacterized protein	LBRM_04_0640					0.037807	0.101543	0.0687358	0.575026	3.02797e-05	4.09854e-05	4.55451e-05	4.91132e-05	1.01839	1.37845	1.5318	1.65181	2013.72	3550.88	4080.87	4380.99		integral component of membrane [GO:0016021]
A4H3Y0	A4H3Y0	Uncharacterized protein	LBRM_04_0650					0.193616	0.425706	0.552729	0.66402	0.000162457	0.00017775	0.000188019	0.000204558	6.99522	7.6537	8.09591	8.80802	13805.6	19700.7	21561.4	23295.1		integral component of membrane [GO:0016021]
A4H3Y3	A4H3Y3	TPR_REGION domain-containing protein (Fragment)	LBRM_04_0680					0.0315968	0.688963	0.093586	0.642244	1.8084e-05	3.02961e-05	3.95198e-05	3.50631e-05	0.28972	0.485366	0.633138	0.561738	571.55	1251.77	1691.78	1501.06
A4H3Y4	A4H3Y4	Uncharacterized protein	LBRM_04_0700					0.692714	0.146282	0.597656	0.155445	1.65668e-05	1.8191e-05	1.76108e-05	2.75609e-05	0.625752	0.6871	0.665187	1.04102	1237.12	1767.28	1786.25	2746.7
A4H3Y5	A4H3Y5	Uncharacterized protein	LBRM_04_0710	+		+		0.0172671	0.228593	0.026474	0.211077	1.01647e-05	2.62004e-05	2.57445e-05	3.44626e-05	0.161632	0.41662	0.40937	0.548	318.178	1074.7	1097.46	1446.78
A4H3Y6	A4H3Y6	Uncharacterized protein	LBRM_04_0720					0.0470155	0.797307	0.611478	0.180331	6.84705e-06	8.15002e-06	1.16524e-05	7.4065e-06	0.396608	0.472082	0.674956	0.429014	787.721	1218.77	1807.73	1129.11
A4H3Y7	A4H3Y7	Putative chaperone protein DNAj	LBRM_04_0730					0.231304	0.0571093	0.0561682	0.624874	0.000106117	0.000149379	0.000127815	0.000117852	2.10462	2.96263	2.53497	2.33736	4132.22	7624.33	6793.2	6212.39	protein folding [GO:0006457];response to heat [GO:0009408]		ATP binding [GO:0005524];heat shock protein binding [GO:0031072];metal ion binding [GO:0046872];unfolded protein binding [GO:0051082]
A4H3Y8	A4H3Y8	Putative 60S ribosomal protein L10	LBRM_04_0740 LBRM_04_0950					0.0469942	0.46228	0.042478	0.384392	0.00217506	0.00184213	0.00187811	0.00174253	88.3704	74.8438	76.3054	70.797	174402	192856	203348	187942	translation [GO:0006412]	ribosome [GO:0005840]	structural constituent of ribosome [GO:0003735]
A4H3Y9	A4H3Y9	Nascent polypeptide associated complex subunit-like protein, copy 1	LBRM_04_0750					0.0577122	0.583976	0.0849509	0.912136	0.000504506	0.000715635	0.000749622	0.000767142	27.2706	38.6829	40.5201	41.4671	54235.2	99616.2	108157	110304		nascent polypeptide-associated complex [GO:0005854]
A4H3Z0	A4H3Z0	Putative heat shock protein	LBRM_04_0760					0.741294	0.0768529	0.0969886	0.972165	2.45157e-05	2.89303e-05	2.37366e-05	2.31402e-05	0.386872	0.456537	0.374578	0.365166	763.749	1176.28	995.995	967.653		integral component of membrane [GO:0016021]
A4H3Z1	A4H3Z1	Uncharacterized protein	LBRM_04_0770	+	+			0.0261746	0.0100488	0.131842	0.495297	9.00297e-06	1.42908e-05	2.94871e-05	3.59629e-05	0.0709291	0.112589	0.232311	0.283331	139.069	289.703	618.875	752.934
A4H3Z2	A4H3Z2	Pescadillo homolog	LbrM04_V2.0780 LbrM_04_0780	+		+		0.0244558	0.459364	0.00544681	0.731928	0.000122122	0.000161163	0.000173051	0.000195719	1.58053	2.08579	2.23965	2.53302	3124.14	5368.63	5949.97	6739.67	maturation of 5.8S rRNA from tricistronic rRNA transcript (SSU-rRNA, 5.8S rRNA, LSU-rRNA) [GO:0000466];maturation of LSU-rRNA from tricistronic rRNA transcript (SSU-rRNA, 5.8S rRNA, LSU-rRNA) [GO:0000463]	nucleolus [GO:0005730];nucleoplasm [GO:0005654];preribosome, large subunit precursor [GO:0030687]	ribonucleoprotein complex binding [GO:0043021]
A4H3Z3	A4H3Z3	Uncharacterized protein (Fragment)	LBRM_04_0790					0.302344	0.776459	0.100823	0.833072	1.70702e-05	5.54079e-05	4.49497e-05	3.61501e-05	0.137774	0.4472	0.36279	0.291768	271.795	1148.96	983.616	775.131
A4H3Z4	A4H3Z4	Tyrosine phospatase-like protein (EC 3.1.3.48)	LBRM_04_0800					1	0.170898	0.183398	0.158945	2.37027e-06	1.40988e-06	1.3131e-06	2.84592e-06	0.0181725	0.0164087	0.0129822	0.0331217	36.2311	41.8033	35.1127	87.1433			protein tyrosine phosphatase activity [GO:0004725]
A4H3Z5	A4H3Z5	Putative serine peptidase, Clan S-, family S54	LBRM_04_0810					0.683276	0.975121	0.384815	0.30986	3.06387e-05	2.44325e-05	2.87976e-05	2.30848e-05	0.951187	0.758515	0.89403	0.716676	1873.79	1946.21	2389.83	1907.9		integral component of membrane [GO:0016021]	serine-type endopeptidase activity [GO:0004252]
A4H3Z6	A4H3Z6	Uncharacterized protein	LBRM_04_0820		+			0.198759	0.0229749	0.445694	0.184136	2.80931e-05	3.60064e-05	1.95603e-05	1.19032e-05	0.785491	1.00675	0.54691	0.332817	1560.8	2594.91	1471.04	881.533
A4H3Z7	A4H3Z7	Uncharacterized protein	LBRM_04_0830					0.174665	0.206719	0.111013	0.140452	2.8048e-06	5.94435e-06	4.89513e-06	9.4203e-06	0.0747947	0.170555	0.140451	0.270287	146.178	440.782	376.959	719.235
A4H3Z9	A4H3Z9	Uncharacterized protein	LBRM_04_0850					0.260902	0.270572	0.062412	0.177573	3.57091e-06	6.80194e-06	5.26943e-06	8.26098e-06	0.0278562	0.053061	0.041106	0.0644427	55.6736	136.775	108.357	171.447
A4H401	A4H401	Uncharacterized protein	LBRM_04_0870	+		+		0.0273167	0.602619	0.0101857	0.152408	1.03511e-05	3.09081e-06	6.2091e-06	2.89954e-06	0.624729	0.163109	0.374742	0.174998	1228.64	421.373	1000.13	456.763
A4H402	A4H402	Putative ubiquitin-conjugating enzyme e2 (EC 6.3.2.19)	LBRM_04_0880	+		+		0.0196012	0.427059	0.00910877	0.513791	0.000427143	0.000286316	0.000279024	0.00031106	25.0656	16.8016	16.3737	18.2536	49466.1	43233.9	43812.6	48317.8			ATP binding [GO:0005524];ligase activity [GO:0016874];transferase activity [GO:0016740]
A4H403	A4H403	Uncharacterized protein	LBRM_04_0890	+		+		0.0196352	0.475726	0.0154413	0.307446	0.000140999	0.000112129	8.67676e-05	0.000105721	1.76772	1.40578	1.08782	1.32544	3485.67	3618.72	2928.07	3511.15
A4H405	A4H405	PDZ domain-containing protein	LBRM_04_0910		+	+		0.486611	0	0.002	0.491635	3.10525e-05	0.000121296	4.0924e-05	2.89219e-05	0.366539	1.43176	0.483061	0.341391	724.009	3692.35	1302.7	908.593	protein secretion by the type III secretion system [GO:0030254]
A4H407	A4H407	Uncharacterized protein	LBRM_04_0930	+				0.0212936	0.52242	0.0814745	0.449837	5.42894e-06	9.00705e-06	1.22392e-05	1.01172e-05	0.0795379	0.13196	0.179313	0.148225	157.165	340.13	478.319	391.724
A4H408	A4H408	WASH_WAHD domain-containing protein	LBRM_04_0940					0.993925	0.481993	0.530534	0.792037	2.08547e-06	1.86133e-06	2.42523e-06	2.98594e-06	0.0240952	0.0215056	0.0251838	0.0344992	47.5157	55.7717	65.5262	92.084
A4H410	A4H410	Putative adenylate kinase (EC 2.7.4.3)	LBRM_04_0960	+				0.0115589	0.632979	0.149103	0.0382439	9.40735e-05	0.000117818	0.000170352	0.000111872	4.1371	5.1813	7.49163	4.91984	8193.59	13319	20086.5	13032.4			adenylate kinase activity [GO:0004017];ATP binding [GO:0005524]
A4H411	A4H411	Uncharacterized protein	LBRM_04_0970					0.179548	1	1	0.311204	8.13153e-07	1.33517e-06	1.03681e-06	1.60804e-06	0.00666618	0.0105454	0.0190317	0.0162011	13.1851	27.5758	51.0106	41.9233
A4H413	A4H413	Uncharacterized protein	LBRM_04_0990					0.503879	0.753942	0.148162	1	2.18021e-06	1.22603e-06	1.78435e-06	1.54372e-06	0.0162462	0.00913596	0.00844558	0.0104319	31.9662	23.522	22.4218	27.6956
A4H414	A4H414	Uncharacterized protein	LBRM_04_1000					0.540021	0.478684	0.780686	0.40455	0.00012072	0.000118445	0.000115847	0.000124542	3.70408	3.63428	3.55457	3.82135	7301.85	9364.31	9461.07	10138.8
A4H415	A4H415	Putative chloride channel protein	LBRM_04_1010					0.361697	0.190687	0.425025	0.400738	0.000162095	3.2787e-05	3.20603e-05	3.66745e-05	1.25873	0.254605	0.248962	0.284793	2418.91	654.578	666.865	755.537	chloride transport [GO:0006821]	integral component of membrane [GO:0016021]	voltage-gated chloride channel activity [GO:0005247]
A4H416	A4H416	Uncharacterized protein	LBRM_04_1020					0.205161	0.255575	0.890851	0.377702	3.97896e-06	2.80364e-06	5.51635e-06	4.56184e-06	0.135772	0.108761	0.213995	0.176967	271.516	282.097	572.376	471.029	cleavage involved in rRNA processing [GO:0000469]	nucleolus [GO:0005730]
A4H417	A4H417	Uncharacterized protein	LBRM_04_1030					0.313816	0.0510408	0.324637	0.0557494	3.83507e-05	3.25819e-05	3.34605e-05	4.91908e-05	1.24815	1.0604	1.089	1.60095	2470.79	2735.47	2916.47	4251.61		integral component of membrane [GO:0016021]
A4H418	A4H418	Acyltransferase-like protein, copy 1	LBRM_04_1040					0.152222	0.290181	0.714174	0.44739	6.88614e-06	8.31914e-06	9.52794e-06	1.37845e-05	0.254759	0.307775	0.352495	0.509969	506.006	789.224	943.323	1361.93			transferase activity, transferring acyl groups [GO:0016746]
A4H419	A4H419	Acyltransferase-like protein, copy 1	LBRM_04_1050					0.19219	0.63115	0.272269	0.258261	0.000248891	2.77435e-05	2.41309e-05	3.02199e-05	6.47327	0.721566	0.627608	0.785974	12753.6	1859.78	1677.9	2090.3		integral component of membrane [GO:0016021]	transferase activity, transferring acyl groups [GO:0016746]
A4H420	A4H420	Acyltransferase-like protein, copy 2	LBRM_04_1060	+	+			0.0158621	0.0140625	0.053393	0.224787	5.38039e-05	7.17893e-05	8.49585e-05	9.68139e-05	1.35172	1.80357	2.13442	2.43227	2677.57	4643.62	5679.45	6460.15		integral component of membrane [GO:0016021]	transferase activity, transferring acyl groups [GO:0016746]
A4H421	A4H421	Uncharacterized protein	LBRM_04_1070	+				0.0134807	0.745749	0.369982	0.121495	6.89788e-06	5.10088e-06	2.91176e-06	4.1419e-06	0.138841	0.102671	0.0586079	0.0833683	275.968	262.536	156.805	221.913
A4H423	A4H423	Uncharacterized protein	LBRM_04_1090	+				0.0012973	0.812051	0.0342693	0.131136	2.84507e-05	3.92949e-05	4.74819e-05	3.76545e-05	0.330108	0.455932	0.550923	0.436898	651.231	1173.56	1470.37	1162.84
A4H426	A4H426	Uncharacterized protein	LBRM_04_1130					0.286516	0.59348	0.430175	0.369516	1.25453e-06	1.58325e-06	9.06901e-07	1.33394e-06	0	0.0201224	0.0115263	0.0101177	0	51.5669	30.5931	27.15
A4H427	A4H427	Putative cytochrome c oxidase assembly factor (EC 1.9.3.1)	LBRM_04_1140					0.473806	0.864723	0.313158	0.454089	5.15516e-05	1.59138e-05	2.02169e-05	1.65415e-05	1.53642	0.47429	0.602537	0.492997	2969.4	1226.67	1619.86	1310.17	cellular copper ion homeostasis [GO:0006878];respiratory chain complex IV assembly [GO:0008535]	integral component of membrane [GO:0016021];mitochondrial inner membrane [GO:0005743]	copper chaperone activity [GO:0016531];copper ion binding [GO:0005507];oxidoreductase activity [GO:0016491]
A4H428	A4H428	Uncharacterized protein	LBRM_04_1150					0.420926	0.336546	0.997677	0.917732	2.88019e-06	2.53094e-06	4.40949e-06	4.97058e-06	0.0850927	0.0791142	0.137835	0.155374	165.089	203.997	364.287	415.787
A4H430	A4H430	Fructose-bisphosphatase (EC 3.1.3.11)	LBRM_04_1170					0.22504	0.735633	0.0467406	0.225054	0.000165002	0.000205145	0.000183405	0.000211649	4.24127	5.2731	4.7143	5.44029	8371.39	13586.3	12578.9	14434.8	carbohydrate metabolic process [GO:0005975]		fructose 1,6-bisphosphate 1-phosphatase activity [GO:0042132];metal ion binding [GO:0046872]
A4H431	A4H431	31-O-demethyl-FK506 methyltransferase	LBRM_04_1180			+		0.0955727	0.4597	0.0121649	0.660169	1.58865e-06	4.7902e-06	2.80682e-06	3.69806e-06	0.0198341	0.121498	0.071192	0.0937974	39.4514	314.107	188.836	250.744	methylation [GO:0032259]	integral component of membrane [GO:0016021]	methyltransferase activity [GO:0008168]
A4H432	A4H432	Putative RNA-binding protein	LBRM_04_1190					0.241847	0.797892	0.747234	0.102267	0.000702729	0.000733808	0.000632999	0.000750295	19.9645	20.8474	17.9834	21.3158	39390.3	53600.1	48045	56529.8			RNA binding [GO:0003723]
A4H433	A4H433	Uncharacterized protein	LBRM_04_1200					0.11338	0.0353383	0.214421	0.0391969	4.38615e-05	1.23001e-05	9.93776e-06	1.86423e-05	0.172037	0.0482444	0.0389786	0.0731204	338.854	124.095	104.658	194.273
A4H434	A4H434	Putative tRNA nucleotidyltransferase (EC 2.7.7.25)	LBRM_04_1210					0.181662	0.120365	0.607225	0.117733	3.2896e-05	3.70748e-05	3.9185e-05	5.08783e-05	0.568221	0.640402	0.676852	0.878833	1124.05	1644.37	1810.15	2328.34	RNA processing [GO:0006396]		nucleotidyltransferase activity [GO:0016779];RNA binding [GO:0003723]
A4H435	A4H435	Uncharacterized protein	LBRM_04_1220					0.218987	0.0560188	0.184921	0.0837874	1.80929e-05	1.12682e-05	1.22562e-05	1.92985e-05	0.878254	0.546974	0.594933	0.936775	1747.27	1411.46	1597.41	2478.1
A4H437	A4H437	Uncharacterized protein	LBRM_04_1240					0.543544	0.282647	0.558786	0.268895	3.89777e-05	4.38202e-05	4.04688e-05	8.9421e-05	0.320987	0.360865	0.333265	0.736393	634.014	930.082	889.574	1979.57
A4H438	A4H438	Actin	LBRM_04_1250			+		0.627061	0.169566	0.0233287	0.38284	0.000876643	0.000655703	0.000852946	0.000779194	41.7688	31.2418	40.6397	37.1257	82414.2	80553.4	108298	98277.9
A4H439	A4H439	Surface antigen-like protein	LbrM_04_1260					0.69504	0.615164	0.22242	0.660673	0.000110177	8.31212e-05	0.000100265	8.602e-05	3.30001	2.48963	3.00313	2.57645	6520.49	6413.73	8056.94	6827.83
A4H440;A4H446;A4H445;A4H3Y2	A4H440;A4H446	Surface antigen-like protein	LbrM_04_1270		+			0.94609	0.028366	0.181946	0.372234	0.000646436	0.000454447	0.000618296	0.000712495	32.2396	22.6646	30.8362	35.5341	63269.9	58496.1	82713.7	94408.4
A4H443	A4H443	Uncharacterized protein	LbrM_04_1300					0.981979	0.41322	0.6034	0.660583	5.63415e-06	6.49762e-06	7.13977e-06	9.1893e-06	0.312038	0.345701	0.395423	0.508933	617.041	887.987	1047.9	1355.95
A4H444	A4H444	Uncharacterized protein	LbrM_04_1320					0.295882	0.918364	0.460215	0.775586	2.67509e-06	2.16816e-06	1.89087e-06	1.97808e-06	0.0957203	0.0442731	0.0676592	0.0707798	189.483	115.192	178.418	188.281		integral component of membrane [GO:0016021]
A4H447	A4H447	Uncharacterized protein	LBRM_05_0010					0.778779	0.0474074	0.324193	0.276381	1.67837e-05	2.39688e-05	1.40628e-05	8.74565e-06	0.160061	0.228584	0.134113	0.0834047	312.563	587.193	358.186	222.59
A4H449	A4H449	Putative ras-like small GTPases	LBRM_05_0030					0.0487135	0.109958	0.815657	0.896135	0.000331008	0.000337132	0.000381742	0.000385758	15.2524	15.5346	17.5902	17.7752	30068	40012.2	46886.3	47190.5	intracellular protein transport [GO:0006886];vesicle-mediated transport [GO:0016192]	endoplasmic reticulum [GO:0005783];Golgi apparatus [GO:0005794]	GTP binding [GO:0005525]
A4H450	A4H450	Putative paraflagellar rod component par4	LBRM_05_0040					0.1215	0.532426	0.37829	0.276869	0.00020268	0.000183647	0.00017652	0.000196996	2.97045	2.69151	2.58706	2.88715	5864.9	6920.82	6898.87	7650.15		motile cilium [GO:0031514]
A4H451	A4H451	Uncharacterized protein	LBRM_05_0050					0.0574566	0.843796	0.239891	0.414673	0.000102326	7.54137e-05	6.28707e-05	7.32339e-05	1.07336	0.791064	0.659492	0.768199	2107.18	2033.25	1759.29	2031.72	cAMP biosynthetic process [GO:0006171]
A4H452	A4H452	Major vault protein	LBRM_05_0060					0.967521	0.217944	0.473558	0.775909	0.00011046	0.000138424	0.000106542	9.45382e-05	1.18418	1.48396	1.14218	1.01349	2359.46	3813.59	3062.4	2690.9		cytoplasm [GO:0005737];nucleus [GO:0005634]
A4H453	A4H453	Dynein light chain	LBRM_05_0070					0.669467	0.236269	0.123035	0.693159	0.000115334	0.000155437	0.000121815	0.000131921	10.9321	14.7334	11.5465	12.5044	21584.4	37911.4	30964.6	33131.8	microtubule-based process [GO:0007017]	cytoplasm [GO:0005737];dynein complex [GO:0030286];microtubule [GO:0005874]
A4H454	A4H454	Uncharacterized protein	LBRM_05_0080					0.0529683	0.362961	0.144796	0.247321	2.19195e-05	3.80951e-05	3.85424e-05	2.66026e-05	0.993267	1.72626	1.74653	1.20548	1969.13	4459.47	4690.37	3175.52	rRNA processing [GO:0006364]
A4H455	A4H455	Putative NUDIX hydrolase dihydroneopterin triphosphate pyrophosphohydrolase/hydrolase (EC 3.6.1.-)	LBRM_05_0090					0.908593	0.0562049	0.20756	0.382806	2.88257e-05	1.95974e-05	2.84112e-05	3.34216e-05	1.43704	0.976987	1.41638	1.66617	2846.85	2507.18	3768.77	4429.84			hydrolase activity [GO:0016787]
A4H456	A4H456	Serine/threonine-protein phosphatase (EC 3.1.3.16)	LBRM_05_0100					0.875706	0.237382	0.485101	0.351326	0.000615137	0.000576022	0.000608436	0.000660389	8.5694	8.02449	8.47605	9.1998	16945.9	20681.5	22653.4	24349.3			DNA binding [GO:0003677];protein serine phosphatase activity [GO:0106306];protein threonine phosphatase activity [GO:0106307]
A4H457	A4H457	Uncharacterized protein	LBRM_05_0110					0.791017	0.564806	0.694835	0.537541	7.28375e-06	4.75172e-06	6.88972e-06	5.48335e-06	0.52435	0.342072	0.495984	0.394741	1029.62	882.426	1317.47	1050.23
A4H458	A4H458	Uncharacterized protein	LBRM_05_0120			+		1	0.0581262	0.0033617	0.347508	1.09632e-06	1.40733e-05	9.05643e-06	3.01876e-06	0.00519613	0.373564	0.235697	0.0801307	10.6508	963.703	638.809	214.675
A4H459	A4H459	Protein kinase domain-containing protein	LBRM_05_0130					0.2312	0.145073	0.498259	0.104388	1.73201e-05	1.52555e-05	1.47591e-05	2.59034e-05	0.361076	0.318035	0.307687	0.540015	710.914	821.649	827.047	1427.38			ATP binding [GO:0005524];protein serine/threonine kinase activity [GO:0004674]
A4H460	A4H460	RNA helicase (EC 3.6.4.13)	LBRM_05_0140					0.311562	0.243571	0.0573961	0.961961	0.000447331	0.000532065	0.000479969	0.000481707	5.98372	7.11717	6.42031	6.44356	11791.1	18345.7	17132.4	17112.8			ATP binding [GO:0005524];hydrolase activity [GO:0016787];RNA binding [GO:0003723];RNA helicase activity [GO:0003724]
A4H461	A4H461	Uncharacterized protein	LBRM_05_0150					0.816144	0.0549787	0.301143	0.411381	7.17832e-05	9.27818e-05	7.57864e-05	5.95012e-05	1.51713	1.96094	1.60174	1.25756	2981.73	5034.15	4263.17	3343.03
A4H463	A4H463	Uncharacterized protein	LBRM_05_0170	+				0.0230869	0.36288	0.54404	0.0529288	1.45827e-05	7.22919e-06	1.1231e-06	3.44795e-06	0.178535	0.0913676	0.0141946	0.0435776	348.478	234.671	37.995	115.194
A4H464	A4H464	Dihydrolipoamide acetyltransferase component of pyruvate dehydrogenase complex (EC 2.3.1.-)	LBRM_05_0180					0.0414935	0.0902375	0.512148	0.13959	9.74944e-05	9.18035e-05	8.43355e-05	6.87416e-05	1.96827	1.85338	1.70261	1.38779	3886.99	4775.39	4535.5	3669.55			transferase activity, transferring acyl groups [GO:0016746]
A4H465	A4H465	C3H1-type domain-containing protein	LBRM_05_0190			+		0.137958	0.788076	0.017329	0.319423	4.76017e-05	7.42915e-05	5.69648e-05	7.14364e-05	1.2967	2.02374	1.55175	1.94597	2565.71	5215.17	4129.73	5148.27		nucleus [GO:0005634]	metal ion binding [GO:0046872]
A4H466	A4H466	CP-type G domain-containing protein	LBRM_05_0200					0.0509622	0.431975	0.272998	0.629095	5.97053e-05	7.10678e-05	9.60804e-05	8.28952e-05	0.673305	0.801441	1.08351	0.934822	1331.83	2060.71	2914.06	2468.89			GTP binding [GO:0005525];GTPase activity [GO:0003924]
A4H468	A4H468	Putative hydrogenase	LBRM_05_0220					0.789069	0.469728	0.664738	0.285162	4.14987e-06	4.64868e-06	4.24447e-06	5.39855e-06	0.0651942	0.0730304	0.0666802	0.0848109	127.934	187.807	177.94	224.527
A4H470;A4H4Z6	A4H470	ANK_REP_REGION domain-containing protein	LBRM_05_0250		+			0.417662	0.0176525	0.0616998	0.484211	2.43866e-05	3.52358e-05	2.86955e-05	2.43076e-05	0.698017	1.00855	0.82135	0.695755	1370.98	2592.67	2207.93	1848.56
A4H471	A4H471	Uncharacterized protein	LBRM_05_0260					0.0622669	0.588755	0.271233	0.658706	1.7796e-05	8.64441e-06	4.78772e-06	7.21406e-06	0.500591	0.243162	0.134676	0.202927	981.302	627.206	360.795	534.33
A4H472	A4H472	Very-long-chain (3R)-3-hydroxyacyl-CoA dehydratase (EC 4.2.1.134)	LBRM_05_0270	+				0.0231136	0.296299	0.156244	0.458227	0.000203482	0.000248346	0.000300673	0.000276691	8.13929	9.93385	12.0269	11.0676	16013.8	25604.7	32186.9	29300.6	fatty acid biosynthetic process [GO:0006633]	integral component of membrane [GO:0016021]	3-hydroxy-arachidoyl-CoA dehydratase activity [GO:0102343];3-hydroxy-behenoyl-CoA dehydratase activity [GO:0102344];3-hydroxy-lignoceroyl-CoA dehydratase activity [GO:0102345];hydrolase activity [GO:0016787];very-long-chain 3-hydroxyacyl-CoA dehydratase activity [GO:0102158]
A4H474	A4H474	Phosphate carrier protein, mitochondrial-like protein	LBRM_05_0290					0.894856	0.350386	0.946997	0.118375	6.97402e-06	5.87627e-06	5.22934e-06	7.01409e-06	0.130375	0.109853	0.0977592	0.131124	259.201	283.916	262.207	348.571	mitochondrial phosphate ion transmembrane transport [GO:1990547]	integral component of membrane [GO:0016021]	inorganic phosphate transmembrane transporter activity [GO:0005315]
A4H475	A4H475	Uncharacterized protein	LBRM_05_0300					0.502963	0.140806	0.485927	0.602417	8.74615e-07	7.44897e-07	1.23061e-06	1.68287e-06	0.00819744	0.0103517	0.0171016	0.0175131	16.399	26.5308	46.276	45.9128
A4H476	A4H476	Glutaredoxin-like protein	LBRM_05_0310					0.105666	0.535978	0.392038	0.351678	2.09834e-05	1.85199e-05	2.71861e-05	2.15572e-05	1.07004	0.944409	1.38634	1.0993	2107.11	2429.76	3718.15	2924.82			iron-sulfur cluster binding [GO:0051536];metal ion binding [GO:0046872];protein disulfide oxidoreductase activity [GO:0015035]
A4H477	A4H477	Putative DNA replication licensing factor	LBRM_05_0320					0.536409	0.141127	0.781966	0.346118	4.31755e-06	4.24116e-06	5.06071e-06	6.51876e-06	0.0411039	0.0403766	0.0481789	0.0620598	81.1788	103.58	129.323	164.56	DNA duplex unwinding [GO:0032508]		ATP binding [GO:0005524];DNA binding [GO:0003677]
A4H478	A4H478	Uncharacterized protein	LBRM_05_0330					0.498435	0.386047	0.485601	0.131677	1.5195e-05	1.86086e-05	1.67599e-05	2.27625e-05	0.375233	0.459528	0.413877	0.562105	745.481	1179.5	1105.39	1486.38	translation [GO:0006412]	ribosome [GO:0005840]	structural constituent of ribosome [GO:0003735]
A4H480	A4H480	N(1),N(8)-bis(glutathionyl)spermidine reductase (EC 1.8.1.12) (Trypanothione reductase)	TRYR LBRM_05_0350		+	+		0.482897	0.0222171	0.0169793	0.0499889	0.00136698	0.0011892	0.0013108	0.00102882	25.6079	22.2775	24.5555	19.2732	50554	57329.8	65327.2	51101	cell redox homeostasis [GO:0045454]		flavin adenine dinucleotide binding [GO:0050660];trypanothione-disulfide reductase activity [GO:0015042]
A4H481	A4H481	Putative ATP-dependent RNA helicase	LBRM_05_0360					0.994136	0.124286	0.960492	0.0770424	1.39708e-05	1.30935e-05	1.26805e-05	2.20423e-05	0.205237	0.192348	0.186281	0.323809	403.251	497.742	497.239	857.877			ATP binding [GO:0005524];helicase activity [GO:0004386];hydrolase activity [GO:0016787];nucleic acid binding [GO:0003676]
A4H482	A4H482	Uncharacterized protein	LBRM_05_0370			+		0.0391145	0.0994588	0.0085251	0.262638	5.37076e-05	3.21378e-05	3.12143e-05	4.41228e-05	1.53354	0.917646	0.891278	1.25986	3024.72	2364.25	2365.68	3336.84
A4H483	A4H483	Putative microtubule-associated protein	LBRM_05_0380					0.262627	0.346769	0.110656	0.97966	0.00166167	0.00151475	0.00175169	0.00176801	17.3573	15.8226	18.2976	18.4682	34279.4	40775.2	48901.6	49105.1			microtubule binding [GO:0008017]
A4H484	A4H484	Putative microtubule-associated protein (Fragment)	LBRM_05_0390		+			0.192858	0.0247845	0.0339833	0.234069	5.72991e-05	3.58292e-05	4.28525e-05	6.05837e-05	0.271014	0.169465	0.202684	0.286549	532.902	435.926	544.466	758.731			microtubule binding [GO:0008017]
A4H485	A4H485	Protein kinase domain-containing protein	LBRM_05_0400					0.396469	0.102596	0.126007	0.650007	6.29723e-05	2.89395e-05	4.14476e-05	3.95848e-05	0.796039	0.365827	0.523943	0.500396	1590.09	942.515	1398.29	1327.45			ATP binding [GO:0005524];protein kinase activity [GO:0004672]
A4H486	A4H486	Structural maintenance of chromosomes protein	LBRM_05_0410	+	+			0.0123352	0.0268349	0.14854	0.905188	2.21019e-05	2.90275e-05	4.2095e-05	4.26891e-05	0.161923	0.21266	0.308395	0.312748	319.715	547.029	821.619	830.715	chromosome condensation [GO:0030261]	chromosome [GO:0005694];nucleus [GO:0005634]	ATP binding [GO:0005524];ATPase activity [GO:0016887]
A4H487	A4H487	TPR_REGION domain-containing protein	LBRM_05_0420					0.374866	0.14499	0.166094	0.378611	2.02707e-05	2.95793e-05	2.60354e-05	1.85594e-05	0.227313	0.331699	0.291958	0.208123	448.617	850.154	782.643	554.571
A4H488	A4H488	Putative dynein-light chain-protein	LBRM_05_0430					0.0519697	0.556467	0.633209	0.439365	6.36819e-06	6.95147e-06	1.28141e-05	9.17767e-06	0.516187	0.563465	1.03867	0.743914	1018.47	1450.96	2771.29	1983.06
A4H490	A4H490	Uncharacterized protein	LBRM_05_0450					0.177037	0.89936	0.0668433	0.665599	2.82923e-06	7.57687e-06	6.75452e-06	7.49097e-06	0.0261665	0.0823671	0.0734275	0.0814333	52.2318	211.976	197.872	216.163
A4H491	A4H491	Uncharacterized protein	LBRM_05_0460	+				0.0298849	0.980831	0.0861792	0.466422	0.000408349	0.000503382	0.000554037	0.000503294	18.1949	22.4293	24.6864	22.4254	35870.7	57655.8	66037.7	59374
A4H492	A4H492	Nucleolar GTP-binding protein 2	LBRM_05_0470	+		+		0.00273446	0.144994	0.0170676	0.559354	5.57111e-05	7.70953e-05	8.72914e-05	9.49035e-05	0.763846	1.05704	1.19684	1.30121	1506.48	2721.49	3190.87	3458.79		nucleolus [GO:0005730]	GTP binding [GO:0005525];hydrolase activity [GO:0016787]
A4H494	A4H494	Monocarboxylate transporter-like protein	LBRM_05_0490					0.304012	0.516077	0.706296	0.95878	2.2718e-06	2.42072e-06	3.30229e-06	3.20662e-06	0.038566	0.041094	0.0560594	0.0544354	75.3577	106.158	149.739	143.635		integral component of membrane [GO:0016021]	transmembrane transporter activity [GO:0022857]
A4H495	A4H495	Uncharacterized protein	LBRM_05_0500					0.949763	0.683798	0.930872	0.756406	5.90147e-05	5.94391e-05	5.97508e-05	6.43487e-05	3.10964	3.132	3.14843	3.3907	6169.83	8078.21	8400.63	8960.33		integral component of membrane [GO:0016021]
A4H497;A4H496	A4H497;A4H496	ATPase alpha subunit	LBRM_05_0520	+				0.00327619	0.644201	0.0394976	0.154872	0.00363228	0.00316452	0.00284142	0.00307871	58.0089	50.5385	45.3785	49.1681	114382	130047	121289	130471		proton-transporting ATP synthase complex, catalytic core F(1) [GO:0045261]	ATP binding [GO:0005524];proton-transporting ATP synthase activity, rotational mechanism [GO:0046933]
A4H498	A4H498	Nuclear receptor binding factor-like protein	LBRM_05_0530					0.300245	0.117709	0.353593	0.403449	0.00012926	0.000143855	0.000149197	0.000167353	3.58241	3.98691	4.13494	4.63813	7077.97	10257.6	11011.3	12314.3
A4H499	A4H499	Kinetoplast-associated protein-like protein	LBRM_05_0540	+		+		0.0198776	0.603242	0.00515436	0.632726	5.25502e-07	1.0252e-05	7.21311e-06	8.18028e-06	0.000628312	0.0475466	0.033453	0.0379386	1.23857	122.805	89.6544	100.591
A4H4A0	A4H4A0	Uncharacterized protein	LBRM_05_0550					0.834422	0.581421	0.694984	0.711433	6.98276e-06	7.1391e-06	7.01996e-06	6.25161e-06	0.348615	0.35642	0.350472	0.312112	697.58	917.477	929.991	818.889
A4H4A1	A4H4A1	Protein kinase domain-containing protein	LBRM_05_0560	+		+		0.00136232	0.204667	0.0160718	0.284632	1.1278e-05	1.80785e-05	1.89807e-05	2.50838e-05	0.310535	0.497784	0.522626	0.690671	612.396	1280.27	1395.46	1822.72			ATP binding [GO:0005524];protein serine/threonine kinase activity [GO:0004674]
A4H4A2	A4H4A2	Uncharacterized protein	LBRM_05_0570					0.137952	0.929692	0.154812	0.920139	9.19346e-05	0.000106751	0.000107625	0.000106688	2.14605	2.4919	2.51233	2.49044	4232.18	6421.81	6703.72	6625.52		integral component of membrane [GO:0016021]
A4H4A4	A4H4A4	Uncharacterized protein	LBRM_05_0590					0.191463	0.0856634	0.141441	0.381723	5.36681e-06	9.06913e-06	9.5811e-06	1.33221e-05	0.0525051	0.0976108	0.103121	0.143386	101.79	251.581	278.709	379.714
A4H4A5	A4H4A5	Fcf2 domain-containing protein	LBRM_05_0600	+		+		0	0.902749	0.00898909	0.656427	2.38946e-05	0.000230513	0.000232644	0.00021705	1.03341	9.96942	10.0616	9.38716	2044.72	25741.8	26884.9	24982.8
A4H4A7	A4H4A7	DUF1308 domain-containing protein	LBRM_05_0620					0.514347	0.0842154	0.288717	0.0708344	7.53131e-07	1.27928e-06	1.04167e-06	2.53532e-06	0.009395	0.0159585	0.0101821	0.0316271	18.559	41.2585	27.4804	83.8309
A4H4A8	A4H4A8	Uncharacterized protein	LBRM_05_0630					0.61545	0.359873	0.681757	0.094881	6.59942e-06	7.37103e-06	5.33677e-06	9.4501e-06	0.140824	0.157289	0.11388	0.201654	277.294	404.965	305.159	535.729
A4H4A9	A4H4A9	Uncharacterized protein	LBRM_05_0640					0.0689758	0.0316592	0.338655	0.0505967	5.7919e-05	6.88324e-05	7.68625e-05	0.000112632	0.671805	0.798391	0.891532	1.30643	1321.75	2053.33	2390.11	3459.24		integral component of membrane [GO:0016021]
A4H4B0	A4H4B0	Nitroreductase-like protein	LBRM_05_0650					0.0307935	0.862603	0.150667	0.801496	9.27117e-06	1.1928e-05	1.32939e-05	1.28242e-05	0.29119	0.374635	0.417535	0.402783	574.169	964.94	1116.5	1073.41			oxidoreductase activity [GO:0016491]
A4H4B1	A4H4B1	Uncharacterized protein	LBRM_05_0660		+	+		0.499654	0.0224294	0.00663687	0.127309	6.72757e-06	2.15938e-05	5.79193e-06	1.99139e-06	0.0265235	0.0851334	0.0228347	0.00785107	52.2577	219.899	60.5402	21.0312
A4H4B2	A4H4B2	Sre-2/carboxylate carrier-like protein	LBRM_05_0670			+		0.0312551	0.656985	0.028707	0.171765	2.98043e-05	4.66159e-05	4.15489e-05	4.96242e-05	0.790858	1.23696	1.1025	1.31678	1555.77	3186.51	2942.62	3496.36	amino acid transport [GO:0006865]	integral component of membrane [GO:0016021];mitochondrion [GO:0005739]	ion transmembrane transporter activity [GO:0015075]
A4H4B3	A4H4B3	Uncharacterized protein	LBRM_05_0680					0.069234	0.065986	0.338959	0.216667	2.06717e-05	3.65832e-05	1.18976e-05	5.95905e-06	0.070688	0.125098	0.0406844	0.0203773	139.686	321.389	108.004	54.554
A4H4B4	A4H4B4	Uncharacterized protein	LBRM_05_0690	+		+		0.0127156	0.740523	0.00892419	0.495081	3.12334e-06	1.4092e-05	1.06069e-05	1.25895e-05	0.0148465	0.0775023	0.0583349	0.0692386	29.5184	198.802	155.908	183.274
A4H4B6	A4H4B6	Uncharacterized protein	LBRM_05_0710			+		0.0657786	0.171398	0.0293252	0.0384564	2.4007e-06	6.95334e-06	4.58225e-06	9.71748e-06	0.0240685	0.0842656	0.055531	0.117763	48.3712	216.22	149.044	312.586
A4H4B7	A4H4B7	Uncharacterized protein	LBRM_05_0720					0.565429	0.314668	0.12947	0.640395	4.43083e-05	6.16216e-05	4.98211e-05	5.42095e-05	1.11456	1.55007	1.25324	1.36362	2208.38	3993.62	3330.85	3617.36	late endosome to vacuole transport via multivesicular body sorting pathway [GO:0032511];protein transport [GO:0015031]	endosome membrane [GO:0010008]
A4H4B8	A4H4B8	Flavodoxin-like domain-containing protein	LBRM_05_0730					0.648459	0.847356	0.584604	0.407928	8.4504e-05	7.70034e-05	7.94579e-05	7.29163e-05	0.901155	0.821168	0.847343	0.777583	1785.01	2109.43	2257.46	2060.97	tRNA processing [GO:0008033]		4 iron, 4 sulfur cluster binding [GO:0051539];FMN binding [GO:0010181];lyase activity [GO:0016829]
A4H4C0	A4H4C0	Uncharacterized protein	LBRM_05_0750		+			1	0.0233403	1	0.0673519	1.26215e-06	1.02223e-06	1.4944e-06	6.73777e-06	0	0.0050107	0.00766354	0.0438165	0	12.9523	20.9411	115.83
A4H4C1	A4H4C1	Uncharacterized protein	LBRM_05_0760					0.0366156	0.334708	0.383569	0.140716	2.93978e-05	3.81083e-05	9.88882e-05	4.61305e-05	1.73061	2.24338	5.8214	2.71564	3398.72	5774.04	15292.5	7177.13		integral component of membrane [GO:0016021]
A4H4C2	A4H4C2	Uncharacterized protein	LBRM_05_0770					0.327246	0.229102	0.490678	0.0536253	9.63786e-06	1.36744e-05	7.878e-06	2.06838e-05	0.258845	0.367257	0.211581	0.55551	511.473	948.832	560.985	1478.02		mitochondrial matrix [GO:0005759]
A4H4C3	A4H4C3	MYND zinc finger (ZnF) domain-like protein	LBRM_05_0780	+				0.00457321	0.0842589	0.096269	0.244893	3.34622e-05	3.89543e-05	4.33472e-05	4.99359e-05	0.704112	0.819677	0.912112	1.05075	1390.33	2109.97	2441.17	2781.41
A4H4C4	A4H4C4	Uncharacterized protein	LBRM_05_0790					0.158048	0.141055	0.042518	0.798413	4.44312e-05	6.6202e-05	5.61498e-05	5.25715e-05	0.44603	0.664579	0.563668	0.527746	882.536	1707.53	1503.87	1398.79
A4H4C5	A4H4C5	S-methyl-5'-thioadenosine phosphorylase (EC 2.4.2.28) (5'-methylthioadenosine phosphorylase) (MTA phosphorylase) (MTAP) (MTAPase)	LBRM_05_0800					0.535916	0.390328	0.105916	0.734493	0.000628105	0.000672196	0.000663433	0.000631228	18.9274	20.256	19.9919	19.0215	37379.5	52159.1	53200.4	50396.8	L-methionine salvage from methylthioadenosine [GO:0019509];purine ribonucleoside salvage [GO:0006166]	cytoplasm [GO:0005737];nucleus [GO:0005634]	S-methyl-5-thioadenosine phosphorylase activity [GO:0017061]
A4H4C7	A4H4C7	Uncharacterized protein	LBRM_05_0820					0.0757087	0.369735	0.342068	0.684072	7.97553e-05	8.8262e-05	9.41635e-05	0.00010098	1.1553	1.27853	1.36401	1.46276	2278.13	3297.41	3646.38	3868.14
A4H4C8	A4H4C8	Uncharacterized protein	LBRM_05_0830					0.121597	0.0508329	0.0623361	0.0935389	1.63899e-05	1.01585e-05	1.30559e-05	1.83374e-05	0.90552	0.561244	0.72132	1.01312	1790.01	1441.43	1923.78	2677.72
A4H4C9	A4H4C9	Uncharacterized protein	LBRM_05_0840	+				0.0262299	0.100172	0.039677	0.220141	2.49575e-06	1.07587e-05	1.19385e-05	1.67745e-05	0.0121913	0.0555381	0.0616284	0.0865928	24.1237	143.696	163.175	229.604
A4H4D0	A4H4D0	Uncharacterized protein	LBRM_05_0850					0.781206	0.704572	0.754369	0.688034	4.59838e-05	4.29074e-05	4.27535e-05	4.52233e-05	2.05615	1.91859	1.91171	2.02215	4078.37	4932.1	5101.48	5362.16		integral component of membrane [GO:0016021]
A4H4D1	A4H4D1	Uncharacterized protein	LBRM_05_0860	+				0.0119942	0.742982	0.102516	0.178807	0.000147567	0.000215728	0.000193982	0.000225686	0.712792	1.04203	0.936991	1.09013	1407.68	2682.86	2497.17	2884.31		nucleus [GO:0005634]	nucleic acid binding [GO:0003676]
A4H4D2	A4H4D2	Surface antigen-like protein	LBRM_05_0870	+				0.0295826	0.39275	0.438892	0.557545	7.34838e-05	8.51129e-05	0.000128384	0.000108252	2.38638	2.76404	4.16927	3.51548	4692.98	7102.71	11183	9263.92
A4H4D5	A4H4D5	Putative paraflagellar rod protein	LBRM_05_0900				+	0.0479032	0.682817	0.685433	0.02336	5.91879e-06	7.87077e-06	1.17535e-05	5.24338e-06	0.05694	0.0757184	0.113071	0.0504423	111.096	196.317	301.399	133.563		motile cilium [GO:0031514]	calmodulin binding [GO:0005516]
A4H4D6	A4H4D6	Putative ubiquitin-conjugating enzyme (EC 6.3.2.19)	LBRM_05_0910	+				0.0102984	0.279609	0.0647342	0.318509	4.07426e-06	7.39334e-06	1.11175e-05	8.99016e-06	0.0711105	0.149424	0.224691	0.181696	141.603	385.144	596.984	483.134			ligase activity [GO:0016874]
A4H4D7	A4H4D7	Uncharacterized protein	LBRM_05_0920					0.804859	0.122115	0.2817	0.280412	5.51371e-06	3.89661e-06	5.28765e-06	8.55709e-06	0.0427476	0.0302103	0.0409949	0.0663427	84.859	78.4683	110.053	177.348
A4H4D8	A4H4D8	Putative glutaminyl cyclase (EC 2.3.2.5)	LBRM_05_0930					0.431014	0.509323	0.153705	0.953489	4.97012e-05	6.46659e-05	5.60375e-05	5.77663e-05	0.490392	0.638046	0.552911	0.569969	973.182	1640.96	1476.72	1507.98		integral component of membrane [GO:0016021]	glutaminyl-peptide cyclotransferase activity [GO:0016603];metalloexopeptidase activity [GO:0008235]
A4H4D9	A4H4D9	Dipeptidyl peptidase 3 (EC 3.4.14.4) (Dipeptidyl aminopeptidase III) (Dipeptidyl peptidase III)	LBRM_05_0940					0.0402459	0.23799	0.211527	0.0953039	0.00134453	0.00142916	0.00158165	0.00136088	17.6712	18.7834	20.7876	17.886	34898.9	48368.8	55390.6	47426.7		cytoplasm [GO:0005737]	dipeptidyl-peptidase activity [GO:0008239];metal ion binding [GO:0046872];metalloaminopeptidase activity [GO:0070006]
A4H4E2	A4H4E2	MST protein (EC 2.8.1.2)	MST LBRM_05_0970					0.963998	0.169885	0.829457	0.132497	0.000190223	0.000196654	0.000187573	0.000250842	4.73839	4.89859	4.67239	6.24841	9340.39	12584.7	12500	16595			3-mercaptopyruvate sulfurtransferase activity [GO:0016784]
A4H4E3	A4H4E3	NADH dehydrogenase [ubiquinone] flavoprotein 1, mitochondrial (EC 7.1.1.2)	LBRM_05_0980					0.649206	0.369199	0.971631	0.0652245	2.78455e-05	2.41145e-05	2.88324e-05	1.95385e-05	0.51118	0.442688	0.529298	0.358682	1017.04	1142.43	1407.29	951.148		mitochondrial inner membrane [GO:0005743];respirasome [GO:0070469]	4 iron, 4 sulfur cluster binding [GO:0051539];FMN binding [GO:0010181];metal ion binding [GO:0046872];NAD binding [GO:0051287];NADH dehydrogenase (ubiquinone) activity [GO:0008137]
A4H4E6	A4H4E6	Methyltransferase-like protein	LBRM_05_1010					0.685787	0.87194	0.829142	0.649003	1.97685e-06	2.27779e-06	1.89414e-06	2.56995e-06	0.0155223	0.0329891	0.0274326	0.0338816	31.3502	85.005	72.1135	90.7137	methylation [GO:0032259]		methyltransferase activity [GO:0008168];nucleic acid binding [GO:0003676]
A4H4E7	A4H4E7	Uncharacterized protein	LBRM_05_1020	+				0.0082821	0.501105	0.0367858	0.340387	6.25763e-05	0.000144433	0.000137946	0.000111879	0.64821	1.49614	1.42895	1.15892	1273.8	3861.32	3801.56	3081.18
A4H4E8	A4H4E8	Uncharacterized protein	LBRM_05_1030					0.176187	0.879753	0.970227	0.248579	7.21509e-05	7.22722e-05	5.29861e-05	7.29572e-05	4.43978	4.44725	3.26048	4.48939	8783.35	11476.6	8685.84	11908.5
A4H4E9	A4H4E9	Stomatin-like protein	LBRM_05_1040					0.222165	0.948001	0.550484	0.335642	0.000209742	0.0002248	0.000189611	0.000222843	5.20375	5.57734	4.70427	5.52877	10257.3	14326.8	12584.1	14663.2		membrane [GO:0016020]
A4H4F0	A4H4F0	Uncharacterized protein	LBRM_05_1050			+		0.186413	0.270069	0.0166857	0.466164	0.000114246	0.000158316	0.000136668	0.000149961	1.92716	2.67055	2.30539	2.52963	3816.64	6880.73	6179.33	6703.73
A4H4F1	A4H4F1	Putative ATPase	LBRM_05_1060			+		0.0953363	0.0370567	0.011108	0.730861	4.19239e-05	6.43121e-05	4.95394e-05	4.77233e-05	0.75638	1.1603	0.893777	0.861013	1489	2987.86	2391.6	2284.63			ATP binding [GO:0005524]
A4H4F2	A4H4F2	L-type lectin-like domain-containing protein	LBRM_05_1070	+		+		0.0210339	0.895472	0.0100541	0.791176	0.000109713	0.000137898	0.000146984	0.000140358	1.90719	2.39715	2.55509	2.4399	3762.41	6172.91	6796.67	6455.13		membrane [GO:0016020]
A4H4F3	A4H4F3	Uncharacterized protein	LBRM_05_1080	+				0.0160458	0.512063	0.338759	0.248452	0.000263519	0.000290493	0.000292275	0.000309748	3.2823	3.61827	3.64047	3.8581	6476.19	9306.64	9716.99	10239.8
A4H4F4	A4H4F4	Putative double-strand-break repair protein rad21 homolog	LBRM_05_1090					0.0476107	0.0896013	0.0746481	0.991115	2.97159e-05	4.13953e-05	4.85952e-05	4.76659e-05	0.491441	0.684593	0.803665	0.788296	971.408	1763.01	2147.66	2091.79	sister chromatid cohesion [GO:0007062]	cohesin complex [GO:0008278];nucleus [GO:0005634]
A4H4F5	A4H4F5	Methyltranfer_dom domain-containing protein	LBRM_05_1100					0.177403	0.903717	0.572857	0.507495	0.000107567	0.000117894	0.000134718	0.000114924	3.82623	4.19358	4.79202	4.08794	7561.97	10802.1	12766.3	10843
A4H4F7	A4H4F7	RRM domain-containing protein	LBRM_05_1120					0.827518	0.729195	0.299167	0.844532	2.64931e-05	3.58904e-05	2.84217e-05	3.33796e-05	0.201846	0.273442	0.216539	0.254313	400.076	702.885	579.931	671.108			RNA binding [GO:0003723]
A4H4F8	A4H4F8	Uncharacterized protein	LBRM_05_1130	+				0.0260584	0.747009	0.0410228	0.238801	6.41269e-07	1.06792e-06	7.3142e-06	1.52964e-06	0.0106953	0.0178111	0.121989	0.0255119	21.1648	45.9698	333.317	68.2678
A4H4F9	A4H4F9	V-type proton ATPase subunit	LBRM_05_1140					0.129799	0.0829916	0.0556353	0.408082	9.52542e-05	0.000127751	0.000113986	0.000104493	2.28718	3.06746	2.73696	2.50901	4525.86	7891.52	7321.05	6640.11		proton-transporting V-type ATPase, V0 domain [GO:0033179]	proton transmembrane transporter activity [GO:0015078]
A4H4G0	A4H4G0	Uncharacterized protein	LBRM_05_1150					1	0.446002	1	0.407367	2.3077e-06	8.63063e-07	7.81466e-07	3.17098e-06	0	0.00305569	0.000183817	0.0343228	0	7.87334	0.51166	90.1506
A4H4G1	A4H4G1	Elongation of fatty acids protein (EC 2.3.1.199) (Very-long-chain 3-oxoacyl-CoA synthase)	LBRM_05_1160					0.357655	0.428765	0.246747	0.646705	3.32522e-05	1.81844e-05	2.38658e-05	2.68263e-05	1.14465	0.611325	0.809038	0.923453	2253.85	1565.68	2168.43	2449.14	fatty acid biosynthetic process [GO:0006633]	integral component of membrane [GO:0016021]	3-oxo-arachidoyl-CoA synthase activity [GO:0102336];3-oxo-cerotoyl-CoA synthase activity [GO:0102337];3-oxo-lignoceronyl-CoA synthase activity [GO:0102338];very-long-chain 3-ketoacyl-CoA synthase activity [GO:0102756]
A4H4G2	A4H4G2	Uncharacterized protein	LBRM_05_1170	+				0.0296754	0.155529	0.0533051	0.719546	2.95183e-06	4.9412e-06	6.07436e-06	6.78728e-06	0.0487721	0.0816417	0.100364	0.112144	95.8374	210.126	270.011	296.014
A4H4G3;A4H9N2	A4H4G3	Uncharacterized protein	LBRM_05_1180	+		+		0.0116083	0.611587	0.00848819	0.967741	7.99492e-05	0.000131794	0.000121271	0.000122656	0.371494	0.612396	0.563503	0.569935	734.627	1577.82	1510.46	1512.81
A4H4G4	A4H4G4	Putative prefoldin subunit	LBRM_05_1190					0.60357	0.139348	0.555782	0.28536	0.000422747	0.000393994	0.000397839	0.000451753	26.4002	24.6046	24.8448	28.2116	52063.9	63439.4	66139	74779.5	protein folding [GO:0006457]	prefoldin complex [GO:0016272]	unfolded protein binding [GO:0051082]
A4H4G5	A4H4G5	Protein phosphatase type 1 regulator-like protein	LBRM_05_1200					0.395663	0.609887	0.0926798	0.58076	0.000247579	0.000306158	0.000276929	0.000296868	5.20005	6.43042	5.81649	6.23528	10238.2	16562.9	15479.9	16548.8
A4H4G6	A4H4G6	Surface antigen like protein	LBRM_05_1210		+			0.550442	0	0.556429	0.0959713	6.24852e-05	5.30061e-05	6.81709e-05	8.35399e-05	2.06918	1.75528	2.25746	2.76641	4081.79	4523.44	6015.45	7335.08		integral component of membrane [GO:0016021]
A4H4H1	A4H4H1	Guanine nucleotide-binding protein subunit beta-like protein	LBRM_06_0030	+				0.0173244	0.961672	0.391698	0.171362	0.000894245	0.000867995	0.000816568	0.000866306	12.1752	11.8178	11.1176	11.7948	24053.8	30435.8	29680.2	31309.8		ribosome [GO:0005840]
A4H4H2	A4H4H2	MRP-L46 domain-containing protein	LBRM_06_0040	+				0.0199919	0.386054	0.26108	0.91693	9.64813e-06	1.23273e-05	1.55462e-05	1.67595e-05	0.288366	0.36844	0.46465	0.500912	569.52	952.696	1240.81	1318.25		mitochondrion [GO:0005739];ribosome [GO:0005840]	hydrolase activity [GO:0016787];structural constituent of ribosome [GO:0003735]
A4H4H3	A4H4H3	PUF5 protein	PUF5 LBRM_06_0050					1	0.260095	0.0793059	0.0521072	1.16959e-06	1.58491e-07	6.67247e-07	2.38651e-07	0.00342828	0.00301693	0.0078475	0.00454278	6.76514	7.7967	20.904	12.0284			RNA binding [GO:0003723]
A4H4H4	A4H4H4	Uncharacterized protein	LBRM_06_0060					1	0.865439	0.098584	0.671096	1.69514e-06	4.57689e-06	2.48007e-06	4.75786e-06	0.0173353	0.0973847	0.0488919	0.101235	33.5731	250.624	132.794	266.15
A4H4H6	A4H4H6	Putative ABC transporter	LBRM_06_0080	+		+		0.0128356	0.843907	0.0088	0.917354	0.000158937	0.000208741	0.000204896	0.000206715	2.14431	2.81626	2.76439	2.78893	4240.82	7252.65	7364.33	7398.76		integral component of membrane [GO:0016021]	ATP binding [GO:0005524];ATPase-coupled transmembrane transporter activity [GO:0042626]
A4H4H7	A4H4H7	Uncharacterized protein	LBRM_06_0090	+				0.0103148	0.164337	0.0353158	0.0874097	3.09063e-05	2.45308e-05	2.09821e-05	3.11263e-05	0.46646	0.370237	0.316677	0.469781	922.682	952.092	846.861	1243.34		integral component of membrane [GO:0016021]
A4H4H8	A4H4H8	Peptidyl-prolyl cis-trans isomerase (PPIase) (EC 5.2.1.8)	CYP2 LBRM_06_0100	+				0.0220495	0.316111	0.477578	0.598917	0.000200945	0.000215834	0.000249567	0.000238438	9.93546	10.6716	12.3396	11.7893	19643.6	27477.8	32935.5	31296.6	protein folding [GO:0006457]		peptidyl-prolyl cis-trans isomerase activity [GO:0003755]
A4H4H9	A4H4H9	NADAR domain-containing protein	LBRM_06_0110	+				0.0153485	0.50475	0.220558	0.169651	6.87741e-06	9.75349e-06	2.1647e-05	1.27114e-05	0.326733	0.463371	1.02841	0.603898	651.061	1196.27	2729.03	1600.69
A4H4I0	A4H4I0	Putative 20S proteasome beta 6 subunit	LBRM_06_0120					0.189425	0.749511	0.0925125	0.827713	0.000280523	0.000377919	0.00034499	0.000357449	7.46251	10.0534	9.17747	9.5089	14702.5	25818.9	24539.3	25182.6	proteolysis involved in cellular protein catabolic process [GO:0051603]	cytoplasm [GO:0005737];integral component of membrane [GO:0016021];nucleus [GO:0005634];proteasome core complex [GO:0005839]	threonine-type endopeptidase activity [GO:0004298]
A4H4I2	A4H4I2	HD domain-containing protein	LBRM_06_0140					0.664443	0.45748	0.8205	0.979542	3.18833e-06	2.30617e-06	4.70917e-06	3.64868e-06	0.0584146	0.044895	0.0916752	0.0710302	115.766	115.171	247.783	188.742
A4H4I3	A4H4I3	Uncharacterized protein	LBRM_06_0150					0.131178	0.830191	0.316752	0.697131	2.70299e-05	2.03561e-05	2.02089e-05	1.83027e-05	1.69701	1.27801	1.26876	1.14909	3338.72	3285.16	3400.58	3066.74			protein heterodimerization activity [GO:0046982]
A4H4I5	A4H4I5	Uncharacterized protein	LBRM_06_0170					0.383214	0.0485753	0.601382	0.0622824	1.64238e-05	1.91753e-05	2.06544e-05	3.68171e-05	0.229983	0.268513	0.289225	0.515553	454.522	688.849	778.296	1370.8
A4H4I6	A4H4I6	Uncharacterized protein	LBRM_06_0180					0.234931	0.0828413	0.958002	0.0539376	3.09209e-06	3.59579e-06	4.46993e-06	1.1689e-05	0.0589216	0.0685199	0.0851772	0.222742	117.646	174.794	226.934	588.727
A4H4I8	A4H4I8	Uncharacterized protein	LBRM_06_0200	+				0.0143698	0.639674	0.0609519	0.366519	5.88814e-05	8.75325e-05	0.000107671	9.32817e-05	1.86157	2.76739	3.40407	2.94915	3672.23	7140.84	9112.76	7830.73
A4H4J0	A4H4J0	Uncharacterized protein	LBRM_06_0220					0.0363062	0.512053	0.144181	0.0475916	3.82123e-06	4.85151e-06	3.17352e-06	5.65445e-06	0.0368127	0.0467381	0.0305728	0.0544734	72.5911	120.517	81.513	144.992
A4H4J1	A4H4J1	Leucine zipper transcription factor-like protein 1	LBRM_06_0230			+		0.0668208	0.619446	0.0157184	0.186719	1.76113e-05	3.09213e-05	2.51334e-05	3.36246e-05	0.571591	1.00358	0.815729	1.09132	1126.29	2585.88	2166.91	2887.71		cytoplasm [GO:0005737]
A4H4J2	A4H4J2	5'-3' exonuclease (Putative 5'-3' exonuclease) (EC 3.1.11.-)	LBRM_06_0240					0.108479	0.413792	0.108317	0.165047	0.00042764	0.000512345	0.000496546	0.000541211	2.53497	3.03709	2.94344	3.2082	5010.53	7828.79	7854.08	8506.92	nuclear-transcribed mRNA catabolic process [GO:0000956]		5'-3' exonuclease activity [GO:0008409];aspartic-type endopeptidase activity [GO:0004190];nucleic acid binding [GO:0003676]
A4H4J3	A4H4J3	Uncharacterized protein	LBRM_06_0250					0.57385	0.892595	0.680088	0.889395	0.000281122	0.000287227	0.000296697	0.000289846	8.10081	8.27671	8.54963	8.35218	15977.9	21307.3	22840.1	22144.7
A4H4J5	A4H4J5	Putative ribonuclease H1 (EC 3.1.26.4)	LBRM_06_0270					0.266027	0.188636	0.998533	0.812908	4.69996e-06	4.45946e-06	7.80781e-06	8.54911e-06	0.184544	0.1751	0.306574	0.33568	369.21	449.361	813.5	892.633			magnesium ion binding [GO:0000287];nucleic acid binding [GO:0003676];RNA-DNA hybrid ribonuclease activity [GO:0004523]
A4H4J7	A4H4J7	Uncharacterized protein	LBRM_06_0300					0.612402	0.102287	0.888403	0.0843116	1.14078e-06	1.03042e-06	9.23813e-07	1.79291e-06	0.00901897	0.00920942	0.0082566	0.00807734	17.5903	23.753	22.0013	21.7254
A4H4J8	A4H4J8	Uncharacterized protein	LBRM_06_0310					0.212668	0.262873	0.770883	0.892573	7.50506e-06	8.03663e-06	1.09171e-05	1.14386e-05	0.0565012	0.0605032	0.0821887	0.0861143	111.202	155.143	219.632	229.192
A4H4J9	A4H4J9	Oligopeptidase B-like protein	LBRM_06_0320	+		+		0.0158645	0.599557	0.00763452	0.452996	1.61539e-05	3.72506e-05	3.07046e-05	3.50146e-05	0.155741	0.359135	0.296025	0.337578	307.617	923.576	789.569	893.849			serine-type endopeptidase activity [GO:0004252]
A4H4K0	A4H4K0	NAD(P)-dependent steroid dehydrogenase-like protein	LBRM_06_0330					0.0701924	0.445133	0.155226	0.735744	6.44383e-05	8.76099e-05	9.38957e-05	9.99808e-05	1.55731	2.11731	2.26922	2.41628	3085.8	5454.62	6091.49	6394.22	steroid biosynthetic process [GO:0006694]	integral component of membrane [GO:0016021]	3-beta-hydroxy-delta5-steroid dehydrogenase activity [GO:0003854]
A4H4K1	A4H4K1	Uncharacterized protein	LBRM_06_0340					0.138045	0.430305	0.206826	0.387779	1.49343e-05	1.07576e-05	1.00499e-05	1.29691e-05	0.296199	0.213361	0.199324	0.257222	586.365	549.586	538.121	681.202
A4H4K2	A4H4K2	Putative glutamine synthetase (EC 6.3.1.2)	LBRM_06_0350					0.702476	0.192432	0.0421241	0.732048	0.00061504	0.000727252	0.000628705	0.000653	14.5224	17.172	14.8451	15.4188	28676.9	44197.8	39670.4	40974.1	glutamine biosynthetic process [GO:0006542]		glutamate-ammonia ligase activity [GO:0004356]
A4H4K3	A4H4K3	C3H1-type domain-containing protein	LBRM_06_0360					1	0.527131	0.369478	0.884143	2.29119e-06	1.72217e-06	2.28086e-06	2.4299e-06	0.0281479	0.041011	0.04001	0.0578643	55.8844	106.281	103.934	153.993			metal ion binding [GO:0046872]
A4H4K4	A4H4K4	Uncharacterized protein	LBRM_06_0370					0.730011	0.71996	0.423705	0.830225	6.54927e-06	4.93406e-06	5.97147e-06	5.20353e-06	0.0663755	0.0500056	0.0605196	0.0527368	131.627	128.644	163.488	140.05
A4H4K7;A4H4K5;A4H4K8	A4H4K7;A4H4K5;A4H4K8	Putative 60S ribosomal protein L19	LBRM_06_0410					0.319091	0.307761	0.235882	0.280842	0.00108602	0.00123078	0.00119345	0.00143568	35.7325	40.4956	39.2673	47.2372	70585.4	104328	104504	125375	translation [GO:0006412]	cytosolic large ribosomal subunit [GO:0022625]	RNA binding [GO:0003723];structural constituent of ribosome [GO:0003735]
A4H4K9	A4H4K9	Uncharacterized protein	LBRM_06_0440					0.119409	0.199787	0.323716	0.0380159	2.83278e-05	2.09058e-05	2.28618e-05	7.99237e-06	0.374237	0.276184	0.302025	0.105587	739.379	708.035	809.411	281.446
A4H4L0	A4H4L0	TPR_REGION domain-containing protein	LBRM_06_0450	+				0.0103344	0.809101	0.0420124	0.743805	6.65861e-05	9.01143e-05	8.83356e-05	9.47153e-05	0.66	0.893212	0.875581	0.938816	1303.48	2299.39	2332.29	2499.27
A4H4L2	A4H4L2	ATP-NAD kinase-like protein (EC 2.7.1.23)	LBRM_06_0470					0.563025	0.081407	0.811223	0.261428	1.28317e-05	1.32002e-05	1.48264e-05	2.18434e-05	0.0954754	0.0982173	0.110317	0.162528	189.089	252.762	295.805	429.391	NAD metabolic process [GO:0019674];NADP biosynthetic process [GO:0006741]		NAD+ kinase activity [GO:0003951]
A4H4L3	A4H4L3	Condensin complex subunit 2	LBRM_06_0480					0.120494	0.09959	0.256454	0.680148	1.75957e-05	1.39569e-05	2.17152e-05	2.44832e-05	0.14596	0.115775	0.180132	0.203092	287.979	297.265	480.647	535.785	cell division [GO:0051301];mitotic chromosome condensation [GO:0007076]	condensin complex [GO:0000796];cytoplasm [GO:0005737]
A4H4L4	A4H4L4	Uncharacterized protein	LBRM_06_0490					1	0.593751	0.485108	0.659476	1.62968e-06	1.09049e-06	1.10491e-06	1.68694e-06	0.0243272	0.0314825	0.0269656	0.0487022	48.0287	81.6546	72.6475	129.147
A4H4L5	A4H4L5	Uncharacterized protein	LBRM_06_0500					0.298512	0.795069	0.180434	0.0583742	3.17637e-05	3.5926e-05	2.89202e-05	3.65648e-05	0.489984	0.554191	0.446121	0.564045	965.495	1427.93	1188.8	1495.04
A4H4L9	A4H4L9	Uncharacterized protein	LBRM_06_0540		+			1	0.0208284	1	0.601254	1.54757e-06	2.57768e-06	7.49209e-06	9.71356e-06	0.0203716	0.0276716	0.208768	0.291655	40.7597	72.5712	547.38	773.601
A4H4M0	A4H4M0	Basic immunoglobulin-like variable motif-containing protein	LBRM_06_0550	+		+		0.00137226	0.0856367	0.004768	0.11916	4.28583e-06	1.36952e-05	1.28624e-05	8.81997e-06	0.0475971	0.152095	0.142846	0.0979518	94.0691	392.714	380.051	258.51
A4H4M1	A4H4M1	Uncharacterized protein	LBRM_06_0560					0.570376	0.238728	0.237102	0.680133	7.33848e-06	4.9018e-06	6.05323e-06	6.87637e-06	0.0405126	0.0270607	0.0334172	0.0379614	79.7936	69.8991	89.1439	100.456
A4H4M2	A4H4M2	Putative deoxyuridine triphosphatase (EC 3.6.1.23)	LBRM_06_0570					0.128154	0.730273	0.387566	0.251219	0.000212759	0.000238985	0.000191588	0.000224892	6.95721	7.81481	6.26493	7.354	13746.3	20131.1	16745.3	19523.8			dUTP diphosphatase activity [GO:0004170]
A4H4M3;A4H4M4	A4H4M3;A4H4M4	Putative 60S ribosomal protein L23a	LBRM_06_0580	+	+			0.0081573	0.0289552	0.151955	0.124124	0.0017533	0.00150183	0.00124965	0.00106268	99.9773	85.638	71.2579	60.5962	197266	220863	190403	160572	translation [GO:0006412]	ribosome [GO:0005840]	rRNA binding [GO:0019843];structural constituent of ribosome [GO:0003735]
A4H4M5	A4H4M5	Uncharacterized protein	LBRM_06_0600	+		+		0.00165517	0.625159	0.00698901	0.869104	2.37626e-05	1.797e-06	2.38547e-06	2.55712e-06	0.153101	0.0105328	0.0153694	0.0164754	300.632	27.2131	41.2807	43.5778
A4H4M6	A4H4M6	Uncharacterized protein	LBRM_06_0610					0.0452818	0.343786	0.112933	0.573156	8.04363e-06	4.66681e-06	2.08202e-06	2.73323e-06	0.0530562	0.0214858	0.0106938	0.0180285	104.701	55.1992	27.6966	48.0676
A4H4M7	A4H4M7	Carbonic anhydrase (EC 4.2.1.1)	LBRM_06_0620					0.0654819	0.125962	0.997717	0.940161	4.04719e-05	4.07303e-05	5.4185e-05	5.3088e-05	0.939744	0.945743	1.25816	1.23268	1856.64	2427.99	3358.76	3266.97	carbon utilization [GO:0015976]		carbonate dehydratase activity [GO:0004089];zinc ion binding [GO:0008270]
A4H4M8	A4H4M8	Uncharacterized protein	LBRM_06_0630			+		0.278197	0.0874503	0.022307	0.556497	0.000144979	0.000193314	0.000151602	0.000157574	1.29417	1.72563	1.35329	1.4066	2554.05	4449.51	3615.06	3730.99			phosphatase activity [GO:0016791]
A4H4M9	A4H4M9	Uncharacterized protein	LBRM_06_0640					0.181365	0.071001	0.767198	1	5.80849e-06	6.35552e-06	2.82814e-06	1.44709e-06	0.0185121	0.0202555	0.00702508	0.00398193	36.5731	52.125	19.3492	10.4264		integral component of membrane [GO:0016021]	ATP binding [GO:0005524];protein kinase activity [GO:0004672]
A4H4N0	A4H4N0	Putative lanosterol synthase (EC 5.4.99.8)	LBRM_06_0650	+		+		0.0256974	0.278258	0.0104552	0.660069	8.57e-05	0.000122291	0.000124322	0.000115712	0.755325	1.07782	1.09573	1.01983	1492.07	2776.35	2913.44	2705.07	triterpenoid biosynthetic process [GO:0016104]	integral component of membrane [GO:0016021];lipid droplet [GO:0005811]	beta-amyrin synthase activity [GO:0042300];cycloartenol synthase activity [GO:0016871];lanosterol synthase activity [GO:0000250];prenyltransferase activity [GO:0004659]
A4H4N1	A4H4N1	Uncharacterized protein	LBRM_06_0660					0.0306496	0.784401	0.108857	0.187919	0.000138831	0.000114405	9.15187e-05	0.000112621	2.03648	1.67818	1.34247	1.65202	4032.7	4316.93	3606.41	4381.54
A4H4N2	A4H4N2	Uncharacterized protein	LBRM_06_0670					0.103159	0.484917	0.150683	0.418599	1.10169e-05	1.75701e-05	1.80229e-05	1.53948e-05	0.0842759	0.134406	0.13787	0.117766	167.15	345.675	367.777	313.253
A4H4N3	A4H4N3	NADH dehydrogenase [ubiquinone] 1 beta subcomplex subunit 7	LBRM_06_0680					0.733405	0.0461029	0.748271	0.143897	3.64194e-06	3.51101e-06	4.42e-06	8.42048e-06	0.13174	0.127003	0.159884	0.304593	260.027	325.199	422.139	803.978		mitochondrial inner membrane [GO:0005743];mitochondrial intermembrane space [GO:0005758];respirasome [GO:0070469]	NADH dehydrogenase (ubiquinone) activity [GO:0008137]
A4H4N5	A4H4N5	Uncharacterized protein	LBRM_06_0700					0.705405	0.665393	0.408152	0.122848	3.27052e-05	4.73259e-05	3.1509e-05	5.47856e-05	0.114717	0.166	0.110521	0.192166	225.835	430.414	295.169	511.236
A4H4N6	A4H4N6	Uncharacterized protein	LBRM_06_0710					0.039273	0.960995	0.158518	0.302072	1.36287e-05	1.9669e-05	2.29391e-05	1.94953e-05	0.0745	0.107519	0.125395	0.10657	147.102	277.445	334.657	282.823	regulation of transcription, DNA-templated [GO:0006355]	nucleus [GO:0005634]
A4H4N7	A4H4N7	Putative serine-threonine dehydratase (EC 4.3.1.19)	LBRM_06_0720					0.160484	0.0419218	0.289188	0.627397	8.80265e-05	0.000101439	0.000122011	0.000134994	2.36853	2.72943	3.28294	3.6323	4691.49	7021.87	8751.82	9616.21			L-threonine ammonia-lyase activity [GO:0004794]
A4H4P1	A4H4P1	RNA-binding protein-like protein	LBRM_06_0760					0.0462632	0.0460371	0.0483553	0.0950425	1.32795e-05	2.78577e-05	2.91881e-05	6.19862e-05	0.0704806	0.147854	0.154915	0.328989	140.282	379.767	417.065	877.72			RNA binding [GO:0003723]
A4H4P2	A4H4P2	Uncharacterized protein	LBRM_06_0770					0.177349	0.349476	0.096227	0.266302	1.18627e-06	2.99676e-06	2.47187e-06	4.02521e-06	0.0056861	0.0215232	0.0177534	0.0289097	10.9337	55.0459	46.7474	76.5035
A4H4P3	A4H4P3	Uncharacterized protein	LBRM_06_0780	+		+		0.023125	0.034814	0.00841667	0.352055	4.91821e-05	2.05341e-05	2.95535e-05	3.54919e-05	0.128999	0.0538588	0.0775157	0.0930913	254.189	138.575	207.117	247.417
A4H4P4	A4H4P4	Uncharacterized protein	LBRM_06_0790					0.560941	1	1	0.858606	2.29767e-06	6.74569e-07	1.75655e-06	1.70649e-06	0.0477972	0.0118718	0.0395451	0.018415	93.7107	30.5236	106.934	49.0666		integral component of membrane [GO:0016021]
A4H4P5	A4H4P5	Putative lipin	LBRM_06_0800					0.41703	0.0508476	0.197208	0.0514703	1.46957e-05	1.9801e-05	1.7124e-05	4.44532e-05	0.10017	0.13497	0.116723	0.303007	199.152	347.795	312.928	808.125
A4H4P6	A4H4P6	Uncharacterized protein	LBRM_06_0810					0.871173	0.288701	0.619945	0.664043	1.90294e-05	1.68012e-05	1.95025e-05	2.09597e-05	0.76264	0.673339	0.781599	0.840001	1513.49	1733.66	2076.86	2224.19
A4H4P7	A4H4P7	Uncharacterized protein	LBRM_06_0820					0.498214	0.359817	0.264189	0.167054	5.39398e-06	8.03889e-06	6.17067e-06	1.18286e-05	0.0144242	0.0214971	0.0165012	0.0316312	28.0485	55.2387	44.0744	83.9782
A4H4P8	A4H4P8	Bifunctional dihydrofolate reductase-thymidylate synthase	LBRM_06_0830					0.202164	0.477509	0.648767	0.291075	0.000811071	0.000827139	0.000870057	0.000787089	13.7942	14.0675	14.7974	13.3863	27217	36221.4	39517.2	35570.5	dTMP biosynthetic process [GO:0006231];methylation [GO:0032259];one-carbon metabolic process [GO:0006730];tetrahydrofolate biosynthetic process [GO:0046654]		dihydrofolate reductase activity [GO:0004146];thymidylate synthase activity [GO:0004799]
A4H4P9	A4H4P9	PRMT7 protein	PRMT7 LBRM_06_0840					0.98185	0.651287	0.965166	0.763576	8.12508e-05	8.27861e-05	8.50949e-05	9.01554e-05	1.7435	1.77645	1.82599	1.93459	3440.69	4583.26	4907.57	5119.48			protein-arginine N-methyltransferase activity [GO:0016274]
A4H4Q0;A4H4Q2	A4H4Q0;A4H4Q2	Putative acyl-coenzyme a dehydrogenase (EC 1.3.99.3)	LBRM_06_0850					0.540315	0.220368	0.475593	0.741078	6.46918e-05	6.99136e-05	6.04958e-05	5.79923e-05	1.16037	1.25403	1.08511	1.0402	2289.14	3226.79	2901.52	2767.45			acryloyl-CoA reductase activity [GO:0043958];acyl-CoA dehydrogenase activity [GO:0003995];flavin adenine dinucleotide binding [GO:0050660]
A4H4Q4	A4H4Q4	Aminoacyl-tRNA hydrolase (EC 3.1.1.29)	LBRM_06_0890		+			0.952066	0.00372881	0.129354	0.0944519	2.21593e-05	2.68588e-05	2.28352e-05	1.45061e-05	0.945162	1.14561	0.97399	0.618728	1861.96	2948.03	2585.18	1642.22		integral component of membrane [GO:0016021]	aminoacyl-tRNA hydrolase activity [GO:0004045]
A4H4Q5	A4H4Q5	Uncharacterized protein	LBRM_06_0900					0.101517	0.987345	0.130681	0.860945	4.95956e-05	6.50192e-05	6.8147e-05	6.51307e-05	0.983493	1.28935	1.35137	1.29156	1939.71	3317.09	3630.42	3435.76
A4H4Q6	A4H4Q6	2,4-dienoyl-coa reductase-like protein	LBRM_06_0910			+	+	0.355339	0.272586	0.00747826	0.0137647	4.82822e-06	1.02313e-05	4.34848e-06	1.25616e-05	0.0594711	0.126023	0.0535619	0.154726	117.131	324.487	142.739	409.571			FMN binding [GO:0010181];oxidoreductase activity [GO:0016491]
A4H4Q8	A4H4Q8	Glutamine--fructose-6-phosphate transaminase (isomerizing) (EC 2.6.1.16)	LBRM_06_0930					0.397045	0.0446044	0.123208	0.289779	8.35995e-05	6.91636e-05	7.56799e-05	8.60034e-05	1.13736	0.940963	1.02962	1.17007	2251.66	2423.02	2740.47	3099.83	carbohydrate derivative metabolic process [GO:1901135];glutamine metabolic process [GO:0006541]		carbohydrate derivative binding [GO:0097367];glutamine-fructose-6-phosphate transaminase (isomerizing) activity [GO:0004360]
A4H4Q9	A4H4Q9	MOB1 protein	MOB1 LBRM_06_0940					0.228653	0.101471	0.407769	0.0382672	6.2461e-05	5.08042e-05	5.08539e-05	8.66027e-05	2.1519	1.7503	1.75201	2.98362	4260.37	4493.26	4699.71	7905.61
A4H4R0	A4H4R0	DUF3883 domain-containing protein	LBRM_06_0950					0.337019	0.583885	0.777413	0.329038	2.70232e-05	1.91313e-05	1.47483e-05	1.79042e-05	0.153581	0.108729	0.0838189	0.101755	299.112	280.069	224.784	268.941
A4H4R1	A4H4R1	Uncharacterized protein	LBRM_06_0960					0.35302	0.864202	0.622828	0.566594	6.38772e-05	5.69537e-05	5.31926e-05	5.77401e-05	0.586907	0.523294	0.488737	0.530519	1161.01	1349.09	1308.12	1404.64
A4H4R2	A4H4R2	WD_REPEATS_REGION domain-containing protein	LBRM_06_0970					0.685472	0.190643	0.640765	0.0943342	2.71199e-05	3.02821e-05	2.57941e-05	3.94978e-05	0.205195	0.229121	0.195164	0.29885	403.714	590.59	522.093	790.534
A4H4R3	A4H4R3	Uncharacterized protein	LBRM_06_0980					0.466006	0.0369485	0.253581	0.042605	2.63488e-06	4.19935e-06	3.29442e-06	1.02217e-05	0.0484398	0.0772009	0.0605648	0.187917	95.0529	198.841	160.759	500.584
A4H4R4	A4H4R4	Uncharacterized protein	LBRM_06_0990	+		+		0.00508555	0.717737	0.0259055	0.566731	1.6987e-06	6.24402e-06	7.7373e-06	6.76846e-06	0.0115742	0.0771295	0.0955755	0.0836077	23.3323	198.679	255.197	222.902
A4H4R5	A4H4R5	G-patch domain-containing protein	LBRM_06_1000	+		+		0.0128529	0.232023	0.0149084	0.161819	4.59399e-06	1.48609e-05	1.32679e-05	2.14841e-05	0.154576	0.595436	0.531607	0.86081	302.866	1524.97	1429.13	2274.58			nucleic acid binding [GO:0003676]
A4H4R6	A4H4R6	Putative kinesin (EC 3.6.4.4)	LBRM_06_1010					0.0363889	0.686828	0.0713856	0.948087	7.5372e-06	3.56496e-06	4.07683e-06	3.91072e-06	0.0789443	0.0373392	0.0427005	0.0409606	156.113	95.8628	114.682	108.152	microtubule-based movement [GO:0007018]		ATP binding [GO:0005524];ATP-dependent microtubule motor activity [GO:1990939];microtubule binding [GO:0008017]
A4H4R7	A4H4R7	Uncharacterized protein	LBRM_06_1020	+				0.0266294	0.776689	0.133824	0.474328	1.3202e-05	3.38948e-05	2.92259e-05	3.48455e-05	0.165546	0.425024	0.366478	0.436945	329.129	1097.97	980.004	1164.81
A4H4R8	A4H4R8	Protein disulfide isomerase (EC 5.3.4.1)	LBRM_06_1030					0.044079	0.0318531	0.301917	0.829005	0.000231051	0.000214263	0.000171999	0.000163839	15.4178	14.2975	11.4773	10.9328	30406	36827.5	30574.9	29064.6			protein disulfide isomerase activity [GO:0003756]
A4H4R9	A4H4R9	Uncharacterized protein	LBRM_06_1040	+		+		0.00184615	0.0936061	0.00111111	0.43441	9.99446e-07	8.22207e-06	1.03984e-05	1.26705e-05	0.0139681	0.238362	0.301455	0.367325	28.3534	614.765	800.489	971.024
A4H4S0	A4H4S0	2-deoxy-D-ribose 5-phosphate aldolase (EC 4.1.2.4) (Phosphodeoxyriboaldolase)	LBRM_06_1050			+		0.0585054	0.281483	0.0118609	0.127044	9.41002e-05	0.000155684	0.000121873	0.000142429	3.15677	5.22272	4.08848	4.77806	6234.89	13444.1	10923.5	12652.1	deoxyribonucleotide catabolic process [GO:0009264];deoxyribose phosphate catabolic process [GO:0046386]	cytoplasm [GO:0005737]	deoxyribose-phosphate aldolase activity [GO:0004139]
A4H4S1	A4H4S1	Uncharacterized protein	LBRM_06_1070					0.428071	0.634425	0.199705	0.986959	1.6757e-05	2.52303e-05	2.42072e-05	2.18313e-05	0.245018	0.368913	0.353953	0.319213	482.608	948.378	955.528	847.499
A4H4S2	A4H4S2	Uncharacterized protein	LBRM_06_1090					0.0514348	0.565815	0.0849626	0.650768	1.31082e-06	9.25785e-06	2.61006e-06	3.60005e-06	0.00955788	0.0675041	0.0190314	0.0262499	18.7174	175.151	50.7708	70.3302
A4H4S3	A4H4S3	Uncharacterized protein	LBRM_06_1100					0.731997	0.0970413	0.660872	0.0886971	7.72044e-06	6.62528e-06	6.82165e-06	1.10837e-05	0.259834	0.222976	0.229585	0.373026	511.715	575.155	609.149	989.694		integral component of membrane [GO:0016021]
A4H4S4	A4H4S4	Guanine nucleotide-binding protein subunit beta-like protein	LBRM_06_1110					0.736487	0.109809	0.797637	0.164697	1.79315e-05	1.46005e-05	1.44772e-05	7.84014e-06	0.51362	0.41821	0.414676	0.224569	1026.1	1077.49	1116.84	595.979		ribosome [GO:0005840]
A4H4S6	A4H4S6	Uncharacterized protein	LBRM_06_1130					0.68596	0.16209	0.7104	0.588102	1.72342e-06	1.47386e-06	1.93951e-06	2.45431e-06	0.0108815	0.0256306	0.0337283	0.0426807	21.6598	65.7881	91.0887	113.905
A4H4S7	A4H4S7	Uncharacterized protein	LBRM_06_1140					0.1321	0.0718792	0.478075	0.237435	3.64981e-06	5.50064e-06	7.98178e-06	1.36409e-05	0.0314427	0.0473874	0.0687623	0.117515	62.3221	122.145	183.383	311.098
A4H4S8	A4H4S8	Putative nuclear transport factor 2 protein(NFT2)	LBRM_06_1150	+				0.0296821	0.145996	0.0632043	0.0935835	5.95497e-05	8.24999e-05	9.08036e-05	7.18659e-05	3.69782	5.12295	5.63858	4.46261	7311.88	13200.5	15100.2	11859.7
A4H4S9	A4H4S9	Uncharacterized protein	LBRM_06_1160	+				0.00813284	0.377284	0.0716307	0.0990886	4.22381e-05	5.63816e-05	6.93195e-05	4.84197e-05	0.821386	1.09643	1.34802	0.941595	1621.47	2818.65	3594.41	2495.67			ATP binding [GO:0005524];protein serine/threonine kinase activity [GO:0004674]
A4H4T0	A4H4T0	Thioredoxin domain-containing protein	LBRM_06_1170	+				0.00681517	0.72218	0.0829864	0.281885	1.64071e-06	1.00635e-05	1.95384e-05	1.05641e-05	0.0916609	0.604705	1.17404	0.634787	182.471	1546.74	3160.1	1680.14
A4H4T1	A4H4T1	Uncharacterized protein	LBRM_06_1180		+			0.263846	0.0107097	0.139608	0.0750533	7.51947e-07	1.29917e-06	1.61734e-06	5.18178e-06	0.015021	0.0382594	0.0476291	0.152598	29.3936	98.9014	129.763	405.554
A4H4T3	A4H4T3	Uncharacterized protein	LBRM_06_1200					0.0473444	0.313402	0.0347184	0.379553	6.44965e-06	1.02941e-05	1.0669e-05	7.49583e-06	0.101117	0.16139	0.167268	0.117519	199.253	415.047	448.146	308.836
A4H4T6	A4H4T6	FAD_binding_3 domain-containing protein	LBRM_06_1230					0.66156	0.251541	0.536342	0.426902	5.69482e-05	6.17481e-05	5.98429e-05	5.39024e-05	1.06831	1.15835	1.12261	1.01117	2109.46	2980.6	2999.63	2685.96			FAD binding [GO:0071949]
A4H4T9	A4H4T9	Coproporphyrinogen oxidase (EC 1.3.3.3)	LBRM_06_1260					0.291356	0.895055	0.763168	0.589949	1.86082e-05	2.10562e-05	2.12926e-05	1.93488e-05	0.540276	0.611353	0.618215	0.561779	1066.13	1575.81	1655.77	1484.54	protoporphyrinogen IX biosynthetic process [GO:0006782]		coproporphyrinogen oxidase activity [GO:0004109]
A4H4U0	A4H4U0	Protoporphyrinogen oxidase-like protein (EC 1.3.3.4)	LBRM_06_1270	+		+		0.0160274	0.474357	0.0174647	0.63384	6.82948e-06	1.72414e-05	1.63099e-05	1.40961e-05	0.266194	0.672021	0.635717	0.549427	529.02	1724.71	1708.96	1464.95	protoporphyrinogen IX biosynthetic process [GO:0006782]	integral component of membrane [GO:0016021]	FMN binding [GO:0010181];menaquinone-dependent protoporphyrinogen oxidase activity [GO:0070819];oxygen-dependent protoporphyrinogen oxidase activity [GO:0004729]
A4H4U3	A4H4U3	C2 domain-containing protein (Fragment)	LbrM_06_1300			+		0.0306426	0.249632	0.00973375	0.762237	1.86494e-05	3.32085e-05	2.52288e-05	2.40345e-05	0.310214	0.552389	0.419655	0.399787	611.291	1423.12	1119.77	1066.9
A4H4U4	A4H4U4	Putative ubiquitin activating E1 enzyme	LBRM_07_0010				+	0.119212	0.14298	0.940373	0.0229302	2.03409e-05	2.20773e-05	1.58049e-05	1.2031e-05	0.256273	0.278149	0.199124	0.151577	504.277	719.998	531.187	401.975			ubiquitin-like modifier activating enzyme activity [GO:0008641]
A4H4U5	A4H4U5	Uncharacterized protein	LBRM_07_0020					0.969723	0.87386	0.0878207	0.695563	8.84426e-06	1.16707e-05	9.63143e-06	1.20926e-05	0.284866	0.375903	0.310221	0.389493	563.714	967.586	839.11	1043.39	generation of catalytic spliceosome for second transesterification step [GO:0000350]
A4H4U8	A4H4U8	AP-2 complex subunit alpha	LBRM_07_0050					0.310793	0.0669091	0.0589677	0.437527	1.90205e-05	4.80676e-05	3.50156e-05	1.85885e-05	0.177117	0.447598	0.32606	0.173094	348.434	1150.25	880.071	460.587	clathrin-dependent endocytosis [GO:0072583];intracellular protein transport [GO:0006886]	AP-2 adaptor complex [GO:0030122]	clathrin adaptor activity [GO:0035615]
A4H4U9	A4H4U9	Putative cytochrome c1, heme protein,mitochondrial (EC 1.10.2.2)	LBRM_07_0060					0.797889	0.821232	0.07823	0.244317	0.000397512	0.000316027	0.000388715	0.00032231	13.2672	10.5476	12.9736	10.7573	26130.5	27174.3	34504	28526.1		integral component of membrane [GO:0016021]	electron transfer activity [GO:0009055];heme binding [GO:0020037]
A4H4V0	A4H4V0	Uncharacterized protein	LBRM_07_0070					0.159505	0.213695	0.454828	0.644823	4.70523e-06	6.30242e-06	8.42974e-06	9.57936e-06	0.209755	0.280957	0.37579	0.427039	411.39	727.644	1008.04	1127.58
A4H4V1	A4H4V1	Putative Golgi/lysosome glycoprotein	LBRM_07_0080	+				0.0174102	0.119661	0.238463	0.0598272	3.99009e-05	4.40957e-05	5.50793e-05	3.22026e-05	0.578265	0.639059	0.79824	0.466697	1139.55	1644.69	2125.9	1242.95		integral component of membrane [GO:0016021]
A4H4V2	A4H4V2	Methionine synthase (EC 2.1.1.13) (5-methyltetrahydrofolate--homocysteine methyltransferase)	LBRM_07_0090	+				0.0266317	0.923261	0.0327191	0.0537379	5.01405e-06	1.54759e-05	1.1838e-05	1.50988e-05	0.036273	0.111957	0.085639	0.109229	71.1533	289.579	228.818	289.888	methylation [GO:0032259];pteridine-containing compound metabolic process [GO:0042558]		cobalamin binding [GO:0031419];methionine synthase activity [GO:0008705];zinc ion binding [GO:0008270]
A4H4V3	A4H4V3	Pitrilysin-like metalloprotease	LBRM_07_0100	+				0.0104221	0.573604	0.124599	0.0620039	0.000367735	0.000437438	0.00049014	0.000456483	3.17805	3.78044	4.2359	3.94503	6269.7	9747.56	11303.2	10460.8			metal ion binding [GO:0046872];metallopeptidase activity [GO:0008237]
A4H4V4	A4H4V4	Uncharacterized protein	LBRM_07_0110					0.424572	1	1	0.622639	1.54282e-06	2.03925e-06	2.04372e-06	2.82063e-06	0.0324907	0.0397974	0.0500297	0.062022	64.9685	102.999	132.337	166.094	mitochondrial calcium ion transmembrane transport [GO:0006851]		calcium ion binding [GO:0005509]
A4H4V5	A4H4V5	SEC7 domain-containing protein	LBRM_07_0120					0.0416552	0.137475	0.0629448	0.108965	5.41435e-05	7.81132e-05	7.62132e-05	9.8408e-05	0.245897	0.354757	0.346128	0.446928	484.331	912.664	927.984	1184.89	regulation of ARF protein signal transduction [GO:0032012]		guanyl-nucleotide exchange factor activity [GO:0005085]
A4H4V7	A4H4V7	Uncharacterized protein	LBRM_07_0140					0.0843436	0.122539	0.0814771	0.0702933	6.07931e-06	7.7393e-06	7.18217e-06	1.01528e-05	0.160218	0.203966	0.189283	0.267574	317.085	525.9	504.556	709.718	retrograde vesicle-mediated transport, Golgi to endoplasmic reticulum [GO:0006890]	integral component of membrane [GO:0016021]
A4H4W0	A4H4W0	Protein kinase domain-containing protein	LBRM_07_0160					0.248576	0.878414	0.313098	0.872305	1.26772e-05	1.63318e-05	1.96437e-05	1.71998e-05	0.140575	0.181101	0.217825	0.190726	278.76	466.802	580.616	506.341			ATP binding [GO:0005524];protein kinase activity [GO:0004672]
A4H4W1	A4H4W1	Protein kinase domain-containing protein	LBRM_07_0170					0.426573	0.13049	0.542067	0.554755	2.89154e-06	5.96611e-06	2.09454e-06	1.04362e-06	0.0230363	0.0519841	0.0182502	0.006138	44.8318	133.983	47.7828	16.465			ATP binding [GO:0005524];protein kinase activity [GO:0004672]
A4H4W3	A4H4W3	Serine/threonine-protein phosphatase 2A activator (EC 5.2.1.8) (Phosphotyrosyl phosphatase activator)	LBRM_07_0190					0.0325064	0.194027	0.294792	0.781213	2.42611e-05	2.88074e-05	3.54182e-05	3.40883e-05	0.542389	0.644027	0.791821	0.76209	1068.64	1654.49	2118.45	2018.17		cytoplasm [GO:0005737]	peptidyl-prolyl cis-trans isomerase activity [GO:0003755];phosphatase activator activity [GO:0019211]
A4H4W4	A4H4W4	CDP-diacylglycerol--glycerol-3-phosphate 3-phosphatidyltransferase (EC 2.7.8.5)	LBRM_07_0200	+		+		0.00710913	0.20617	0.0183072	0.365609	6.15119e-06	1.39053e-05	1.52217e-05	1.80791e-05	0.0751612	0.169908	0.185993	0.220908	149.136	438.606	494.087	587.219	cardiolipin biosynthetic process [GO:0032049]	mitochondrion [GO:0005739]	ATP binding [GO:0005524];CDP-diacylglycerol-glycerol-3-phosphate 3-phosphatidyltransferase activity [GO:0008444]
A4H4W6	A4H4W6	Uncharacterized protein	LBRM_07_0220					0.476155	0.295983	0.639422	0.474475	0.000138022	0.000152424	0.000159299	0.000186039	2.08906	2.30704	2.4111	2.81583	4106.05	5945.91	6402.77	7472.83
A4H4W7	A4H4W7	Anamorsin homolog (Fe-S cluster assembly protein DRE2 homolog)	LbrM07_V2.0230 LbrM_07_0230					0.167105	0.516866	0.762817	0.0951854	4.54028e-05	4.79774e-05	3.61018e-05	5.22291e-05	3.53302	3.73336	2.80926	4.06421	6947.31	9631.65	7525.04	10765.8	iron-sulfur cluster assembly [GO:0016226]	mitochondrial intermembrane space [GO:0005758]	2 iron, 2 sulfur cluster binding [GO:0051537];4 iron, 4 sulfur cluster binding [GO:0051539];metal ion binding [GO:0046872]
A4H4W8;A4HNK6;E9AIP8	A4H4W8;A4HNK6;E9AIP8	SCG1 protein	SCG1 LBRM_07_0240					0.119998	0.0348108	0.402734	0.905321	8.80736e-06	6.6174e-06	1.28625e-05	1.25581e-05	0.0973845	0.0731698	0.142223	0.138857	190.642	188.233	381.183	366.852	protein glycosylation [GO:0006486]	integral component of membrane [GO:0016021]	transferase activity, transferring hexosyl groups [GO:0016758]
A4H4W9	A4H4W9	Uncharacterized protein	LBRM_07_0250					0.0971077	0.125426	0.12461	0.43951	2.27923e-06	3.97424e-06	4.4822e-06	5.57807e-06	0.0341243	0.0595017	0.0671067	0.0835141	68.157	152.703	180.968	221.105		integral component of membrane [GO:0016021]
A4H4X2	A4H4X2	Acetylornithine deacetylase (EC 3.5.1.16) (N-acetylornithinase)	LBRM_07_0280		+			0.234622	0.014029	0.416642	0.278843	0.000158899	0.0001793	0.000130879	0.000115894	3.68443	4.15749	3.03475	2.68728	7261.57	10713.6	8077.39	7132.69	arginine biosynthetic process [GO:0006526]		acetylornithine deacetylase activity [GO:0008777]
A4H4X3	A4H4X3	Putative ubiquitin-protein ligase-like (EC 6.3.2.19)	LBRM_07_0290					0.31882	0.259115	0.748194	0.992502	0.000205985	0.000216089	0.000179219	0.000179409	0.306281	0.321304	0.266482	0.266764	604.502	828.824	709.644	706.114			ligase activity [GO:0016874];ubiquitin-protein transferase activity [GO:0004842]
A4H4X4	A4H4X4	Uncharacterized protein	LBRM_07_0300	+				0.0122292	0.0687984	0.4129	0.351465	0.000145282	0.000174599	0.000238077	0.000269368	5.30631	6.37712	8.69563	9.83849	10510	16420.2	23194.7	26133.7		EMC complex [GO:0072546]
A4H4X5	A4H4X5	Leucine-rich repeat-containing protein 51	LBRM_07_0310					0.0671854	0.834717	0.21671	0.806532	6.74996e-05	8.1333e-05	8.80774e-05	8.31837e-05	0.751708	0.905764	0.980873	0.926373	1481.72	2329.89	2630.21	2456.03
A4H4X6	A4H4X6	Uncharacterized protein	LBRM_07_0320	+		+		0.0091912	0.0421313	0.0138661	0.127268	0.00049068	0.000362891	0.000432063	0.00046583	5.46225	4.0397	4.80973	5.18563	10783.2	10394.2	12850.5	13749.8		motile cilium [GO:0031514]	calmodulin binding [GO:0005516]
A4H4X7	A4H4X7	Uncharacterized protein	LBRM_07_0330					0.979692	0.367005	0.178787	0.290801	6.59439e-05	7.66165e-05	6.70404e-05	8.42001e-05	0.587327	0.682382	0.597093	0.749925	1160.24	1756.7	1599.96	1984.15
A4H4X8	A4H4X8	Uncharacterized protein	LBRM_07_0340					1	0.425829	1	0.405319	6.15263e-07	1.58207e-06	1.31409e-06	2.22264e-06	0	0.00322847	0.000669862	0.0249357	0	8.26566	1.68922	66.6679		integral component of membrane [GO:0016021]
A4H4Y0	A4H4Y0	Putative ATP-dependent DEAD/H RNA helicase	LBRM_07_0360					0.922875	0.776752	0.528821	0.943997	0.00106001	0.00111255	0.00108318	0.00108414	16.333	17.1425	16.69	16.7048	32263.3	44189.7	44532.2	44348.9			ATP binding [GO:0005524];helicase activity [GO:0004386];hydrolase activity [GO:0016787];nucleic acid binding [GO:0003676]
A4H4Y1	A4H4Y1	Uncharacterized protein	LBRM_07_0370					0.27643	0.317511	0.263008	0.439362	6.01562e-05	5.16921e-05	5.26823e-05	5.86387e-05	0.899397	0.77285	0.787656	0.876709	1771.4	1988.1	2103.84	2318.57
A4H4Y2	A4H4Y2	Succinate dehydrogenase assembly factor 4, mitochondrial	LBRM_07_0380					0.889273	0.845223	0.952717	0.838473	2.21545e-05	1.5783e-05	1.23701e-05	1.35561e-05	1.84252	1.31263	1.02878	1.12742	3606.17	3366.15	2734.28	3007.39
A4H4Y4	A4H4Y4	Rav1p_C domain-containing protein	LBRM_07_0400					0.488114	0.0318303	0.266917	0.0352979	9.58808e-06	6.80835e-06	7.98662e-06	1.5794e-05	0.0258299	0.0183414	0.0215156	0.0425482	51.22	46.9967	57.636	113.054
A4H4Y5	A4H4Y5	Uncharacterized protein	LBRM_07_0410					0.991263	0.388823	0.54314	0.584398	1.4073e-05	1.21768e-05	1.37314e-05	1.61841e-05	0.151078	0.130722	0.147412	0.173742	299.006	337.758	392.604	459.527
A4H4Y7	A4H4Y7	SIN1_PH domain-containing protein	LBRM_07_0430					0.240492	0.419421	0.744975	0.795561	2.21916e-05	2.13235e-05	1.90667e-05	1.7933e-05	0.382879	0.3679	0.328963	0.309403	755.181	946.257	878.341	824.892
A4H4Y8	A4H4Y8	Uncharacterized protein	LBRM_07_0440					0.0543074	0.139269	1	0.697194	1.8691e-06	1.96024e-06	2.54079e-06	2.66185e-06	0.104841	0.122372	0.19492	0.204208	208.484	318.441	518.264	541.03
A4H4Y9	A4H4Y9	Putative 3-hydroxyacyl-ACP dehydratase (EC 4.2.1.-)	LBRM_07_0450					0.174298	0.236943	0.0936529	0.0673322	0.000130686	0.000112257	0.00014641	0.000120989	4.70482	4.04136	5.27089	4.35572	9274.82	10412.1	14095.3	11549.1			lyase activity [GO:0016829]
A4H4Z0	A4H4Z0	Putative 3-hydroxyacyl-ACP dehydratase (EC 4.2.1.-)	LBRM_07_0460			+		0.918412	0.0826958	0.0234198	0.763337	3.75215e-06	1.18152e-05	4.33779e-06	3.15723e-06	0.221274	0.696776	0.255811	0.179406	439.384	1786.5	695.112	469.881			lyase activity [GO:0016829]
A4H4Z1	A4H4Z1	Uncharacterized protein	LBRM_07_0470					0.752705	0.0383947	0.224729	0.290129	1.02362e-05	8.2283e-06	9.95339e-06	1.36208e-05	0.521323	0.419063	0.50692	0.693699	1031.68	1080.1	1336.21	1837.73
A4H4Z2	A4H4Z2	Putative acyl-CoA dehydrogenase, mitochondrial (EC 1.3.99.-)	LBRM_07_0480					0.15603	0.610593	0.236943	0.946009	7.65196e-05	8.81469e-05	9.61128e-05	9.4215e-05	1.35926	1.5658	1.70731	1.67359	2691.27	4034.62	4554.45	4424.44			flavin adenine dinucleotide binding [GO:0050660];oxidoreductase activity, acting on the CH-CH group of donors [GO:0016627]
A4H4Z3	A4H4Z3	Uncharacterized protein	LBRM_07_0490	+		+		0.00307143	0.113529	0.000851064	0.930335	9.60715e-05	0.000171706	0.000147574	0.000149011	1.08745	1.94356	1.67041	1.68668	2149.31	5002.32	4465.75	4480.7	ribosome biogenesis [GO:0042254]	nucleus [GO:0005634]
A4H4Z4;A4H6R4;E9AIP4	A4H4Z4;A4H6R4	Uncharacterized protein	LBRM_07_0500					0.0398658	0.45994	0.232578	0.118417	5.36024e-05	3.90228e-05	3.51695e-05	4.65928e-05	0.231514	0.168543	0.151901	0.201239	456.565	433.248	405.851	533.631	DNA integration [GO:0015074];DNA recombination [GO:0006310]		DNA binding [GO:0003677]
A4H4Z8	A4H4Z8	DHC_N2 domain-containing protein	LBRM_07_0540					0.498378	0.0440121	0.62722	0.0723584	4.16107e-05	4.49116e-05	4.84039e-05	2.65285e-05	0.082878	0.0894525	0.0964082	0.052838	162.889	230.469	255.163	140.233	microtubule-based movement [GO:0007018]		ATP-dependent microtubule motor activity, minus-end-directed [GO:0008569]
A4H4Z9	A4H4Z9	WW domain-containing protein	LBRM_07_0550				+	0.267544	0.186013	0.232929	0.0285714	2.25612e-05	3.07039e-05	2.59716e-05	4.11228e-05	0.528427	0.719146	0.608306	0.963175	1046.61	1848.23	1630.72	2549.94
A4H500	A4H500	60S ribosomal protein L7a	LBRM_07_0560 LBRM_07_0570	+	+			0.0168036	0.0143571	0.405364	0.481601	0.00224586	0.00206014	0.00145256	0.00158127	75.2332	69.0117	48.6588	52.9703	148226	177748	130351	140536		cytosolic large ribosomal subunit [GO:0022625]	RNA binding [GO:0003723]
A4H502	A4H502	QA-SNARE protein putative	LBRM_07_0580	+		+		0.0039562	0.372715	0.00771154	0.758637	2.29743e-06	1.39274e-05	1.58379e-05	1.75869e-05	0.0722405	0.507243	0.576825	0.640527	143.59	1310.35	1533.79	1693.44		integral component of membrane [GO:0016021]
A4H504	A4H504	Uncharacterized protein	LBRM_07_0600					0.568906	0.103329	0.439593	0.671951	1.75025e-05	1.95078e-05	1.59671e-05	1.39568e-05	0.199839	0.222735	0.182308	0.159356	394.959	574.621	484.955	421.7
A4H506	A4H506	Putative ras-related protein rab-14	LBRM_07_0620					0.0477157	0.297723	0.0864791	0.232962	3.04516e-05	4.48405e-05	5.25415e-05	3.50819e-05	1.24226	1.82925	2.14341	1.43116	2445.2	4704.21	5715.9	3792.91			GTP binding [GO:0005525];GTPase activity [GO:0003924]
A4H507	A4H507	Uncharacterized protein	LBRM_07_0630					0.653575	0.0657286	0.119612	0.224515	0.000127612	0.000105564	0.000123044	0.000151016	2.46913	2.04253	2.38075	2.92196	4878.33	5270.37	6363.92	7742.88
A4H508	A4H508	CLP1_P domain-containing protein	LBRM_07_0640					0.870506	0.92143	0.260921	0.102459	3.50715e-05	4.70183e-05	3.40474e-05	4.79485e-05	0.246121	0.32996	0.238934	0.336488	489.209	849.065	639.922	893.594			ATP binding [GO:0005524]
A4H509	A4H509	Uncharacterized protein	LBRM_07_0650	+				0.024362	0.483853	0.0935763	0.855205	2.2097e-05	2.86692e-05	3.31712e-05	3.16399e-05	0.136694	0.17735	0.2052	0.195727	270.16	457.092	550.893	518.175		integral component of membrane [GO:0016021]
A4H510	A4H510	Electron transfer flavoprotein-ubiquinone oxidoreductase (ETF-QO) (EC 1.5.5.1)	LBRM_07_0660	+				0.026015	0.205584	0.151975	0.929007	0.000157794	0.00019529	0.000226287	0.000228325	2.50502	3.10028	3.59236	3.62472	4934.71	7997.15	9623.51	9607.37			4 iron, 4 sulfur cluster binding [GO:0051539];electron-transferring-flavoprotein dehydrogenase activity [GO:0004174];metal ion binding [GO:0046872]
A4H511	A4H511	Uncharacterized protein	LBRM_07_0670	+				0.0191614	0.0709379	0.0504026	0.0577483	2.98564e-05	4.13132e-05	3.96029e-05	6.35313e-05	1.45755	2.01686	1.93336	3.10151	2880.87	5201.9	5150.19	8257.28
A4H512	A4H512	Uncharacterized protein	LBRM_07_0680					0.867231	0.54303	0.648854	0.884088	1.63912e-05	1.75616e-05	1.66796e-05	1.53046e-05	0.630091	0.675084	0.641178	0.58832	1243.25	1737.27	1709.07	1550.78
A4H514	A4H514	Calcium-transporting ATPase (EC 7.2.2.10)	LBRM_07_0700					0.377035	0.821048	0.866764	0.381487	0.000146495	0.000142378	0.000130804	0.000145299	1.1732	1.14023	1.04754	1.16362	2321.04	2933	2805.68	3083.95		integral component of membrane [GO:0016021]	ATP binding [GO:0005524];hydrolase activity [GO:0016787];P-type calcium transporter activity [GO:0005388]
A4H515	A4H515	Uncharacterized protein	LBRM_07_0710	+				0.00673923	0.839317	0.0525679	0.0389367	0.000666858	0.000784485	0.000885162	0.000776537	17.5116	20.6004	23.2442	20.3917	34600.6	53037.7	62088.2	54085.8
A4H516	A4H516	Calcium-transporting ATPase (EC 7.2.2.10)	LBRM_07_0720					0.4144	0.953661	0.728328	0.90445	1.13242e-05	1.94447e-05	1.21964e-05	1.58642e-05	0.171627	0.294702	0.184847	0.240436	339.409	758.814	491.614	644.348		integral component of membrane [GO:0016021]	ATP binding [GO:0005524];hydrolase activity [GO:0016787];P-type calcium transporter activity [GO:0005388]
A4H517	A4H517	Uncharacterized protein	LBRM_07_0730	+	+			0.012215	0.0268428	0.719212	0.695095	3.11653e-05	2.96444e-05	7.73896e-05	6.58942e-05	0.575229	0.547157	1.42841	1.21623	1131.78	1406.04	3781.91	3232.83
A4H518	A4H518	Putative Qa-SNARE protein	LBRM_07_0740					0.243123	0.125809	0.732067	0.904992	3.24164e-05	3.42168e-05	2.50117e-05	2.40774e-05	1.80402	1.90421	1.39194	1.33994	3539.43	4908.49	3697.74	3543.59		integral component of membrane [GO:0016021]
A4H521	A4H521	Topoisomerase-related function protein-like protein (Topoisomerase-related protein)	LBRM_07_0770	+	+			0.00217073	0.0284261	0.884991	0.135206	3.63105e-05	3.65841e-05	6.73578e-05	5.37729e-05	0.373734	0.37655	0.693295	0.55347	737.574	969.523	1850.31	1466.2			isomerase activity [GO:0016853]
A4H522	A4H522	Putative centrin	LBRM_07_0780	+		+		0.0206341	0.0373105	0.00638554	0.159129	4.61016e-05	8.29105e-05	7.16202e-05	5.03904e-05	2.23231	4.01465	3.46795	2.43997	4397.76	10335.1	9265.5	6453.59			calcium ion binding [GO:0005509]
A4H524	A4H524	Importin N-terminal domain-containing protein	LBRM_07_0800			+		0.0333012	0.72024	0.026399	0.776599	0.000109526	0.000169509	0.000156747	0.000162916	0.806758	1.24858	1.15458	1.20002	1596.07	3214.65	3087.07	3176.23	protein import into nucleus [GO:0006606]	cytoplasm [GO:0005737]	small GTPase binding [GO:0031267]
A4H525	A4H525	Malonyl-coa decarboxylase-like protein (EC 4.1.1.9)	LBRM_07_0810					0.109908	0.0721054	0.041556	0.264922	1.87283e-06	7.77185e-07	1.13466e-06	1.8731e-06	0.00660834	0.0107111	0.0156378	0.015456	12.612	27.6467	41.6647	41.3797	fatty acid biosynthetic process [GO:0006633]		malonyl-CoA decarboxylase activity [GO:0050080]
A4H526	A4H526	Uncharacterized protein	LBRM_07_0820					0.0380927	0.486086	0.108824	0.543294	6.07583e-06	1.33113e-05	1.3734e-05	1.67825e-05	0.0147887	0.0324001	0.0334289	0.040849	29.1021	83.7535	89.6315	108.88
A4H528	A4H528	6-phosphofructo-2-kinase-like protein	LBRM_07_0840					0.32732	0.66252	0.662792	0.33603	9.55488e-06	1.36621e-05	1.62496e-05	7.44137e-06	0.0688898	0.0985026	0.117159	0.0536516	134.349	255.576	312.234	142.415	fructose 2,6-bisphosphate metabolic process [GO:0006003];fructose metabolic process [GO:0006000]		6-phosphofructo-2-kinase activity [GO:0003873];ATP binding [GO:0005524]
A4H532;A4H534;E9AI27	A4H532;A4H534	Uncharacterized protein	LBRM_07_0890					0.7374	0.886938	0.370617	0.395812	1.17633e-05	1.42653e-05	1.22612e-05	1.36764e-05	0.0477288	0.0578806	0.0497487	0.055491	93.7275	149.133	132.394	147.124		integral component of membrane [GO:0016021]
A4H533	A4H533	Putative ubiquitin-protein ligase (EC 6.3.2.19)	LBRM_07_0900	+				0.0117286	0.0386161	0.506221	0.885205	5.84227e-05	5.35092e-05	9.65702e-05	9.9493e-05	2.95467	2.70618	4.88394	5.03177	5829.86	6987.98	13014.8	13356			ATP binding [GO:0005524];ligase activity [GO:0016874];transferase activity [GO:0016740]
A4H536	A4H536	Uncharacterized protein	LBRM_07_0930					0.214067	0.0433902	0.0324549	0.137276	8.83152e-06	1.51012e-05	1.45307e-05	2.6433e-05	0.0642793	0.109912	0.10576	0.19239	127.464	283.515	285.936	508.436
A4H537	A4H537	Splicing factor ptsr1-like protein	LBRM_07_0940					0.595521	0.0524642	0.808026	0.887977	0.00118424	0.00120661	0.00107342	0.00106041	27.9316	28.4592	25.3178	25.0109	55320.7	73236.8	67709.4	66352.4
A4H539	A4H539	Putative serine/threonine kinase (EC 2.7.11.1)	LBRM_07_0960					0.1703	0.548572	0.0696161	0.888134	0.00032348	0.000423907	0.000410341	0.000392306	9.61622	12.6017	12.1984	11.6622	18930.9	32381.6	32728.7	30883.1			ATP binding [GO:0005524];protein serine kinase activity [GO:0106310];protein threonine kinase activity [GO:0106311]
A4H540	A4H540	Uncharacterized protein	LBRM_07_0970					0.300279	0.228841	0.545955	0.06616	3.80354e-06	4.70053e-06	4.89638e-06	2.96262e-06	0.014571	0.0180073	0.0187576	0.0113495	28.704	46.5528	50.3224	30.2362	positive regulation of GTPase activity [GO:0043547]		GTPase activator activity [GO:0005096]
A4H541	A4H541	Uncharacterized protein	LBRM_07_0980					0.816883	0.0767838	0.957982	0.179633	0.000126182	0.000126324	0.000131384	0.000169786	3.43857	3.44243	3.58033	4.62683	6787.84	8846.76	9533.09	12284
A4H542	A4H542	DUF3437 domain-containing protein	LBRM_07_0990					0.383061	0.0847815	0.580893	0.750461	7.35438e-05	7.16796e-05	7.87457e-05	8.16704e-05	0.282507	0.275345	0.302489	0.313723	557.239	708.812	806.375	833.231	DNA repair [GO:0006281]		lysine-acetylated histone binding [GO:0070577];peptidase activator activity [GO:0016504];proteasome binding [GO:0070628]
A4H543	A4H543	Uncharacterized protein	LBRM_07_1000	+		+		0.00693913	0.559861	0.0103315	0.489085	1.95941e-06	1.1337e-05	1.09814e-05	1.28983e-05	0.00780928	0.0451837	0.0437667	0.0514065	15.4288	116.564	117.193	136.393
A4H544	A4H544	Uncharacterized protein	LBRM_07_1010	+				0.0245162	0.970375	0.383243	0.328743	3.7328e-05	3.17564e-05	2.6692e-05	3.00537e-05	0.304853	0.25935	0.21799	0.245445	602.596	668.723	582.592	650.524
A4H545	A4H545	Uncharacterized protein	LBRM_07_1020					1	0.54336	0.790134	0.960787	2.48728e-06	2.3985e-06	1.61233e-06	1.93471e-06	0.0251809	0.0254991	0.0130952	0.0205685	49.8476	65.2114	34.217	55.2837
A4H546	A4H546	Putative RNA binding protein	LBRM_07_1030					0.0617628	0.331585	0.730045	0.106409	6.59327e-06	7.07822e-06	1.27562e-05	4.62736e-06	0.496482	0.532998	0.960557	0.348446	980.879	1373.6	2581.8	929.926
A4H547	A4H547	Putative nucleolar RNA-binding protein	LBRM_07_1040		+	+		0.0782149	0.0176779	0.024633	0.096516	0.000363337	0.000554558	0.000452375	0.000393457	10.4868	16.0059	13.0567	11.3562	20733.4	41137.6	34917.7	30099.3
A4H548	A4H548	RNA binding protein-like protein	LBRM_07_1050					0.145552	0.977496	0.802329	0.228205	0.000336244	0.000327412	0.000409786	0.000329059	6.79859	6.62001	8.28553	6.65329	13405.7	17059.5	22140.4	17660.2
A4H549	A4H549	FeS_assembly_P domain-containing protein	LBRM_07_1060					0.204969	0.998125	0.184963	0.954004	2.14073e-05	1.65895e-05	1.66287e-05	1.75704e-05	1.15056	0.891621	0.893728	0.944341	2275.88	2291.89	2411.77	2487.78	protein maturation by [4Fe-4S] cluster transfer [GO:0106035]
A4H551	A4H551	Peptidyl-prolyl cis-trans isomerase (EC 5.2.1.8)	PIN1 LBRM_07_1080	+				0.0123524	0.823164	0.729796	0.0588787	0.000154726	0.000165015	0.000114627	0.000156671	12.3337	13.1539	9.13727	12.4887	24355.6	33780.7	24487.8	33048.7			peptidyl-prolyl cis-trans isomerase activity [GO:0003755]
A4H553	A4H553	Putative cation-transporting ATPase (EC 3.6.3.-)	LBRM_07_1110					0.10192	0.692585	0.445745	0.673181	0.000386207	0.000403558	0.00043134	0.000414569	2.77302	2.8976	3.09708	2.97667	5478.67	7455.1	8263.28	7900.83		integral component of membrane [GO:0016021]	ATP binding [GO:0005524];ATPase-coupled cation transmembrane transporter activity [GO:0019829];hydrolase activity [GO:0016787]
A4H554	A4H554	Uncharacterized protein	LBRM_07_1120					0.634904	0.668105	0.668529	0.719484	5.62713e-06	6.3179e-06	6.40573e-06	4.99101e-06	0.466517	0.545822	0.55341	0.431189	931.817	1409.03	1471.29	1149.18		MLL3/4 complex [GO:0044666];Set1C/COMPASS complex [GO:0048188]
A4H555	A4H555	Putative lipoyltransferase (EC 6.-.-.-)	LBRM_07_1130	+				0.0203052	0.524712	0.211593	0.107987	3.17023e-05	1.6239e-05	5.00566e-06	1.9527e-05	0.412195	0.21114	0.0650839	0.253891	816.384	542.416	177.495	677.194	protein lipoylation [GO:0009249]		ligase activity [GO:0016874];transferase activity [GO:0016740]
A4H556	A4H556	Putative RNA-editing complex protein	LBRM_07_1140					0.922751	0.79486	0.98684	0.769665	1.06781e-05	9.0557e-06	8.86343e-06	1.04451e-05	0.237349	0.201287	0.197013	0.23217	466.06	517.185	520.051	613.338
A4H557	A4H557	Uncharacterized protein	LBRM_07_1150		+			0.524659	0.016	0.365342	0.233661	8.01469e-05	9.9197e-05	8.96146e-05	7.7846e-05	0.894097	1.10661	0.999716	0.868429	1776.26	2847.59	2677.46	2301.13
A4H558	A4H558	Putative delta-5 fatty acid desaturase (EC 1.14.99.-)	LBRM_07_1160					0.0719759	0.108123	0.26144	0.940879	1.65536e-05	2.23667e-05	3.36578e-05	3.27464e-05	0.342448	0.462706	0.696285	0.677433	674.346	1195.04	1840.9	1792.68	lipid metabolic process [GO:0006629]	integral component of membrane [GO:0016021]	oxidoreductase activity [GO:0016491]
A4H560	A4H560	Uncharacterized protein	LBRM_07_1190					0.787852	0.449373	0.691233	0.563795	3.14584e-05	2.86095e-05	2.95662e-05	3.78342e-05	0.778673	0.708157	0.731837	0.93649	1542.41	1824.44	1950.87	2474.26
A4H561	A4H561	Putative proteasome regulatory non-ATP-ase subunit	LBRM_07_1200					0.901152	0.291983	0.754128	0.449498	0.00021496	0.00022163	0.000214868	0.000255331	5.94059	6.12491	5.93805	7.05626	11700.8	15782.3	15769.4	18759.2	ubiquitin-dependent protein catabolic process [GO:0006511]	proteasome regulatory particle, base subcomplex [GO:0008540]
A4H562	A4H562	Uncharacterized protein	LBRM_07_1210	+				0.0263083	0.49229	0.0401965	0.38793	2.66159e-05	4.33417e-05	4.25104e-05	4.74035e-05	0.41562	0.676801	0.663821	0.740228	817.348	1741.24	1779.26	1959.47		integral component of membrane [GO:0016021]
A4H563	A4H563	Peptide-methionine (S)-S-oxide reductase (EC 1.8.4.11)	LBRM_07_1220					0.0943276	0.506321	0.516888	0.791632	0.000548608	0.000572907	0.000627008	0.000608222	27.9119	29.1481	31.9007	30.9449	55181.2	75057.6	85195.9	82045.6			peptide-methionine (S)-S-oxide reductase activity [GO:0008113]
A4H564	A4H564	Chorein_N domain-containing protein	LBRM_07_1230	+				0.025534	0.705568	0.0783228	0.127659	4.79873e-05	6.30644e-05	7.36509e-05	6.16113e-05	0.171766	0.225733	0.263626	0.220532	340.77	581.168	702.339	584.146
A4H565	A4H565	AAT19 protein	AAT19 LBRM_07_1240					0.0817327	1	0.396164	0.112633	1.947e-06	1.33774e-06	3.86696e-06	1.3383e-06	0.0361553	0.0176468	0.0718085	0.00716169	71.003	45.6733	190.549	19.0219		integral component of membrane [GO:0016021]
A4H566	A4H566	Protein kinase, putative	LbrM_07_1260					0.694971	0.648229	0.255295	0.295099	2.44615e-05	2.97541e-05	2.57351e-05	3.31521e-05	0.175973	0.214048	0.185136	0.238493	348.648	550.824	493.887	632.942			ATP binding [GO:0005524];protein kinase activity [GO:0004672]
A4H567	A4H567	Glycosyl transferase, putative	LbrM_07_1270		+			0.154083	0.0135072	0.499039	0.0620458	5.90106e-05	6.42984e-05	7.20864e-05	8.90508e-05	0.414415	0.45155	0.506242	0.625379	814.077	1163.27	1355.86	1658.17	protein glycosylation [GO:0006486]	Golgi cisterna membrane [GO:0032580];integral component of membrane [GO:0016021]	fucosyltransferase activity [GO:0008417]
A4H568	A4H568	Structural maintenance of chromosomes protein	LBRM_08_0010					0.0619398	0.573837	0.220189	0.689229	0.000197463	0.000237464	0.000243847	0.000261564	1.45993	1.75568	1.80287	1.93386	2875.55	4513.57	4818.06	5139.81	cell division [GO:0051301];chromosome organization [GO:0051276]	chromosome [GO:0005694];nucleus [GO:0005634]	ATP binding [GO:0005524];ATPase activity [GO:0016887]
A4H570	A4H570	Putative vesicle-associated membrane protein	LBRM_08_0030	+				0.0117588	0.141155	0.0672163	0.730797	0.000104511	0.000161109	0.000214932	0.000202092	4.31187	6.64695	8.86756	8.33782	8492.06	17096.2	23734.7	22118.5	vesicle-mediated transport [GO:0016192]	integral component of membrane [GO:0016021]
A4H571	A4H571	Uncharacterized protein	LBRM_08_0040	+		+		0.00787992	0.634111	0.00770149	0.78491	3.42599e-06	8.06677e-06	7.29445e-06	7.71986e-06	0.135158	0.318241	0.287772	0.291915	265.991	820.965	767.831	767.38
A4H572	A4H572	Uncharacterized protein	LBRM_08_0050					0.122892	0.89168	0.927835	0.547674	2.15271e-05	2.43345e-05	1.65771e-05	1.948e-05	2.58366	2.92061	1.98957	2.33797	5098.99	7498.49	5346.32	6195.46
A4H573	A4H573	Putative phosphoglycerate mutase protein (EC 5.4.2.1)	LBRM_08_0060					0.589703	0.917452	0.27008	0.328267	1.81619e-05	2.41934e-05	1.967e-05	2.35184e-05	0.893001	1.18957	0.967154	1.15638	1758.55	3064.1	2575.48	3075.65			phosphoglycerate mutase activity [GO:0004619]
A4H574	A4H574	ASCH domain-containing protein	LBRM_08_0070					0.0375352	0.040271	0.363263	0.485941	3.67086e-05	4.03016e-05	8.10715e-05	0.00011717	0.530119	0.582006	1.17078	1.69208	1045.88	1497.49	3160.16	4530.49
A4H575	A4H575	Putative ATP-dependent DEAD/H RNA helicase	LBRM_08_0080					0.558299	0.0318025	0.0981366	0.642863	6.21379e-05	7.95398e-05	5.73619e-05	5.13084e-05	0.661569	0.846844	0.61072	0.54627	1308.87	2176.22	1629.78	1447.22			ATP binding [GO:0005524];helicase activity [GO:0004386];hydrolase activity [GO:0016787];nucleic acid binding [GO:0003676]
A4H576	A4H576	AP-3 complex subunit delta	LBRM_08_0090	+		+		0.0248165	0.686706	0.017632	0.35319	3.52626e-05	0.000368035	0.000142496	0.000223306	0.283612	2.96005	1.14607	1.79602	560.532	7657.96	3093.1	4760.93	intracellular protein transport [GO:0006886];vesicle-mediated transport [GO:0016192]	AP-3 adaptor complex [GO:0030123];Golgi apparatus [GO:0005794]
A4H577	A4H577	Putative dual-specificity protein phosphatase (EC 3.1.3.16) (EC 3.1.3.48)	LBRM_08_0100					0.777956	0.142339	0.72852	0.414707	2.65392e-06	3.13897e-06	2.13313e-06	1.10094e-06	0.047123	0.0638691	0.043403	0.00677106	93.58	163.765	114.95	17.4347			protein serine phosphatase activity [GO:0106306];protein threonine phosphatase activity [GO:0106307];protein tyrosine phosphatase activity [GO:0004725];protein tyrosine/serine/threonine phosphatase activity [GO:0008138]
A4H578	A4H578	Uncharacterized protein	LBRM_08_0110					0.475425	0.0321594	0.523254	0.0475569	9.92978e-05	3.89806e-05	3.83363e-05	1.06378e-05	1.22572	0.481171	0.473217	0.131312	2433.95	1240.99	1258.62	344.669
A4H579	A4H579	Uncharacterized protein	LBRM_08_0120					0.129557	0.609049	0.119655	0.913055	3.34655e-05	5.6864e-05	4.16757e-05	4.6687e-05	1.09533	1.86116	1.36405	1.52807	2167.57	4763.44	3638.19	4025.05
A4H580	A4H580	Uncharacterized protein	LBRM_08_0130					0.264095	0.611609	0.344747	0.885243	1.16638e-05	1.32478e-05	1.45479e-05	1.55245e-05	0.0963349	0.109417	0.120155	0.128221	189.586	282.229	318.998	341.736
A4H581	A4H581	Putative DNA repair protein	LBRM_08_0150	+		+		0.0173052	0.512102	0.0157468	0.859177	2.22424e-06	1.18348e-05	1.03596e-05	9.84997e-06	0.0162698	0.0865684	0.0757779	0.07205	32.5005	222.849	202.042	190.284			DNA binding [GO:0003677];nuclease activity [GO:0004518]
A4H582	A4H582	PIG-H domain-containing protein	LBRM_08_0160					0.744126	0.102169	0.300189	0.373114	1.15218e-05	1.41862e-05	1.29411e-05	8.83709e-06	0.209214	0.257594	0.234984	0.160464	415.331	662.573	632.836	427.92	GPI anchor biosynthetic process [GO:0006506]	glycosylphosphatidylinositol-N-acetylglucosaminyltransferase (GPI-GnT) complex [GO:0000506];integral component of membrane [GO:0016021]	phosphatidylinositol N-acetylglucosaminyltransferase activity [GO:0017176]
A4H585	A4H585	Uncharacterized protein	LBRM_08_0190					0.33835	0.296203	0.999978	0.636853	4.92894e-06	5.25127e-06	6.54558e-06	7.69684e-06	0.149807	0.159604	0.198942	0.233932	299.964	414.172	533.268	618.604
A4H587	A4H587	ISCL protein	ISCL LBRM_08_0210					0.777574	0.162391	0.656921	0.117093	0.000707504	0.000751332	0.000721966	0.000619335	9.83547	10.4447	10.0365	8.60976	19357.2	26844.5	26823.9	22798.5			sphingomyelin phosphodiesterase activity [GO:0004767]
A4H589	A4H589	Ubiquitin-activating enzyme-like protein (Fragment)	LBRM_08_0230					0.104315	0.116732	0.18264	0.331972	7.13873e-06	1.44932e-05	1.7036e-05	2.11022e-05	0.114068	0.231584	0.272215	0.337188	222.862	598.181	728.194	893.747	protein sumoylation [GO:0016925]		ATP binding [GO:0005524];SUMO activating enzyme activity [GO:0019948]
A4H590	A4H590	ABC1 domain-containing protein	LBRM_08_0240					0.0469868	0.778637	0.500185	0.170184	3.66468e-05	3.96087e-05	4.34807e-05	3.80728e-05	0.628051	0.678813	0.745171	0.65249	1236.85	1749.64	1991.33	1729.96
A4H591	A4H591	RIBOSOMAL_L9 domain-containing protein	LBRM_08_0250					0.068945	0.717202	0.0533694	0.860687	1.70716e-05	2.78445e-05	2.79696e-05	2.61676e-05	0.561344	0.915576	0.919691	0.860437	1112.44	2356.31	2455.52	2276.39
A4H592	A4H592	Uncharacterized protein	LBRM_08_0260	+				0.00424437	0.274933	0.277799	0.823982	9.16102e-06	1.71571e-05	2.48333e-05	2.81782e-05	0.704857	1.32008	1.9107	2.16806	1392.61	3408.51	5083.33	5781.14		integral component of membrane [GO:0016021]
A4H594	A4H594	Uncharacterized protein	LBRM_08_0280					0.0334381	0.121921	0.528968	0.268742	5.79524e-06	4.85087e-06	1.03109e-05	8.9198e-06	0.0639299	0.0535121	0.113744	0.0983983	127.258	138.406	303.348	261.918
A4H598	A4H598	Putative ribosomal protein L2	LBRM_08_0320					0.911129	0.334237	0.858798	0.328794	1.45494e-05	1.352e-05	1.41381e-05	1.77288e-05	0.304011	0.282503	0.295417	0.370445	604.383	724.759	788.747	977.7	translation [GO:0006412]	ribosome [GO:0005840]	structural constituent of ribosome [GO:0003735]
A4H599	A4H599	Superoxide dismutase (EC 1.15.1.1)	FESODA LBRM_08_0330					0.094318	0.56202	0.181928	0.457301	0.000501161	0.000431991	0.000435307	0.000396037	19.1942	16.5451	16.672	15.168	37828.4	42493.9	44560.8	40210.4			metal ion binding [GO:0046872];superoxide dismutase activity [GO:0004784]
A4H5A0	A4H5A0	Isochorismatase domain-containing protein	LBRM_08_0340					0.293062	0.225732	0.421047	0.239998	5.04225e-06	7.65967e-06	6.25867e-06	3.72143e-06	0.177245	0.269251	0.220004	0.130815	349.697	697.063	591.059	350.174
A4H5A1	A4H5A1	Isochorismatase domain-containing protein	LBRM_08_0350					0.514341	0.0560094	0.392686	0.291315	6.85655e-06	1.69486e-06	2.21839e-06	3.21988e-06	0.205417	0.052536	0.0687638	0.0998072	394.293	135.816	184.818	265.499
A4H5A3	A4H5A3	zf-Tim10_DDP domain-containing protein	LBRM_08_0370					0.0364238	0.230438	0.0939473	1	2.72533e-05	1.21624e-05	5.23143e-06	6.91248e-06	1.51517	0.676179	0.279369	0.33166	3007.45	1745.15	739.37	890.597
A4H5A4	A4H5A4	Uncharacterized protein (Fragment)	LBRM_08_0380	+		+		0.0189915	1	0.0103784	1	1.99571e-05	2.46673e-06	3.80834e-06	3.90257e-06	0.0500913	0.0035795	0.00677045	0.00843074	99.291	9.3211	17.0733	22.6356
A4H5A5	A4H5A5	Uncharacterized protein	LBRM_08_0390					0.994385	0.405882	0.79509	0.724606	0.000103207	4.7061e-05	8.5802e-05	0.000143707	0.344295	0.156994	0.286232	0.479402	682.737	404.058	782.928	1265.05
A4H5A8	A4H5A8	Uncharacterized protein	LBRM_08_0420					0.20701	0.0732359	0.086639	0.253516	1.82682e-05	2.63101e-05	2.33587e-05	1.77767e-05	0.30094	0.433416	0.384797	0.292842	596.167	1118.26	1028.56	775.773
A4H5A9	A4H5A9	Uncharacterized protein	LBRM_08_0430	+		+		0.0194351	0.210981	0.0206507	0.174934	9.40644e-07	2.88348e-06	5.17956e-06	1.86552e-06	0.00979704	0.110318	0.198162	0.06353	20.0816	283.202	533.801	168.425		integral component of membrane [GO:0016021]
A4H5B0	A4H5B0	Uncharacterized protein	LBRM_08_0450	+		+		0.00610411	0.0401551	0.00891892	0.0662101	9.80235e-06	3.95923e-06	3.84919e-06	2.17867e-06	0.0481766	0.0194588	0.018918	0.0107077	95.1021	49.9096	50.5277	28.3635
A4H5B1	A4H5B1	Guanine nucleotide-binding protein subunit beta-like protein	LBRM_08_0470		+			0.267657	0.0137778	0.796672	0.211247	0.000451412	0.000457176	0.000421015	0.000392305	3.04685	3.08575	2.84168	2.6479	6021.95	7942.73	7576	7025.99		ribosome [GO:0005840]
A4H5B2	A4H5B2	Uncharacterized protein	LBRM_08_0480	+		+		0.0103775	0.297481	0.0102949	0.874523	0.000217715	0.00026587	0.000252854	0.000250234	1.01498	1.23948	1.1788	1.16659	2004.03	3193.31	3144.69	3095.67
A4H5B3	A4H5B3	Uncharacterized protein	LBRM_08_0490					0.0942583	0.492572	0.0533474	0.858308	2.47889e-05	3.35913e-05	2.95339e-05	3.02587e-05	0.488539	0.662016	0.582052	0.596337	962.886	1702.93	1559.68	1580.56
A4H5B4	A4H5B4	Putative small ubiquitin protein	LBRM_08_0500					0.273686	0.0736295	0.992434	0.270905	0.000244812	0.00024508	0.000226116	0.000200454	19.5975	19.6189	18.1009	16.0466	38666	50473	48224	42481.4
A4H5B5	A4H5B5	Uncharacterized protein	LBRM_08_0510					0.942294	0.815521	0.845165	0.754019	5.97353e-05	5.83612e-05	6.0036e-05	5.68802e-05	2.02034	1.97386	2.03051	1.92377	3995.83	5088.71	5440.06	5088.69
A4H5B6	A4H5B6	Uncharacterized protein	LBRM_08_0520		+			1	0.0180068	0.106991	1	2.42219e-06	5.87136e-06	5.84563e-06	1.90805e-06	0.0295922	0.101375	0.0902518	0.024721	60.4199	262.239	235.46	65.3243
A4H5B8	A4H5B8	Putative ribose-phosphate pyrophosphokinase (EC 2.7.6.1)	LBRM_08_0540					0.9482	0.581178	0.144597	0.37765	8.17895e-05	0.000122239	8.34202e-05	0.000101941	0.918612	1.37292	0.936926	1.14494	1808.49	3539.78	2481.95	3029.18	nucleoside metabolic process [GO:0009116];nucleotide biosynthetic process [GO:0009165]		kinase activity [GO:0016301];magnesium ion binding [GO:0000287];ribose phosphate diphosphokinase activity [GO:0004749]
A4H5C2	A4H5C2	Uncharacterized protein	LBRM_08_0580					0.510317	0.980256	0.509928	0.553431	7.79793e-06	8.77279e-06	7.1786e-06	8.99833e-06	0.196793	0.221395	0.181163	0.227087	388.44	569.545	483.052	599.844
A4H5C3	A4H5C3	Cyclopropane-fatty-acyl-phospholipid synthase	LBRM_08_0590	+	+			0.000934579	0	0.505935	0.224439	3.10927e-05	3.50548e-05	0.000128583	0.000113726	0.550743	0.620922	2.27759	2.01441	1094.68	1596.28	6089.02	5345.8
A4H5C4	A4H5C4	Translation initiation factor-like protein	LBRM_08_0600					0.192292	0.306643	0.151502	0.667889	0.000551185	0.000691138	0.000652042	0.000629238	14.427	18.0903	17.0669	16.4701	28459.6	46537.4	45613.4	43726.7			translation initiation factor activity [GO:0003743]
A4H5C5	A4H5C5	Uncharacterized protein	LBRM_08_0610					0.0780098	0.548376	0.106132	0.568439	1.24259e-05	2.04164e-05	2.06646e-05	1.79474e-05	0.411166	0.675572	0.683783	0.593874	813.742	1736.3	1830.69	1562.86
A4H5C8	A4H5C8	Uncharacterized protein	LBRM_08_0640		+			0.038577	0.0243805	0.0353785	0.057724	9.33797e-05	6.6991e-05	6.88996e-05	9.05081e-05	0.358584	0.25725	0.264579	0.347558	706.53	662.014	706.317	920.659
A4H5D0	A4H5D0	Putative tuzin	LBRM_08_0660					0.489594	0.459528	0.859457	0.877247	3.6495e-06	3.7107e-06	2.80009e-06	2.92523e-06	0.0553047	0.0562321	0.0424327	0.044329	109.916	145.271	113.328	119.305		integral component of membrane [GO:0016021]
A4H5D4	A4H5D4	DNA polymerase (EC 2.7.7.7)	LBRM_08_0710				+	0.440322	0.0576592	0.541985	0.0180377	0.000327322	0.000344583	0.000304797	0.000399356	7.66059	8.06456	7.13343	9.34647	15153.5	20760.2	19036.1	24796.2	DNA repair [GO:0006281]	nucleus [GO:0005634]	DNA binding [GO:0003677];DNA-directed DNA polymerase activity [GO:0003887];metal ion binding [GO:0046872]
A4H5D5	A4H5D5	Putative mitochondrial DNA polymerase beta-PAK	LBRM_08_0720					0.517567	0.101893	0.3902	0.0477462	1.25368e-05	1.03646e-05	1.16229e-05	1.82893e-05	0.0845885	0.069932	0.0784224	0.123402	166.493	179.142	209.486	327.99	DNA repair [GO:0006281]		DNA binding [GO:0003677];DNA-directed DNA polymerase activity [GO:0003887]
A4H5D6	A4H5D6	Uncharacterized protein	LBRM_08_0730					0.0372112	0.351055	0.396697	0.986985	3.53404e-06	2.25561e-06	9.08544e-06	5.2656e-05	0.0161278	0.0102936	0.041462	0.240299	31.5203	26.4025	110.649	627.116
A4H5D7	A4H5D7	Uncharacterized protein	LBRM_08_0740					0.13538	0.494989	0.199737	0.481487	5.31652e-06	9.10957e-06	9.49952e-06	7.49334e-06	0.238784	0.409143	0.426657	0.336552	474.277	1051.85	1145.08	902.483
A4H5D8	A4H5D8	Protein kinase domain-containing protein	LBRM_08_0750					1	0.0647147	1	0.252038	1.19275e-06	1.2927e-06	1.98721e-06	4.61774e-06	0.0037077	0.00669437	0.0157478	0.0389649	7.18067	17.0488	42.5546	102.294			ATP binding [GO:0005524];protein kinase activity [GO:0004672]
A4H5E1	A4H5E1	Uncharacterized protein	LBRM_08_0780					0.390559	0.390939	0.0628019	0.890113	0.000222546	0.00027623	0.000244127	0.000239138	3.50422	4.34954	3.84404	3.76548	6925.09	11188.8	10277.4	10028.1		MLL3/4 complex [GO:0044666];Set1C/COMPASS complex [GO:0048188]
A4H5E3	A4H5E3	VWFA domain-containing protein	LBRM_08_0800					0.140918	0.861389	0.499724	0.148791	0.000232346	0.000256754	0.000192253	0.000270688	0.89209	0.985803	0.738151	1.0393	1754.22	2541.42	1975.35	2742.2			ATP binding [GO:0005524];ATPase activity [GO:0016887]
A4H5E9	A4H5E9	Uncharacterized protein	LBRM_08_0870					0.247886	0.611594	0.158728	0.959171	0.000630527	0.000726951	0.000711058	0.000705051	15.8082	18.2257	17.8273	17.6767	31284.5	46924.9	47527.2	46861.6
A4H5F0	A4H5F0	Stress-induced protein sti1	LBRM_08_0880					0.0454393	0.40317	0.0412266	0.422395	0.00121974	0.00103565	0.00101213	0.00110092	19.5305	16.5828	16.2062	17.628	38537.6	42644.3	43297.3	46725.9
A4H5F1	A4H5F1	Phosphoribosylpyrophosphate synthetase (EC 2.7.6.1)	LBRM_08_0900					0.0551511	0.169588	0.548941	0.961364	2.99109e-05	2.82529e-05	2.33346e-05	2.30128e-05	0.735616	0.69484	0.573882	0.565968	1452.27	1790.78	1535.81	1499.87	nucleoside metabolic process [GO:0009116];nucleotide biosynthetic process [GO:0009165]		magnesium ion binding [GO:0000287];ribose phosphate diphosphokinase activity [GO:0004749]
A4H5F2	A4H5F2	TSIF protein	TSIF LBRM_08_0910	+		+		0.00605435	0.0426482	0.00537063	0.240008	1.92743e-06	1.21171e-05	6.97643e-06	4.62128e-06	0.0191375	0.120311	0.069269	0.0458848	38.0304	309.32	183.859	122.62
A4H5F3	A4H5F3	Sec3_C domain-containing protein	LBRM_08_0920	+				0.0148153	0.600992	0.235727	0.746009	1.0793e-06	2.45449e-06	4.23315e-06	4.35951e-06	0.00526213	0.0192949	0.0332771	0.0342705	10.3858	49.6888	88.4978	91.0401	exocytosis [GO:0006887]	exocyst [GO:0000145]
A4H5F4	A4H5F4	Uncharacterized protein	LBRM_08_0930					0.122812	0.0724906	0.488381	0.719833	7.87096e-06	9.40318e-06	1.32222e-05	1.4258e-05	0.164303	0.196288	0.276009	0.297631	326.823	506.94	738.337	791.449	methylation [GO:0032259]	integral component of membrane [GO:0016021]	S-adenosylmethionine-dependent methyltransferase activity [GO:0008757]
A4H5F5	A4H5F5	Uncharacterized protein	LBRM_08_0940					0.118481	0.988559	0.070794	0.7916	2.7549e-05	3.40468e-05	3.21316e-05	3.45758e-05	0.552229	0.682479	0.644088	0.693083	1090.91	1758.19	1715.95	1842.91
A4H5F6	A4H5F6	Pre-mRNA-splicing factor SLU7	LBRM_08_0950					0.120768	0.469049	0.228925	0.394364	3.11164e-06	5.45037e-06	6.78777e-06	3.68453e-06	0.0669299	0.117235	0.146002	0.0724137	132.423	303.541	396.534	192.233	mRNA splicing, via spliceosome [GO:0000398]	spliceosomal complex [GO:0005681]	pre-mRNA 3'-splice site binding [GO:0030628];second spliceosomal transesterification activity [GO:0000386]
A4H5F7	A4H5F7	ANAPC4_WD40 domain-containing protein	LBRM_08_0960					0.354475	0.258281	0.379038	0.187575	0.000347082	0.000226152	0.000229143	0.00021021	2.48525	1.61934	1.64076	1.50519	4966.11	4166.79	4384	3987.61
A4H5F8	A4H5F8	MIX domain-containing protein	LBRM_08_0970					0.154721	0.467577	0.582943	0.513985	4.56536e-06	3.77727e-06	7.65935e-06	5.63774e-06	0.204872	0.169506	0.343715	0.252995	407.258	433.487	918.124	676.699
A4H5F9	A4H5F9	Uncharacterized protein (Fragment)	LbrM_08_0980	+		+		0.00362791	0.110288	0.00841629	0.970641	9.72824e-06	1.54924e-05	2.14811e-05	2.13281e-05	0.22607	0.360021	0.499189	0.495633	445.454	927.81	1325.48	1309.14
A4H5G1	A4H5G1	Uncharacterized protein	LbrM_08_1000			+		0.0574956	0.057618	0.0196923	0.626229	1.60523e-06	8.04216e-06	3.98383e-06	3.13556e-06	0.00493237	0.0345014	0.0170909	0.0134518	9.53021	88.9231	46.1964	35.5331
A4H5G8	A4H5G8	Uncharacterized protein (Fragment)	LbrM_08_1070					0.877401	0.527076	0.188946	0.858969	1.91025e-06	3.52917e-06	2.15718e-06	2.83976e-06	0.0119798	0.0251958	0.0154008	0.0202739	23.4142	64.9399	41.8382	53.1481
A4H5H7	A4H5H7	Uncharacterized protein	LBRM_09_0020	+		+		0.00144928	0.397101	0.00305882	0.588087	1.94671e-06	2.56959e-05	3.4054e-05	3.00226e-05	0.0319375	0.621469	0.823614	0.726112	61.1898	1599.2	2185.07	1928.3	ribosomal large subunit biogenesis [GO:0042273]	nucleolus [GO:0005730]
A4H5H8	A4H5H8	Uncharacterized protein	LBRM_09_0030		+			0.0663613	0.0177643	0.990685	0.326438	0.000133994	0.0001312	0.000201147	0.000242024	10.8034	10.5781	16.2176	19.5133	21394.6	27231.7	43342.5	51565.1
A4H5H9	A4H5H9	Uncharacterized protein	LBRM_09_0040					0.964959	0.976012	0.996072	0.968604	1.94994e-05	1.90356e-05	1.86223e-05	1.83324e-05	0.263043	0.256786	0.251212	0.247301	518.444	658.378	667.541	657.4
A4H5I0	A4H5I0	Uncharacterized protein	LBRM_09_0050					0.851603	0.792204	0.606506	1	2.17973e-06	1.75976e-06	2.27033e-06	2.19143e-06	0.050073	0.0404254	0.0437032	0.0269578	97.8206	104.425	116.247	71.3369
A4H5I1	A4H5I1	N-acetylglucosaminylphosphatidylinositol deacetylase (EC 3.5.1.89)	LBRM_09_0060					0.0354622	0.387089	0.0438451	0.366261	2.66689e-06	7.11389e-06	6.74388e-06	9.27923e-06	0.0803168	0.254805	0.241552	0.332363	157.386	652.224	642.591	884.196	GPI anchor biosynthetic process [GO:0006506]	endoplasmic reticulum [GO:0005783];integral component of membrane [GO:0016021]	N-acetylglucosaminylphosphatidylinositol deacetylase activity [GO:0000225]
A4H5I2	A4H5I2	Endonuclease III homolog (EC 3.2.2.-) (EC 4.2.99.18) (Bifunctional DNA N-glycosylase/DNA-(apurinic or apyrimidinic site) lyase) (DNA glycosylase/AP lyase)	NTH1 LBRM_09_0070					0.761604	0.267921	0.748212	0.309996	1.24204e-05	1.16337e-05	1.08371e-05	6.48269e-06	0.423385	0.396568	0.369412	0.220981	822.043	1024.04	978.242	586.911	base-excision repair, AP site formation [GO:0006285]	mitochondrion [GO:0005739];nucleus [GO:0005634]	4 iron, 4 sulfur cluster binding [GO:0051539];class I DNA-(apurinic or apyrimidinic site) endonuclease activity [GO:0140078];DNA binding [GO:0003677];endonuclease activity [GO:0004519];metal ion binding [GO:0046872];oxidized pyrimidine nucleobase lesion DNA N-glycosylase activity [GO:0000703]
A4H5I4	A4H5I4	Putative RNA helicase	LBRM_09_0090	+				0.00733333	0.380303	0.0556561	0.032	7.71119e-05	0.000105544	0.000105012	9.36359e-05	0.53921	0.738025	0.734303	0.654755	1066.84	1896.32	1959.62	1735.9			ATP binding [GO:0005524];helicase activity [GO:0004386];hydrolase activity [GO:0016787];nucleic acid binding [GO:0003676];zinc ion binding [GO:0008270]
A4H5I7	A4H5I7	Uncharacterized protein	LBRM_09_0120					0.486526	0.998519	0.150318	0.115841	0.000655199	0.000727902	0.000633649	0.000725996	9.98687	11.0951	9.6584	11.066	19733.1	28605.4	25817.9	29320.1			calcium ion binding [GO:0005509]
A4H5I8	A4H5I8	Uncharacterized protein	LBRM_09_0130	+	+			0.0260499	0.0252577	0.12955	0.108737	1.79619e-06	2.85062e-06	3.89825e-06	5.84628e-06	0.0702384	0.151115	0.20665	0.309917	141.524	387.995	549.935	822.045		integral component of membrane [GO:0016021]
A4H5J0	A4H5J0	Putative kinesin (EC 3.6.4.4)	LBRM_09_0150					0.0362503	0.0890616	0.770402	0.594324	1.00622e-05	1.04261e-05	0.000204367	9.65954e-05	0.0838222	0.0868536	1.70246	0.80468	165.895	223.642	4490.35	2092.27	microtubule-based movement [GO:0007018]		ATP binding [GO:0005524];ATP-dependent microtubule motor activity [GO:1990939];microtubule binding [GO:0008017]
A4H5J1	A4H5J1	Checkpoint with forkhead and RING finger domains protein (EC 2.3.2.27) (E3 ubiquitin-protein ligase CHFR) (RING-type E3 ubiquitin transferase CHFR)	LBRM_09_0160					0.0668602	0.338365	0.855508	0.741891	1.33633e-05	1.48715e-05	2.42148e-05	2.27512e-05	0.230712	0.25675	0.418059	0.39279	452.27	664.831	1118.74	1043.44	protein ubiquitination [GO:0016567]	PML body [GO:0016605]	metal ion binding [GO:0046872]
A4H5J6	A4H5J6	Uncharacterized protein	LBRM_09_0210					0.0779661	0.459827	0.130447	0.410828	0.000171473	0.000145211	0.000142227	0.000158595	5.12855	4.34309	4.25383	4.74339	10131.9	11187.3	11362.7	12608.5		cytoplasm [GO:0005737];microtubule organizing center [GO:0005815]
A4H5J7	A4H5J7	VTC domain-containing protein	LBRM_09_0220					0.449929	0.64432	0.345635	0.906982	0.000112992	0.000122875	0.000119091	0.000117561	1.19602	1.30063	1.26058	1.24439	2358.22	3345.69	3366.84	3299.96		integral component of membrane [GO:0016021]
A4H5J8	A4H5J8	Putative heat shock protein HslVU, ATPase subunit HslU	LBRM_09_0230					0.245755	0.687897	0.419692	0.860805	0.000249016	0.000281979	0.000293091	0.000313776	4.4842	5.07778	5.27788	5.65036	8880.82	13075	14065.4	15014.7		HslUV protease complex [GO:0009376]	ATP binding [GO:0005524];ATPase activity [GO:0016887];peptidase activity [GO:0008233]
A4H5J9	A4H5J9	Putative ubiqitin hydrolase	LBRM_09_0240					0.6182	0.0369019	0.998324	0.21732	3.39468e-05	3.42116e-05	3.92463e-05	5.41296e-05	0.334936	0.337549	0.387223	0.53407	659.808	871.323	1038.26	1413.17	protein deubiquitination [GO:0016579];ubiquitin-dependent protein catabolic process [GO:0006511]		thiol-dependent deubiquitinase [GO:0004843]
A4H5K0	A4H5K0	DNA helicase (EC 3.6.4.12)	LBRM_09_0250			+		0.072342	0.644182	0.0121385	0.587969	1.01021e-05	1.56783e-05	1.49217e-05	1.69225e-05	0.100456	0.155906	0.148383	0.16828	198.205	400.375	398.578	447.523	DNA replication initiation [GO:0006270]	MCM complex [GO:0042555]	ATP binding [GO:0005524];DNA binding [GO:0003677];DNA helicase activity [GO:0003678];hydrolase activity [GO:0016787]
A4H5K2	A4H5K2	Uncharacterized protein	LBRM_09_0270					0.920116	0.960174	0.925817	0.891385	6.51842e-06	6.85722e-06	8.39843e-06	6.71907e-06	0.0841879	0.0885637	0.108469	0.0867794	165.903	226.947	296.477	231.278
A4H5K4	A4H5K4	Uncharacterized protein	LBRM_09_0290		+			0.194351	0.0229917	0.942033	0.0498817	4.48232e-06	4.23344e-06	6.25338e-06	1.1502e-05	0.176254	0.166468	0.245896	0.452283	351.616	427.191	657.831	1196.24
A4H5K8	A4H5K8	CHASE domain-containing protein	LBRM_09_0330					0.128521	0.362059	0.49017	0.138543	6.07291e-06	4.49106e-06	8.87796e-06	6.22691e-06	0.0543083	0.0401622	0.0793931	0.0556854	106.283	103.221	212.75	148.198	cAMP biosynthetic process [GO:0006171]	integral component of membrane [GO:0016021]
A4H5L0	A4H5L0	Putative DNA photolyase (EC 4.1.99.3)	LBRM_09_0350					0.0487117	0.0484712	0.0533283	0.242039	1.32793e-06	2.8492e-06	2.95273e-06	3.87682e-06	0.0126422	0.0271249	0.0281106	0.0369081	24.6337	69.9734	75.1145	98.007			deoxyribodipyrimidine photo-lyase activity [GO:0003904]
A4H5L1	A4H5L1	ANK_REP_REGION domain-containing protein	LBRM_09_0360					0.281157	0.163634	0.0850824	0.799935	2.51012e-05	1.70351e-05	2.28174e-05	2.36792e-05	1.12239	0.761721	1.02027	1.05881	2220.02	1958.58	2726.85	2805.76
A4H5L4	A4H5L4	Uncharacterized protein	LBRM_09_0390					0.0900251	0.988179	0.370739	0.127547	6.20996e-05	5.46104e-05	7.53151e-05	5.42407e-05	1.24333	1.09339	1.50793	1.08599	2450.65	2818.01	4040.59	2872.33
A4H5L5	A4H5L5	Uncharacterized protein	LBRM_09_0400					0.570302	1	1	0.213754	1.68873e-06	1.35333e-06	1.52135e-06	8.14564e-07	0	0.00490551	0.00727395	0.00282762	0	12.6439	19.4054	7.53229
A4H5L6	A4H5L6	Protein kinase domain-containing protein (Fragment)	LBRM_09_0410					0.833458	0.599354	0.180466	0.1783	5.43425e-06	9.30432e-06	4.94928e-06	7.33856e-06	0.208665	0.357267	0.190043	0.281786	413.741	919.69	510.126	747.981			ATP binding [GO:0005524];protein kinase activity [GO:0004672]
A4H5L7	A4H5L7	Protein kinase domain-containing protein	LBRM_09_0420	+				0.00387143	0.993204	0.0512223	0.449853	9.34526e-05	5.48582e-05	4.75046e-05	5.31343e-05	1.7219	1.01078	0.87529	0.979018	3389	2609.05	2333.84	2591.88			ATP binding [GO:0005524];protein serine/threonine kinase activity [GO:0004674]
A4H5L8	A4H5L8	Putative tyrosine phosphatase (EC 3.1.3.48)	LBRM_09_0430					0.32015	0.236745	0.994942	0.864084	2.0023e-06	1.76552e-06	5.21135e-06	3.35325e-06	0.0153542	0.0155477	0.0458928	0.0268408	30.1008	39.9055	125.193	70.5704	cell cycle [GO:0007049];cell division [GO:0051301];regulation of exit from mitosis [GO:0007096]		protein tyrosine phosphatase activity [GO:0004725]
A4H5L9	A4H5L9	RING-type domain-containing protein	LBRM_09_0440					0.0403659	0.0835937	0.0582695	0.0311409	2.59275e-05	3.25671e-05	3.11855e-05	3.86687e-05	0.509662	0.640178	0.613019	0.760117	1003.97	1650.65	1636.07	2015.91			DNA binding [GO:0003677]
A4H5M0	A4H5M0	Hypothetical tetratricopeptide repeat protein	LBRM_09_0450			+		0.132661	0.881752	0.0259738	0.925521	9.94541e-06	1.49844e-05	1.5904e-05	1.5506e-05	0.142959	0.215392	0.22861	0.222889	280.922	554.795	607.605	595.379	non-motile cilium assembly [GO:1905515]	BBSome [GO:0034464]
A4H5M1	A4H5M1	Uncharacterized protein	LBRM_09_0460					0.33716	0.627018	0.58652	0.45057	2.54573e-05	7.97857e-06	4.53705e-05	2.87833e-05	0.230106	0.0729403	0.414778	0.263138	447.333	187.778	1118.2	698.93
A4H5M3	A4H5M3	Mon2_C domain-containing protein	LBRM_09_0480					0.742629	0.848361	0.800845	0.844167	6.0514e-06	6.21232e-06	6.66319e-06	6.01463e-06	0.0278983	0.0286402	0.0307188	0.0277288	55.1342	73.9791	82.1923	73.0346	protein transport [GO:0015031]
A4H5M4	A4H5M4	Serine/threonine-protein phosphatase (EC 3.1.3.16)	LBRM_09_0490			+		0.0372873	0.968842	0.00469291	0.261324	5.08621e-05	7.69055e-05	6.67041e-05	7.73613e-05	0.722884	1.09303	0.94804	1.09951	1428.21	2815.61	2524.65	2919.94			protein serine phosphatase activity [GO:0106306];protein threonine phosphatase activity [GO:0106307]
A4H5M5	A4H5M5	Uncharacterized protein	LBRM_09_0500					1	0.715567	0.271457	1	1.93569e-06	2.86737e-06	2.03742e-06	2.70224e-06	0.0202914	0.0390156	0.023779	0.0347815	40.9683	100.615	61.539	92.0043	regulation of ion transmembrane transport [GO:0034765]	integral component of membrane [GO:0016021]	inward rectifier potassium channel activity [GO:0005242]
A4H5M6	A4H5M6	Uncharacterized protein	LBRM_09_0510					0.0452826	0.77539	0.0555965	0.860357	4.29587e-06	9.69025e-06	1.65825e-05	1.57612e-05	0.0976868	0.220353	0.377082	0.358404	191.364	567.919	986.389	941.074		integral component of membrane [GO:0016021]
A4H5M9	A4H5M9	Uncharacterized protein	LBRM_09_0540					0.249306	0.0353296	0.366983	0.1312	0.000501251	0.0005291	0.000476731	0.000429971	5.78611	6.10759	5.50308	4.96331	11418.6	15720.4	14685.8	13142.6
A4H5N0	A4H5N0	Putative leucine-rich repeat protein	LBRM_09_0550					0.0356356	0.609942	0.0345481	0.641145	8.22836e-05	0.000106225	0.000105512	0.000109931	0.778876	1.0055	0.998746	1.04058	1540.42	2589.99	2660.45	2758.76
A4H5N1	A4H5N1	Uncharacterized protein	LBRM_09_0560					0.129951	0.269851	0.956232	0.121366	4.16078e-05	4.17985e-05	3.2093e-05	5.75123e-05	0.341886	0.343452	0.263704	0.472571	673.837	882.837	708.508	1257.61
A4H5N2	A4H5N2	TYR_PHOSPHATASE_2 domain-containing protein	LBRM_09_0570					0.0405197	0.94781	0.107513	0.563674	1.52671e-05	1.28098e-05	1.04589e-05	1.31727e-05	0.242089	0.203124	0.165845	0.208878	478.298	523.757	444.701	557.847			protein tyrosine phosphatase activity [GO:0004725]
A4H5N3	A4H5N3	Uncharacterized protein	LBRM_09_0580					0.0815532	0.157694	0.0849409	0.861081	1.28065e-05	4.0623e-05	3.97074e-05	3.53241e-05	0.359376	1.16817	1.14184	1.01579	712.649	3007.09	3030.04	2697.53
A4H5N6	A4H5N6	Uncharacterized protein	LBRM_09_0610		+			0.443699	0.016918	0.340553	0.0346971	1.52689e-05	2.10115e-05	1.80764e-05	3.33951e-05	0.264475	0.363942	0.313104	0.57844	525.102	937.585	830.121	1535.22
A4H5N8	A4H5N8	P-type phospholipid transporter (EC 7.6.2.1)	LBRM_09_0630					0.189717	0.66256	0.250243	0.930856	3.85702e-06	5.7203e-06	6.44063e-06	6.46265e-06	0.0145832	0.0216281	0.0243517	0.0244349	29.0091	55.6727	65.5595	65.0939	phospholipid transport [GO:0015914]	integral component of membrane [GO:0016021]	ATP binding [GO:0005524];ATPase-coupled intramembrane lipid transporter activity [GO:0140326];magnesium ion binding [GO:0000287]
A4H5P0	A4H5P0	Surface antigen-like protein	LBRM_09_0660					0.209785	0.672246	0.105535	0.473507	3.97662e-06	8.33851e-06	6.01606e-06	7.72893e-06	0.10794	0.269062	0.194123	0.249392	214.934	691.295	519.314	662.157		integral component of membrane [GO:0016021]
A4H5P1	A4H5P1	DNA helicase (EC 3.6.4.12)	LBRM_09_0670					0.211519	0.775266	0.976223	1	1.30463e-06	1.31806e-06	8.35589e-07	1.41628e-06	0.0105077	0.0106159	0.00337243	0.00111346	20.5768	27.291	8.98195	2.90263			ATP binding [GO:0005524];DNA binding [GO:0003677];DNA helicase activity [GO:0003678];hydrolase activity [GO:0016787]
A4H5P2	A4H5P2	Putative serine peptidase family S51, peptidase E	LBRM_09_0680					0.672396	0.057248	0.106415	0.113131	3.23049e-05	3.73952e-05	3.08e-05	4.34368e-05	0.887815	1.02771	0.846456	1.19375	1748.84	2646.49	2276.35	3167.92			serine-type peptidase activity [GO:0008236]
A4H5P3	A4H5P3	Uncharacterized protein	LBRM_09_0700		+			0.447223	0.0239388	0.731928	0.815324	3.35141e-05	2.50179e-05	8.36526e-06	5.8462e-06	0.397477	0.296712	0.099212	0.0693359	765.805	765.707	268.22	184.292
A4H5P4	A4H5P4	PH domain-containing protein	LBRM_09_0710					0.197048	0.441534	0.55725	0.334358	3.01311e-06	3.32959e-06	5.36077e-06	2.57068e-06	0.0225931	0.0249662	0.0401965	0.0192757	44.5686	64.2718	106.108	51.9848
A4H5P5	A4H5P5	Palmitoyltransferase (EC 2.3.1.225)	LBRM_09_0720					0.399376	0.0474356	0.0585184	0.912187	2.01787e-05	1.51471e-05	2.53977e-05	2.60588e-05	0.354791	0.266323	0.446552	0.458177	699.888	686.419	1196.01	1221.79		integral component of membrane [GO:0016021]	protein-cysteine S-palmitoyltransferase activity [GO:0019706]
A4H5P7	A4H5P7	tRNA(Phe) 7-((3-amino-3-carboxypropyl)-4-demethylwyosine(37)-N(4))-methyltransferase (EC 2.1.1.282)	LBRM_09_0740	+				0.0194953	0.120182	0.689574	0.0942149	2.33818e-06	1.49771e-06	1.13014e-05	4.46852e-06	0.0669851	0.0429069	0.323767	0.128016	132.29	111.303	864.551	340	methylation [GO:0032259];tRNA processing [GO:0008033]		methyltransferase activity [GO:0008168]
A4H5P8	A4H5P8	Putative prefoldin subunit 2	LBRM_09_0750	+				0.0115911	0.290261	0.0624376	0.134957	0.000269761	0.000217081	0.000202622	0.000248693	10.389	8.36022	7.80339	9.57762	20508.3	21511.9	20875.5	25432.9	protein folding [GO:0006457]	prefoldin complex [GO:0016272]	unfolded protein binding [GO:0051082]
A4H5Q0;A4H5N9	A4H5Q0;A4H5N9	Uncharacterized protein	LBRM_09_0770					0.241491	0.437994	0.207521	0.635832	8.93627e-06	1.25562e-05	1.14753e-05	1.02237e-05	0.255922	0.359591	0.328636	0.292791	505.629	925.825	873.93	778.067
A4H5Q1	A4H5Q1	Uncharacterized protein	LBRM_09_0780					0.241479	0.345041	0.968935	0.148986	8.41633e-05	8.43937e-05	7.34702e-05	0.000100749	1.68536	1.68997	1.47123	2.01748	3319.1	4357.53	3944.02	5335.91
A4H5Q3	A4H5Q3	Putative cleavage and polyadenylation specificity factor 30 kDa subunit	LBRM_09_0800					0.414568	0.0323794	0.634249	0.378895	5.38647e-05	5.68134e-05	6.19349e-05	7.13092e-05	1.43839	1.51713	1.65389	1.90422	2853.88	3908	4413.7	5047.05		nucleus [GO:0005634]	nucleic acid binding [GO:0003676];zinc ion binding [GO:0008270]
A4H5Q5	A4H5Q5	E3 ubiquitin-protein ligase (EC 2.3.2.27)	LBRM_09_0820			+		0.0324832	0.956039	0.0182786	0.841022	7.02469e-05	9.30235e-05	8.95486e-05	9.30559e-05	0.285058	0.377484	0.363384	0.377616	562.926	971.088	969.249	1004.71	ubiquitin-dependent protein catabolic process via the N-end rule pathway [GO:0071596]		ligase activity [GO:0016874];ubiquitin protein ligase activity [GO:0061630];zinc ion binding [GO:0008270]
A4H5Q6	A4H5Q6	Putative acyl-CoA binding protein	LBRM_09_0830	+		+		0.00294416	0.552784	0.0205893	0.0451111	8.9624e-05	0.000146474	0.000225427	0.000132502	0.680574	1.11227	1.71181	1.00617	1341.97	2860.02	4576.54	2665.44			fatty-acyl-CoA binding [GO:0000062]
A4H5Q7	A4H5Q7	Uncharacterized protein	LBRM_09_0840					0.187261	0.634453	0.156197	0.0545672	5.91309e-05	8.41299e-05	7.02248e-05	9.07255e-05	0.103941	0.147884	0.123441	0.159478	205.134	381.256	329.757	422.552
A4H5Q8	A4H5Q8	Prolyl endopeptidase (EC 3.4.21.-)	OPB LBRM_09_0850	+			+	0.00305785	0.0993181	0.237414	0.0125517	0.00089158	0.000985924	0.00110985	0.000827611	10.7295	11.8649	13.3563	9.9597	21186.9	30511.8	35677	26432.6			serine-type endopeptidase activity [GO:0004252]
A4H5Q9	A4H5Q9	Cilia- and flagella-associated protein 299	LBRM_09_0860	+		+		0.0144129	0.0764969	0.0104065	0.316525	4.00107e-05	1.92419e-05	2.33625e-05	2.78389e-05	1.51035	0.726354	0.881903	1.05088	2973.7	1871.25	2339.64	2782.77		cytoplasm [GO:0005737];nucleus [GO:0005634]
A4H5R0	A4H5R0	Uncharacterized protein	LBRM_09_0870	+				0.0122496	0.159574	0.0971853	0.0544862	0.000101469	8.92917e-05	7.72289e-05	0.000102476	0.738157	0.649574	0.56182	0.745485	1458.07	1673.01	1503.67	1972.75		integral component of membrane [GO:0016021]
A4H5R2	A4H5R2	Uncharacterized protein	LBRM_09_0890	+				0.0157724	0.0562704	0.303098	0.506992	1.2556e-06	1.69536e-06	5.98124e-06	4.05722e-06	0	0.0734752	0.25922	0.175835	0	189.422	685.577	464.214
A4H5R3	A4H5R3	AAA domain-containing protein	LBRM_09_0900	+				0.00305778	0.370697	0.0630968	0.75592	2.48218e-05	3.11017e-05	3.91282e-05	3.71496e-05	0.408032	0.511263	0.643207	0.610682	805.148	1315.88	1715.62	1623.47			ATP binding [GO:0005524]
A4H5R4	A4H5R4	DEAD/DEAH box helicase-like protein	LBRM_09_0910					0.38476	0.123063	0.0518193	0.0652714	5.33466e-06	9.38503e-06	6.21179e-06	2.3338e-05	0.0615876	0.108348	0.071714	0.269433	121.937	279.121	191.256	711.253			ATP binding [GO:0005524];helicase activity [GO:0004386];hydrolase activity [GO:0016787];nucleic acid binding [GO:0003676]
A4H5R5	A4H5R5	Uncharacterized protein	LBRM_09_0920	+		+		0.0158156	0.490689	0.0245995	0.622628	0.000117149	0.000162561	0.000164991	0.000177586	2.65818	3.68861	3.74375	4.02955	5231.52	9486.71	10011.6	10707.7
A4H5R6	A4H5R6	Ras family protein-like protein	LBRM_09_0930					0.305314	0.457353	0.46103	0.387837	1.64345e-05	2.02116e-05	2.32542e-05	1.65927e-05	0.4803	0.59069	0.679611	0.484927	945.475	1514.92	1834.55	1285.48			GTP binding [GO:0005525];GTPase activity [GO:0003924]
A4H5R7	A4H5R7	Uncharacterized protein	LBRM_09_0940					0.0649388	0.573874	0.0308532	0.689438	7.89844e-06	2.18157e-06	2.62207e-06	1.56679e-06	0.673297	0.0693078	0.213466	0.13356	1323.04	180.749	562.516	350.909		integral component of membrane [GO:0016021];mitochondrion [GO:0005739]
A4H5R8	A4H5R8	Putative ef-hand protein 5	LBRM_09_0950					0.718351	0.926982	0.67329	0.453205	3.90439e-05	4.27422e-05	3.643e-05	4.38679e-05	1.86563	2.04235	1.74073	2.09613	3687.2	5268.44	4663.99	5587.85			calcium ion binding [GO:0005509]
A4H5R9	A4H5R9	Calmodulin	LBRM_09_0960 LBRM_09_0970 LBRM_09_0980					0.0789588	0.453498	0.0589134	0.535185	0.00343335	0.00288992	0.0028386	0.00304969	204.062	171.764	168.713	181.26	402728	442917	449711	480567	calcium-mediated signaling [GO:0019722]		calcium ion binding [GO:0005509]
A4H5S2	A4H5S2	Uncharacterized protein	LBRM_09_0990					0.150285	0.562085	0.442439	0.287787	0.000109586	0.000159539	0.000251181	0.000114348	0.842682	1.2268	1.93149	0.879295	1679.81	3132.77	5116	2337.57
A4H5S3	A4H5S3	O-phosphoseryl-tRNA(Sec) selenium transferase (EC 2.9.1.2) (Selenocysteine synthase) (Selenocysteinyl-tRNA(Sec) synthase) (Sep-tRNA:Sec-tRNA synthase)	LBRM_09_1000					0.72997	0.066256	0.166748	0.940055	1.34253e-05	1.83327e-05	1.29608e-05	1.19963e-05	0.192219	0.262481	0.185568	0.171758	377.234	674.439	498.502	456.067	selenocysteinyl-tRNA(Sec) biosynthetic process [GO:0097056]		transferase activity, transferring selenium-containing groups [GO:0016785];tRNA binding [GO:0000049]
A4H5S4	A4H5S4	Uncharacterized protein	LBRM_09_1010					0.486662	0.478353	0.70508	0.107381	9.47314e-05	7.78709e-05	7.18279e-05	8.61394e-05	1.26528	1.04008	0.959369	1.15052	2490.07	2673.92	2555.96	3045.82
A4H5S5	A4H5S5	Elongation factor-1 gamma	LBRM_09_1020					0.215074	0.547034	0.288548	0.495353	0.00142733	0.00151305	0.00155074	0.00145775	30.7733	32.6215	33.4341	31.4292	60769	84068.9	89473	83425.6	glutathione metabolic process [GO:0006749]		translation elongation factor activity [GO:0003746]
A4H5S6	A4H5S6	Uncharacterized protein	LBRM_09_1030					0.047498	0.274476	0.166936	0.263083	7.76088e-05	0.00010133	0.00010601	0.000119139	0.679962	0.887794	0.928798	1.04382	1348.83	2281.06	2483.65	2772.93
A4H5S8	A4H5S8	PUB domain-containing protein	LBRM_09_1050	+				0.0172862	0.668842	0.985079	0.0988419	1.61915e-06	2.36586e-06	4.5613e-06	2.3131e-06	0.0329912	0.0662798	0.127785	0.0648018	66.4778	171.928	341.022	170.946
A4H5S9	A4H5S9	Uncharacterized protein	LBRM_09_1060					0.353929	0.417371	0.810506	0.824013	0.000624001	0.000641676	0.000678898	0.000696231	9.27235	9.53499	10.0881	10.3456	18301.5	24571.3	26962	27434.1
A4H5T1	A4H5T1	Uncharacterized protein	LBRM_09_1080					0.741183	0.876138	0.746484	0.959668	1.72286e-05	1.58386e-05	1.55997e-05	1.55302e-05	0.252127	0.231786	0.22829	0.227272	499.437	599.949	611.57	602.215		integral component of membrane [GO:0016021]
A4H5T2	A4H5T2	Uncharacterized protein	LBRM_09_1090					0.45415	0.847548	1	0.305604	1.5973e-06	1.33407e-06	1.00121e-06	1.37893e-06	0	0.0167429	0.0225829	0.0311026	0	43.5184	60.4889	82.0572
A4H5T3	A4H5T3	Putative phospholipid:diacylglycerol acyltransferase (EC 2.3.1.158)	LBRM_09_1100	+				0.0168643	0.532339	0.0884067	0.127405	2.18737e-05	3.48704e-05	3.41299e-05	3.88186e-05	0.270929	0.431906	0.422735	0.48081	537.018	1114.89	1127.66	1273.94	lipid metabolic process [GO:0006629]	integral component of membrane [GO:0016021]	O-acyltransferase activity [GO:0008374];phospholipid:diacylglycerol acyltransferase activity [GO:0046027]
A4H5T4	A4H5T4	MSP domain-containing protein	LBRM_09_1110	+				0.0123783	0.917067	0.0411584	0.421545	0.000140818	0.000230006	0.000268895	0.000219267	5.27527	8.6164	10.0732	8.2141	10424.8	22269.6	26729.3	21808.4		endoplasmic reticulum membrane [GO:0005789];integral component of membrane [GO:0016021]
A4H5T6	A4H5T6	Putative eukaryotic translation initiation factor 2 subunit	LBRM_09_1130	+				0.0183234	0.443153	0.126751	0.0767793	0.000825798	0.000753661	0.000696987	0.000782388	15.6987	14.3273	13.25	14.8735	31027.6	36918.4	35393.9	39448.9			GTP binding [GO:0005525];GTPase activity [GO:0003924];translation initiation factor activity [GO:0003743];tRNA binding [GO:0000049]
A4H5T7	A4H5T7	Putative translation initiation factor EIF-2B gamma subunit	LBRM_09_1140					0.132771	1	0.604117	1	1.56508e-06	2.09187e-06	8.45846e-07	1.51557e-06	0.0241939	0.0238702	0.000748624	0.00543732	47.8932	61.5579	1.97918	14.9065			GTP binding [GO:0005525];GTPase activity [GO:0003924];translation initiation factor activity [GO:0003743]
A4H5T8	A4H5T8	Uncharacterized protein	LBRM_09_1150					0.0339155	0.85097	0.0532649	0.972264	7.44822e-05	0.000104062	0.000101172	0.000101023	2.6721	3.7333	3.62964	3.62428	5254.73	9597.32	9660.98	9639.48
A4H5T9	A4H5T9	Uncharacterized protein	LBRM_09_1160					0.55868	0.847431	0.0764537	0.548869	8.82268e-05	0.000109901	9.971e-05	0.000113475	1.49775	1.8657	1.6927	1.92638	2948.24	4804.45	4529.38	5105.17
A4H5U0	A4H5U0	Mitochondrial RNA binding protein 2	LBRM_09_1170	+				0.00301754	0.0927748	0.577441	0.0317808	0.000222687	0.000231625	0.000292747	0.000178522	8.31573	8.64949	10.932	6.66649	16414.3	22300.4	29173.3	17730.4	regulation of transcription, DNA-templated [GO:0006355]		DNA binding [GO:0003677]
A4H5U1	A4H5U1	Mitochondrial import inner membrane translocase subunit TIM22	LBRM_09_1180					0.0400227	0.729245	0.496985	0.727161	7.22005e-06	8.84439e-06	1.01341e-05	9.48772e-06	0.283462	0.347233	0.397867	0.372491	557.507	893.02	1067.44	988.506	protein insertion into mitochondrial inner membrane [GO:0045039]	integral component of membrane [GO:0016021];TIM22 mitochondrial import inner membrane insertion complex [GO:0042721]	protein transmembrane transporter activity [GO:0008320]
A4H5U2	A4H5U2	Uncharacterized protein	LBRM_09_1190					0.126792	0.302794	0.0627544	0.154951	3.83832e-05	5.1263e-05	4.64555e-05	6.04427e-05	1.47679	1.97234	1.78737	2.32552	2914.25	5085.87	4790.35	6190.34	intraciliary transport [GO:0042073]	cilium [GO:0005929];intraciliary transport particle B [GO:0030992]
A4H5U3	A4H5U3	Uncharacterized protein	LBRM_09_1200					0.39562	0.816104	0.552276	0.305291	4.69833e-06	5.59893e-06	3.72649e-06	6.0592e-06	0.142967	0.170372	0.113395	0.184377	281.554	439.22	307.894	491.35
A4H5U4	A4H5U4	Uncharacterized protein	LBRM_09_1210					0.0757777	0.411878	0.0837862	0.608916	2.41614e-05	4.10334e-05	3.86182e-05	3.55175e-05	0.291442	0.494956	0.465825	0.428422	570.439	1277.96	1248.91	1138.02		integral component of membrane [GO:0016021]
A4H5U5	A4H5U5	Uncharacterized protein	LBRM_09_1220					0.692624	0.218512	0.23846	0.090192	1.92328e-05	2.63785e-05	2.09339e-05	3.40491e-05	0.861337	1.18136	0.937523	1.52488	1697.61	3046.57	2516.86	4056.32	ubiquitin-dependent protein catabolic process [GO:0006511]
A4H5U6	A4H5U6	Uncharacterized protein	LBRM_09_1230		+			0.0303946	0.0173096	0.28788	0.693187	1.44153e-05	1.87375e-05	2.97183e-05	3.13563e-05	0.145146	0.188665	0.299229	0.315723	286.972	486.673	797.277	837.769
A4H5V0	A4H5V0	Putative AAA family ATPase	LBRM_09_1270					0.781271	0.649995	0.0624802	0.197919	4.76333e-05	6.19958e-05	4.59087e-05	5.83594e-05	0.373013	0.485484	0.359507	0.457008	733.768	1250.61	957.636	1209.62			ATP binding [GO:0005524];ATPase activity [GO:0016887]
A4H5V1	A4H5V1	Uncharacterized protein	LBRM_09_1280					0.749563	0.743016	0.153868	0.607998	7.04819e-06	9.73483e-06	7.75867e-06	9.10706e-06	0.147412	0.203602	0.162271	0.190473	292.832	523.878	429.313	505.032
A4H5V2	A4H5V2	Uncharacterized protein	LBRM_09_1290					0.097419	0.117011	0.614433	0.128911	3.15898e-05	3.49019e-05	3.73002e-05	4.98906e-05	0.112454	0.124245	0.132783	0.177602	221.785	320.958	354.224	469.962			helicase activity [GO:0004386]
A4H5V3	A4H5V3	Uncharacterized protein	LBRM_09_1300					0.914989	0.228687	0.986948	0.556001	1.92119e-06	1.84699e-06	2.33664e-06	3.12853e-06	0.0963533	0.0926318	0.0621483	0.156905	191.221	238.627	168.09	417.206
A4H5V4	A4H5V4	Bromo domain-containing protein	LBRM_09_1310					0.406793	0.831204	0.486127	0.827994	4.51251e-05	5.14527e-05	5.11434e-05	5.32064e-05	0.637261	0.72662	0.722253	0.751386	1266.04	1873.82	1930.39	1996.06
A4H5V6	A4H5V6	Uncharacterized protein	LBRM_09_1330	+				0.0285692	0.0403155	0.977421	0.373082	7.16253e-06	7.16661e-06	4.22979e-06	3.75616e-06	0.185515	0.18562	0.109555	0.0972872	365.279	477.205	292.459	257.683
A4H5V7	A4H5V7	Uncharacterized protein	LBRM_09_1340					0.553627	0.106436	0.0796176	0.547926	2.3539e-05	4.61148e-05	3.10435e-05	2.16638e-05	1.00311	1.96518	1.32291	0.9232	1971.77	5066.45	3544.72	2428.03
A4H5V8	A4H5V8	PPPDE domain-containing protein	LBRM_09_1350					0.0993028	0.424645	0.598049	0.731105	5.56365e-06	6.56593e-06	1.2369e-05	9.49155e-06	0.224976	0.265505	0.50016	0.383807	443.246	684.27	1345.32	1018.22			peptidase activity [GO:0008233]
A4H5W0	A4H5W0	Putative paraflagellar rod component	LBRM_09_1380	+			+	0.0012	0.0609701	0.734346	0.0191864	0.000371824	0.000365346	0.000488586	0.000419408	5.48881	5.3932	7.21246	6.19126	10834.6	13891.3	19259.4	16431.7		motile cilium [GO:0031514]	calmodulin binding [GO:0005516]
A4H5W2	A4H5W2	Histone H2B	LBRM_09_1400			+		0.0662566	0.548165	0.0105545	0.887689	0.00108257	0.000669634	0.000755453	0.000712286	87.1144	53.8855	60.7913	57.3176	171393	138905	161200	151745		nucleosome [GO:0000786];nucleus [GO:0005634]	DNA binding [GO:0003677];protein heterodimerization activity [GO:0046982]
A4H5W3	A4H5W3	Uncharacterized protein	LBRM_09_1410					0.038038	0.576538	0.0533454	0.47547	3.37999e-06	1.78341e-05	1.82011e-05	1.56916e-05	0.155452	0.820222	0.837103	0.721686	308.829	2112.56	2231.4	1906.91		integral component of membrane [GO:0016021]
A4H5W5	A4H5W5	Uncharacterized protein	LBRM_09_1430		+			0.0476793	0.0234005	0.0774412	0.0315646	1.57748e-06	2.94755e-06	2.93521e-06	6.62875e-06	0.015724	0.0467985	0.0466024	0.105245	30.9968	120.015	124.758	279.764
A4H5W7	A4H5W7	Uncharacterized protein	LBRM_09_1460					0.101826	0.0580728	0.434741	0.169724	5.18688e-06	6.76107e-06	9.51179e-06	1.43948e-05	0.0888712	0.115843	0.162973	0.246638	175.199	299.423	434.86	651.264	carbohydrate metabolic process [GO:0005975]	integral component of membrane [GO:0016021]	calcium ion binding [GO:0005509];mannosyl-oligosaccharide 1,2-alpha-mannosidase activity [GO:0004571]
A4H5W8	A4H5W8	SET domain-containing protein	LBRM_09_1470		+			0.169768	0.0140233	0.0827484	0.0322302	3.61266e-06	5.82613e-06	5.1076e-06	1.10428e-05	0.0563888	0.0909381	0.0797228	0.172363	112.391	234.544	214.396	458.256
A4H5W9	A4H5W9	Uncharacterized protein	LBRM_09_1480					0.0486723	0.50021	0.0376563	0.407584	5.7155e-05	0.000104733	9.74906e-05	0.000124368	3.5086	6.42928	5.9847	7.63461	6960.76	16541.4	16082.2	20148.8
A4H5X0	A4H5X0	Ubiquinone biosynthesis protein COQ4 homolog, mitochondrial (Coenzyme Q biosynthesis protein 4 homolog)	LbrM09_V2.1490 LbrM_09_1490					0.18507	0.2218	0.307648	0.587013	1.86812e-05	2.24206e-05	2.46918e-05	2.83508e-05	0.879943	1.05608	1.16306	1.33541	1740.95	2716.72	3122.67	3531.11	ubiquinone biosynthetic process [GO:0006744]	extrinsic component of mitochondrial inner membrane [GO:0031314]
A4H5X1	A4H5X1	J domain-containing protein	LBRM_09_1500					0.940891	0.922281	0.881105	0.976059	8.90026e-06	8.50062e-06	9.4563e-06	8.71339e-06	0.192043	0.183421	0.204041	0.188012	381.283	471.113	545.782	496.567
A4H5X2	A4H5X2	Rhodanese domain-containing protein	LBRM_09_1510					0.841674	0.655098	0.497516	0.402654	9.62011e-05	0.000110188	9.52344e-05	0.000117415	6.43615	7.37194	6.37148	7.85541	12700.4	18926.4	17161.6	20805.4
A4H5X4	A4H5X4	Sulfurtransferase	LBRM_09_1530			+		0.48288	0.0609313	0.0114856	0.872157	9.76409e-05	4.78193e-05	8.31554e-05	7.32368e-05	7.52182	3.68379	6.40593	5.64185	14931.8	9466.22	17076.3	15002.6			thiosulfate sulfurtransferase activity [GO:0004792]
A4H5X5	A4H5X5	Thymine dioxygenase JBP1 (EC 1.14.11.6) (J-binding protein 1) (Thymidine hydroxylase JBP1)	JBP1 LbrM09_V2.1540 LbrM_09_1540					0.0444052	0.0768155	0.127258	0.951593	1.81069e-05	2.78769e-05	3.46749e-05	3.48512e-05	0.196032	0.301806	0.375403	0.377313	383.119	775.881	1006.79	999.344		nucleus [GO:0005634]	DNA binding [GO:0003677];metal ion binding [GO:0046872];thymine dioxygenase activity [GO:0050341]
A4H5X6	A4H5X6	Putative cytochrome b5-like protein	LBRM_09_1550					0.0428446	0.199604	0.447548	0.688102	0.000251052	0.000232547	0.000208704	0.000201816	19.0856	17.6788	15.8662	15.3425	37596.6	45508.8	42352.2	40680.8		integral component of membrane [GO:0016021]
A4H5X7	A4H5X7	Uncharacterized protein	LBRM_09_1570					0.493567	0.511983	0.164188	0.537753	2.99222e-05	2.49273e-05	3.68017e-05	2.86208e-05	2.14342	1.78562	2.63622	2.0502	4240.45	4607.02	6990.93	5428.86
A4H5X8	A4H5X8	Uncharacterized protein	LBRM_09_1580					0.138643	0.0836633	0.461123	0.0662805	0.000161688	0.000179309	0.000188558	0.000223586	0.872822	0.967945	1.01787	1.20696	1724.58	2490.33	2724.88	3200.31
A4H5X9	A4H5X9	Uncharacterized protein	LBRM_09_1590	+				0.00904014	0.312149	0.0520852	0.110064	3.42166e-05	4.43339e-05	4.11468e-05	5.15013e-05	0.936516	1.21343	1.1262	1.40961	1850.01	3131.33	3010.19	3731.99
A4H5Y0	A4H5Y0	EF-hand domain-containing protein	LBRM_09_1600					0.0749002	0.0370294	0.234513	0.654186	1.89903e-05	2.77616e-05	3.89091e-05	4.2934e-05	1.07042	1.56483	2.19317	2.42005	2139.07	4029.43	5869.51	6420.66			calcium ion binding [GO:0005509]
A4H5Y1	A4H5Y1	Uncharacterized protein	LBRM_09_1610			+		0.245595	0.0508542	0.00701053	0.951708	2.02352e-05	6.04503e-06	1.46625e-05	1.11394e-05	0.269738	0.0805811	0.195454	0.14849	532.742	206.911	510.976	394.168
A4H5Y2	A4H5Y2	Uncharacterized protein	LBRM_09_1620					0.665942	0.477728	0.297764	0.577908	1.20893e-05	8.02697e-06	1.32638e-05	1.0965e-05	0.588657	0.390854	0.645848	0.533913	1173.57	999.542	1715.81	1407.31		integral component of membrane [GO:0016021]
A4H5Y5	A4H5Y5	Phosphate transporter	LBRM_10_0030					1	0.0996284	1	0.529331	2.36617e-06	1.82841e-06	2.97451e-06	3.63275e-06	0.0226902	0.00937398	0.0508467	0.0693444	46.5095	24.5841	138.152	183.221	phosphate ion transport [GO:0006817]	integral component of membrane [GO:0016021]	inorganic phosphate transmembrane transporter activity [GO:0005315];symporter activity [GO:0015293]
A4H5Y6	A4H5Y6	Uncharacterized protein	LBRM_10_0040					0.0693886	0.312244	0.474355	0.988521	5.73766e-06	8.80838e-06	1.50813e-05	1.57162e-05	0.0663413	0.101846	0.174377	0.181717	134.153	263.562	468.449	479.554
A4H5Y7	A4H5Y7	MMS19 nucleotide excision repair protein	LBRM_10_0050		+			0.0689896	0.0199879	0.611537	0.252175	1.76739e-05	1.91349e-05	2.47144e-05	2.94732e-05	0.170232	0.184305	0.238046	0.283882	336.317	474.162	633.954	752.725	DNA repair [GO:0006281];iron-sulfur cluster assembly [GO:0016226];protein maturation by iron-sulfur cluster transfer [GO:0097428]	CIA complex [GO:0097361];nucleus [GO:0005634]
A4H5Y8	A4H5Y8	Thymidylate kinase-like protein (EC 2.7.4.9)	LBRM_10_0060	+				0.0205686	0.77163	0.45082	0.097986	5.84045e-06	6.91741e-06	1.53752e-05	7.7346e-06	0.145328	0.172126	0.382582	0.19246	284.704	443.982	1019.82	513.913			thymidylate kinase activity [GO:0004798]
A4H5Y9	A4H5Y9	Putative ribosomal protein l35a	LBRM_10_0070					0.272866	0.913358	0.467751	0.598676	0.0013741	0.00126881	0.00115496	0.0012764	83.5576	77.1548	70.2316	77.6161	164723	198287	187604	205878	translation [GO:0006412]	ribosome [GO:0005840]	structural constituent of ribosome [GO:0003735]
A4H5Z1	A4H5Z1	Dehydrogenase-like protein	LBRM_10_0090					0.631826	0.74735	0.122273	0.366505	6.32101e-06	1.0493e-05	5.42034e-06	9.94204e-06	0.131635	0.218518	0.112879	0.207044	260.831	564.527	297.32	554.693		integral component of membrane [GO:0016021]	oxidoreductase activity [GO:0016491]
A4H5Z2	A4H5Z2	SRP40_C domain-containing protein	LBRM_10_0100	+		+		0.0115417	0.444913	0.00862835	0.306703	0.000133357	0.0001779	0.000193861	0.000166834	4.78017	6.37679	6.9489	5.98016	9420.52	16411.8	18597	15892.5
A4H5Z3	A4H5Z3	Probable cytosolic iron-sulfur protein assembly protein CIAO1 homolog	LBRM_10_0110					0.736479	0.441768	0.636446	0.381552	4.16776e-05	4.59932e-05	4.39303e-05	5.62277e-05	0.966169	1.06621	1.01839	1.30347	1917.35	2745.13	2735.19	3437.2	iron-sulfur cluster assembly [GO:0016226]	CIA complex [GO:0097361]
A4H5Z4	A4H5Z4	Uncharacterized protein	LBRM_10_0130	+				0.024669	0.398867	0.0962771	0.897654	0.000115487	0.000139248	0.000147774	0.000149422	1.38924	1.67506	1.77762	1.79746	2740.44	4315.72	4754.25	4760.98
A4H5Z6	A4H5Z6	Uncharacterized protein	LBRM_10_0150					0.852443	0.164311	0.507347	0.832841	1.56852e-05	2.19774e-05	1.61261e-05	1.03158e-05	0.41571	0.582475	0.427397	0.273402	821.372	1485.51	1133.7	726.387
A4H5Z7	A4H5Z7	Uncharacterized protein	LBRM_10_0160		+			0.218973	0.011375	0.5854	0.237074	2.34791e-05	1.6077e-05	3.42719e-05	4.74653e-05	0.474029	0.324584	0.69193	0.958295	931.324	837.513	1853.84	2529.99
A4H5Z8	A4H5Z8	Putative nucleoside phosphatase (EC 3.6.1.42)	LBRM_10_0170	+				0.017244	0.134765	0.823725	0.481382	8.72421e-06	1.12428e-05	1.99211e-05	2.91941e-05	0.116571	0.150225	0.266183	0.390087	228.563	385.337	710.869	1043.85		integral component of membrane [GO:0016021]	ATP binding [GO:0005524];guanosine-diphosphatase activity [GO:0004382]
A4H5Z9	A4H5Z9	Putative leucine-rich repeat protein	LBRM_10_0180					0.780224	0.233103	0.283309	0.825254	7.1182e-05	8.21445e-05	6.84356e-05	7.10917e-05	2.62036	3.02391	2.51926	2.61703	5186.78	7785.25	6787.53	6964.1
A4H600	A4H600	PDZ domain-containing protein	LBRM_10_0190					0.625736	0.519682	1	0.664058	1.98545e-06	1.40447e-06	1.51587e-06	1.73329e-06	0.0226829	0.0161871	0.0216152	0.0247153	44.3096	42.2869	57.1884	65.9054
A4H601	A4H601	Putative mitogen-activated protein kinase	LBRM_10_0200	+				0.0123666	0.280538	0.0702621	0.680654	0.000102834	0.000128749	0.00015162	0.000144784	2.21357	2.77142	3.26374	3.11658	4353.55	7142.74	8723.75	8248.75			ATP binding [GO:0005524];protein kinase activity [GO:0004672]
A4H602	A4H602	Putative nucleolar protein	LBRM_10_0210					0.0663562	0.0936815	0.353717	0.366025	0.00120202	0.00125413	0.00133449	0.00145105	22.8812	23.8733	25.4028	27.6217	45100.2	61473.7	67906.8	73364.2	ribosome biogenesis [GO:0042254]	nucleolus [GO:0005730]
A4H603	A4H603	Uncharacterized protein	LBRM_10_0220					0.523887	0.112291	0.75243	0.212976	1.4675e-05	1.52607e-05	1.67033e-05	2.19047e-05	0.194307	0.202062	0.221163	0.290033	382.155	518.627	590.073	771.911
A4H604	A4H604	Uncharacterized protein	LBRM_10_0230					0.624049	0.672388	0.723216	0.939932	2.59436e-05	2.19926e-05	2.44825e-05	1.04238e-05	0.89147	0.755708	0.835909	0.358183	1754.14	1929.75	2276.94	955.017		integral component of membrane [GO:0016021]
A4H605	A4H605	Uncharacterized protein	LBRM_10_0240					0.225746	0.289615	0.978992	0.0624031	0.000152697	0.000155177	0.000135231	0.000185062	2.69815	2.74199	2.38953	3.27006	5328.91	7046.48	6398.19	8687.87		integral component of membrane [GO:0016021]
A4H608	A4H608	4a-hydroxytetrahydrobiopterin dehydratase (EC 4.2.1.96)	LBRM_10_0270					0.601056	0.047299	0.0501868	0.828627	7.70854e-06	3.11118e-05	8.22911e-06	5.95966e-06	0.221702	0.978082	0.258704	0.175953	423.116	2528.6	688.407	480.008	tetrahydrobiopterin biosynthetic process [GO:0006729]		4-alpha-hydroxytetrahydrobiopterin dehydratase activity [GO:0008124]
A4H609	A4H609	Uncharacterized protein	LBRM_10_0280				+	0.0705281	0.219418	1	0.0114667	1.19746e-06	1.59333e-06	6.98327e-07	2.61761e-06	0	0.0249464	0.0495795	0.185844	0	64.2238	132.606	493.667		integral component of membrane [GO:0016021]
A4H610	A4H610	Exonuclease domain-containing protein	LBRM_10_0290					0.0395688	0.778607	0.03167	0.645582	1.73139e-05	2.84328e-05	3.2112e-05	2.73463e-05	0.174627	0.286771	0.32388	0.275813	343.196	737.068	861.186	730.37			nucleic acid binding [GO:0003676]
A4H611	A4H611	Uncharacterized protein	LBRM_10_0300	+				0.0269192	0.101616	0.367658	0.9624	1.04884e-05	1.33409e-05	2.02109e-05	1.94366e-05	0.0431515	0.0548874	0.0831522	0.0799666	85.1933	141.565	221.341	211.983
A4H612	A4H612	Isocitrate dehydrogenase [NADP] (EC 1.1.1.42)	LBRM_10_0310					0.150561	0.877918	0.999879	0.431239	0.00208766	0.00208727	0.00198237	0.00207113	42.9833	42.9753	40.8155	42.6431	84873	110583	109074	112946	isocitrate metabolic process [GO:0006102];tricarboxylic acid cycle [GO:0006099]		isocitrate dehydrogenase (NADP+) activity [GO:0004450];magnesium ion binding [GO:0000287];NAD binding [GO:0051287]
A4H613	A4H613	Uncharacterized protein	LBRM_10_0320					0.475315	0.105645	0.127674	0.947434	1.07008e-05	1.4182e-05	3.43691e-05	1.90821e-05	0.130179	0.172529	0.418111	0.232139	256.081	445.44	1138.16	616.888
A4H614	A4H614	Uncharacterized protein	LBRM_10_0330					0.0811819	0.315197	0.150736	0.745548	0.000186868	0.000209006	0.000236188	0.000222459	1.65748	1.85384	2.09494	1.97317	3273.36	4776.19	5607.68	5239.28	endoplasmic reticulum to Golgi vesicle-mediated transport [GO:0006888];intracellular protein transport [GO:0006886]	COPII vesicle coat [GO:0030127]	zinc ion binding [GO:0008270]
A4H615	A4H615	Uncharacterized protein	LBRM_10_0340					0.0746157	0.16371	0.200225	0.588242	3.93787e-05	2.34688e-05	1.88157e-05	2.08383e-05	0.177614	0.105853	0.0848662	0.0939892	347.166	272.498	225.071	249.654		integral component of membrane [GO:0016021]
A4H616	A4H616	Uncharacterized protein	LBRM_10_0360					1	0.0449419	0.085548	1	7.20836e-07	1.69797e-07	4.79394e-07	4.94884e-07	0.00072883	0.00343051	0.00316473	0.00542456	1.49393	8.82759	8.31867	14.4564
A4H617	A4H617	Putative folate/biopterin transporter	LBRM_10_0380					0.103578	0.287084	0.703246	0.655972	3.1103e-05	3.36614e-05	2.35673e-05	2.64552e-05	0.408922	0.442558	0.309847	0.347815	808.455	1135.66	821.648	920.806		integral component of membrane [GO:0016021]
A4H619	A4H619	Putative folate/biopterin transporter	LBRM_10_0400					0.0748205	0.542723	0.340481	0.756606	0.000187315	0.000171857	0.000153246	0.000160443	2.46292	2.25966	2.01497	2.10959	4859.42	5818.48	5362.28	5601.85		integral component of membrane [GO:0016021]
A4H620	A4H620	Putative folate/biopterin transporter	LBRM_10_0410		+			0.0349109	0.0138788	0.636768	0.032	5.13023e-05	4.68102e-05	7.14387e-05	9.2602e-05	0.667815	0.609341	0.929937	1.20543	1316.02	1572.84	2486.14	3196.3		integral component of membrane [GO:0016021]
A4H624	A4H624	RING-type domain-containing protein	LBRM_10_0450	+				0.00812687	0.613467	0.0420868	0.681533	8.92358e-07	2.45646e-06	3.78956e-06	3.12053e-06	0	0.0764347	0.117915	0.0970978	0	196.971	311.329	255.536		integral component of membrane [GO:0016021]
A4H625	A4H625	Uncharacterized protein	LBRM_10_0460	+		+		0.0103548	0.418215	0.00894915	0.192878	7.35161e-06	4.63746e-05	2.46345e-05	3.32912e-05	0.768353	4.84684	2.57467	3.47943	1524.15	12418.8	6847.87	9250.26
A4H626;tr|A4H6E1|A4H6E1_LEIBR;tr|A4H636|A4H636_LEIBR;tr|A4H6D9|A4H6D9_LEIBR;tr|A4H6D8|A4H6D8_LEIBR;tr|A4H6D7|A4H6D7_LEIBR;tr|A4H6D3|A4H6D3_LEIBR;tr|A4H627|A4H627_LEIBR;A4H6E0	A4H626;tr|A4H6E1|A4H6E1_LEIBR;tr|A4H636|A4H636_LEIBR;tr|A4H6D9|A4H6D9_LEIBR;tr|A4H6D8|A4H6D8_LEIBR;tr|A4H6D7|A4H6D7_LEIBR;tr|A4H6D3|A4H6D3_LEIBR;tr|A4H627|A4H627_LEIBR;A4H6E0	Leishmanolysin (EC 3.4.24.36)	GP63-1 LBRM_10_0470			+		1	0.426612	0.0085303	1	1.61709e-06	1.87179e-05	2.08653e-05	1.27226e-05	0	0.299476	0.329134	0.200865	0	773.924	884.446	533.341	cell adhesion [GO:0007155]	plasma membrane [GO:0005886]	metal ion binding [GO:0046872];metalloendopeptidase activity [GO:0004222]
A4H630	A4H630	Leishmanolysin (EC 3.4.24.36)	GP63-3 LBRM_10_0510	+				0.0134408	0.48775	0.0679847	0.419693	1.25837e-05	8.16556e-06	7.8584e-06	9.90452e-06	0.187757	0.121836	0.117253	0.147782	370.048	313.541	313.048	393.118	cell adhesion [GO:0007155]	integral component of membrane [GO:0016021];plasma membrane [GO:0005886]	metal ion binding [GO:0046872];metalloendopeptidase activity [GO:0004222]
A4H638;A4H6E6;tr|A4H628|A4H628_LEIBR;tr|A4H6D1|A4H6D1_LEIBR;tr|A4H6D2|A4H6D2_LEIBR	A4H638;A4H6E6	Leishmanolysin (EC 3.4.24.36)	LBRM_10_0590	+		+		0.00489697	0.0370871	0.0105361	0.717628	0.00263767	0.00208074	0.00181913	0.00175462	42.0802	33.1952	29.0215	27.9924	83219	85475	77342.3	74189.5	cell adhesion [GO:0007155]	plasma membrane [GO:0005886]	metal ion binding [GO:0046872];metalloendopeptidase activity [GO:0004222]
A4H639;A4H633;A4H631	A4H639	Leishmanolysin (EC 3.4.24.36)	LBRM_10_0600					0.810902	0.14747	0.0375309	0.10776	1.18443e-05	3.40384e-06	2.58067e-05	1.14135e-06	0.179052	0.0483903	0.390124	0.017254	352.674	124.039	1061.66	45.7386	cell adhesion [GO:0007155]	integral component of membrane [GO:0016021];plasma membrane [GO:0005886]	metal ion binding [GO:0046872];metalloendopeptidase activity [GO:0004222]
A4H640;tr|A4H637|A4H637_LEIBR;tr|A4H634|A4H634_LEIBR	A4H640;tr|A4H637|A4H637_LEIBR;tr|A4H634|A4H634_LEIBR	Leishmanolysin (EC 3.4.24.36)	LBRM_10_0610					0.637612	0.643593	0.731049	0.746047	1.33799e-05	1.26217e-05	1.54911e-05	1.33429e-05	0.200074	0.188736	0.231643	0.19952	393.309	485.455	624.702	528.371	cell adhesion [GO:0007155]	integral component of membrane [GO:0016021];plasma membrane [GO:0005886]	metal ion binding [GO:0046872];metalloendopeptidase activity [GO:0004222]
A4H641	A4H641	Mitogen-activated protein kinase (EC 2.7.11.24)	LBRM_10_0620		+			0.994776	0.0178243	0.829976	0.0964745	0.000331983	0.000326532	0.000336956	0.000495987	7.59443	7.46974	7.70819	11.3462	14996	19255.3	20550.5	30087.4			ATP binding [GO:0005524];MAP kinase activity [GO:0004707];protein serine kinase activity [GO:0106310];protein threonine kinase activity [GO:0106311]
A4H642	A4H642	Uncharacterized protein	LBRM_10_0630					0.84166	0.22185	0.551326	0.249252	9.10495e-05	8.34455e-05	8.93999e-05	0.000105954	0.128379	0.117657	0.126053	0.149394	253.4	303.96	336.596	396.167		integral component of membrane [GO:0016021]
A4H643	A4H643	Glycerol-3-phosphate dehydrogenase [NAD(+)] (EC 1.1.1.8)	GPD LBRM_10_0640					0.24052	0.750642	0.338202	0.670701	0.00151563	0.00138501	0.00137276	0.00141571	38.4453	35.1321	34.8212	35.9107	75755.1	90433.3	92993.8	95117.8	carbohydrate metabolic process [GO:0005975];glycerol-3-phosphate catabolic process [GO:0046168]	glycerol-3-phosphate dehydrogenase complex [GO:0009331]	glycerol-3-phosphate dehydrogenase [NAD+] activity [GO:0004367];NAD binding [GO:0051287];protein homodimerization activity [GO:0042803]
A4H645	A4H645	Uncharacterized protein	LBRM_10_0660		+			0.79067	0.0188323	0.367601	0.112631	0.000159128	0.000187381	0.000165045	0.000118338	1.24072	1.46101	1.28687	0.922686	2456.74	3763.04	3445.87	2445.15
A4H647	A4H647	Uncharacterized protein	LBRM_10_0680					0.641078	0.457174	0.191204	0.434335	7.90145e-06	6.05887e-06	7.49526e-06	4.9515e-06	0.164999	0.126522	0.156517	0.103397	325.676	326.621	421.039	271.234
A4H648	A4H648	Zinc binding dehydrogenase-like protein	LBRM_10_0690					0.952205	0.135308	0.543189	0.541984	1.49504e-05	1.82018e-05	1.38838e-05	1.13878e-05	0.37513	0.456712	0.348366	0.285739	747.793	1180.11	932.357	755.978			oxidoreductase activity [GO:0016491]
A4H649	A4H649	Zinc-binding dehydrogenase-like protein	LBRM_10_0700					0.0363786	0.281586	0.0619111	0.0885645	2.95192e-05	4.36578e-05	4.09227e-05	5.09796e-05	0.574907	0.850266	0.797	0.992864	1133.71	2186.24	2135.21	2632.59			oxidoreductase activity [GO:0016491]
A4H650	A4H650	Uncharacterized protein	LBRM_10_0710					0.437251	0.23643	0.756808	0.135098	2.40485e-05	2.65723e-05	2.67015e-05	3.57179e-05	0.306835	0.339036	0.340685	0.455725	608.155	875.572	910.253	1207.1		nucleus [GO:0005634]
A4H652	A4H652	ABC1 domain-containing protein	LBRM_10_0740					0.060213	0.249905	0.0642539	0.394437	1.96731e-05	3.43667e-05	3.35211e-05	2.78948e-05	0.29141	0.509061	0.496535	0.413195	579.829	1313.57	1330.78	1095.1		integral component of membrane [GO:0016021]
A4H653	A4H653	Putative endonuclease G (EC 3.1.30.-)	LBRM_10_0750			+		0.041354	0.0756814	0.011412	0.397135	9.65755e-06	3.5245e-05	2.33704e-05	1.58066e-05	0.178956	0.653097	0.433058	0.292899	349.001	1681.33	1155.04	783.962			endonuclease activity [GO:0004519];metal ion binding [GO:0046872];nucleic acid binding [GO:0003676]
A4H654	A4H654	Uncharacterized protein	LBRM_10_0760					0.937921	0.0756534	0.0600502	0.976993	4.86541e-05	6.37498e-05	4.95087e-05	4.75984e-05	0.59642	0.781468	0.606896	0.583479	1177.98	2014.04	1624.44	1550.88		integral component of membrane [GO:0016021]
A4H655	A4H655	Flagellar glycoprotein-like protein	LBRM_10_0770					0.205017	0.811508	0.868898	0.373627	9.04639e-05	9.3521e-05	7.56505e-05	8.91725e-05	1.71463	1.77257	1.43386	1.69015	3391.24	4559	3847.17	4476.02		integral component of membrane [GO:0016021];motile cilium [GO:0031514]
A4H656	A4H656	C3H1-type domain-containing protein	LBRM_10_0780					1	0.120661	0.127855	1	1.26642e-06	2.50159e-06	1.21748e-06	1.187e-06	0	0.09659	0.0164095	0	0	249.529	44.8304	0			metal ion binding [GO:0046872]
A4H659	A4H659	Uncharacterized protein	LBRM_10_0810	+				0.0016129	0.910993	0.0347317	0.333391	2.6948e-06	7.2831e-06	1.39827e-05	8.6219e-06	0.0637838	0.172385	0.330958	0.204074	125.677	443.942	882.245	540.969		integral component of membrane [GO:0016021]
A4H660	A4H660	Uncharacterized protein	LBRM_10_0820					0.51439	0.378397	0.304951	0.215325	1.22435e-05	1.54332e-05	1.37058e-05	1.93374e-05	0.0669621	0.084407	0.0749596	0.10576	131.54	217.078	201.162	281.833
A4H661	A4H661	Uncharacterized protein	LBRM_10_0830					0.0319769	0.160757	0.11674	0.887742	1.14626e-05	1.75156e-05	2.36654e-05	2.36996e-05	0.11249	0.171892	0.232244	0.232579	221.953	444.407	619.974	616.396			RNA binding [GO:0003723]
A4H662	A4H662	AAT20 protein	AAT20 LBRM_10_0840	+				0.00116129	0.175168	0.0575453	0.219865	9.41122e-06	1.9992e-05	3.53058e-05	2.87055e-05	0.176663	0.375282	0.662747	0.538847	350.861	971.203	1769.86	1429.75		integral component of membrane [GO:0016021]
A4H664	A4H664	Uncharacterized protein	LBRM_10_0860					0.264247	0.192762	0.124195	0.24429	6.63002e-06	1.50653e-05	1.00249e-05	1.27324e-05	0.0939825	0.221826	0.14761	0.187476	187.314	571.063	392.704	496.992
A4H666	A4H666	Guanine nucleotide-binding protein subunit beta-like protein	LBRM_10_0880					0.237448	0.794184	0.21028	0.656492	0.000129508	0.000140686	0.000136758	0.000146977	2.80916	3.05162	2.96641	3.18808	5549.98	7861.11	7927.54	8475.78		ribosome [GO:0005840]
A4H667	A4H667	DFRP_C domain-containing protein	LBRM_10_0890	+		+		0.00765217	0.84908	0.0105806	0.811155	3.585e-05	9.15002e-05	9.38e-05	9.05871e-05	1.38412	3.53269	3.62148	3.49744	2751.6	9087.92	9690.53	9316.74
A4H668	A4H668	Uncharacterized protein	LBRM_10_0900					0.310396	0.638591	0.348699	0.993172	6.59969e-05	7.66179e-05	8.22794e-05	8.04533e-05	0.491451	0.57054	0.612699	0.599101	967.304	1468.09	1623.3	1587.31
A4H669	A4H669	Uncharacterized protein	LBRM_10_0910	+				0.0169605	0.927641	0.0304056	0.761977	2.61425e-05	3.95618e-05	4.15171e-05	3.87547e-05	0.133093	0.201412	0.211367	0.197303	263.429	518.174	562.517	524.83
A4H670	A4H670	Uncharacterized protein	LBRM_10_0920	+		+		0.0293552	0.236282	0.0170493	0.453239	4.97514e-06	1.12921e-05	1.15705e-05	1.42616e-05	0.108575	0.246435	0.25251	0.311239	214.602	632.944	666.172	822.6
A4H671	A4H671	Protein kinase domain-containing protein	LBRM_10_0930					0.93061	0.0995572	0.902183	0.151494	3.48242e-06	4.05055e-06	4.81766e-06	2.4045e-05	0.0192007	0.0223331	0.0265626	0.132574	37.6699	57.4954	72.2118	353.171			ATP binding [GO:0005524];protein kinase activity [GO:0004672]
A4H672	A4H672	A_deaminase domain-containing protein	LBRM_10_0940					0.539927	0.603315	0.192337	0.177035	1.81002e-05	2.35034e-05	1.97703e-05	2.58539e-05	0.227686	0.295655	0.248696	0.325223	449.923	761.575	662.46	859.843			deaminase activity [GO:0019239]
A4H673	A4H673	Putative nuclear transport factor 2	LBRM_10_0950					0.629607	0.113509	0.287928	0.129812	0.000154149	0.000181883	0.000166705	0.000217035	11.1492	13.1552	12.0573	15.6976	21929.5	33823.7	32211.2	41575.5
A4H674	A4H674	Nucleolar protein 16	LBRM_10_0960	+		+		0.00511573	0.67187	0.0292542	0.4419	2.90118e-05	5.30826e-05	6.00696e-05	4.72192e-05	1.28382	2.349	2.65818	2.08953	2528.71	6031.29	7093.91	5554.16		nucleolus [GO:0005730]
A4H675	A4H675	Histone H3	LBRM_10_0970 LBRM_10_1070 LBRM_10_1080 LBRM_10_1090	+		+		0.0015873	0.282114	0.00533333	0.11915	0.00416663	0.00283171	0.00281603	0.00303373	282.311	191.864	190.801	205.551	557006	494429	509150	544786		nucleosome [GO:0000786]	DNA binding [GO:0003677];protein heterodimerization activity [GO:0046982]
A4H676	A4H676	Uncharacterized protein (Fragment)	LBRM_10_0980	+	+	+		0.0122918	0.0286494	0.00634731	0.161847	1.02563e-06	7.60452e-06	1.02595e-05	2.48101e-05	0.0203401	0.150812	0.203464	0.492029	40.1616	390.883	541.256	1299.76
A4H677	A4H677	Peptidylprolyl isomerase (EC 5.2.1.8)	LBRM_10_0990					0.383055	0.498104	0.959781	0.112565	0.00067305	0.000694554	0.000611086	0.000770606	40.3652	41.6549	36.649	46.216	79632.4	106905	98044.6	122615			peptidyl-prolyl cis-trans isomerase activity [GO:0003755]
A4H678	A4H678	Uncharacterized protein	LBRM_10_1000					0.163765	0.544413	0.262939	0.658469	0.000144482	8.79196e-05	7.81191e-05	9.45396e-05	0.839739	0.510994	0.454033	0.54947	1679.9	1330.16	1214.05	1462.05
A4H679	A4H679	Rab11 protein	Rab11 LBRM_10_1010					0.256343	0.48505	0.141448	0.186455	0.000460383	0.000388919	0.000423032	0.000349952	19.7074	16.6482	18.1085	14.9802	38879.4	42860.5	48391.1	39833.8			GTP binding [GO:0005525];GTPase activity [GO:0003924]
A4H680	A4H680	Uncharacterized protein	LBRM_10_1020			+		0.0497984	0.227791	0.0174719	0.364847	4.46229e-05	2.15453e-05	1.99258e-05	2.8907e-05	2.08304	1.00576	0.930157	1.34941	4108.31	2601.82	2465.51	3571.22		integral component of membrane [GO:0016021]
A4H682	A4H682	Uncharacterized protein	LBRM_10_1040					0.0644466	0.900584	0.128973	0.62925	2.96711e-06	7.41445e-06	9.58146e-06	7.91485e-06	0.0221028	0.0571014	0.0737904	0.0609551	43.6348	147.311	195.475	160.624
A4H684	A4H684	Uncharacterized protein	LBRM_10_1060				+	0.0892846	0.0732989	0.470087	0.0122857	7.60895e-05	0.000104295	0.00012253	4.39776e-05	0.875687	1.2003	1.41015	0.506124	1748.63	3074.94	3759.62	1338.43	cilium movement [GO:0003341];outer dynein arm assembly [GO:0036158]	cilium [GO:0005929]
A4H689	A4H689	Nucleoside phosphorylase-like protein (EC 2.4.2.-)	LBRM_10_1110					0.0501227	0.418815	0.364038	0.904731	4.5472e-05	5.24895e-05	6.80795e-05	6.69205e-05	1.25267	1.44599	1.87547	1.84354	2477.8	3731.7	4998.77	4877.26	nucleoside metabolic process [GO:0009116]		transferase activity, transferring glycosyl groups [GO:0016757]
A4H691	A4H691	RNA-binding protein-like protein	LBRM_10_1130					0.107893	0.859427	0.032859	0.15504	0.000127928	0.000194475	0.000161019	0.000200687	3.05791	4.64862	3.84891	4.79712	6017.56	11966.5	10298.7	12754			RNA binding [GO:0003723]
A4H692	A4H692	CH_2 domain-containing protein	LBRM_10_1140					0.284535	0.113547	0.220873	0.952217	5.3112e-05	4.25989e-05	5.93243e-05	6.03565e-05	0.408027	0.32726	0.455752	0.463681	808.797	843.885	1215.71	1233.56
A4H694	A4H694	Uncharacterized protein	LBRM_10_1160					0.183919	0.303393	0.403406	0.870478	3.78358e-05	4.66566e-05	5.61846e-05	6.01326e-05	1.12899	1.39219	1.6765	1.79431	2224.24	3583.15	4467.6	4766.2
A4H696;A4HBG5	A4H696	MIF4G domain-containing protein	LBRM_10_1180					0.105202	0.362913	0.213026	0.771309	0.00025116	0.000293278	0.000306775	0.000315947	2.82847	3.30279	3.45479	3.55808	5563.26	8500.4	9229.66	9450.69			RNA binding [GO:0003723]
A4H697	A4H697	Uncharacterized protein	LBRM_10_1200					0.821732	0.767051	0.353656	0.838405	9.05979e-05	9.99913e-05	8.85202e-05	9.58927e-05	4.70296	5.19059	4.59511	4.97782	9289.12	13387.4	12292.7	13225.8		integral component of membrane [GO:0016021]
A4H699	A4H699	LsmAD domain-containing protein	LBRM_10_1220			+		0.344996	0.751284	0.0156081	0.285744	0.000353024	0.000388405	0.000323417	0.000381036	6.27042	6.89885	5.74453	6.76795	12379.5	17765	15369.2	17954.6
A4H6A0	A4H6A0	Uncharacterized protein	LBRM_10_1230					0.343643	0.877092	1	0.50881	2.28077e-06	2.23261e-06	3.19948e-06	2.37652e-06	0.135581	0.094871	0.196916	0.146266	264.068	246.195	529.301	386.867
A4H6A1	A4H6A1	Uncharacterized protein	LBRM_10_1240	+		+		0.00223899	0.124266	0.00481203	0.0676421	0.000111689	0.000233463	0.000267467	0.000205941	0.793802	1.65928	1.90096	1.46368	1561.31	4272.63	5070.22	3882.41
A4H6A2	A4H6A2	RING-type domain-containing protein	LBRM_10_1250					0.592338	1	1	0.662706	1.5785e-06	1.26606e-06	1.34887e-06	9.4121e-07	0.0346245	0.0146168	0.034653	0	67.5854	37.773	91.8534	0
A4H6A3	A4H6A3	TPH domain-containing protein	LBRM_10_1260		+			0.0641677	0.0174077	0.0338474	0.0471667	0.00030555	0.000252006	0.000266687	0.000344879	5.37014	4.42909	4.6871	6.06135	10594.6	11386.5	12538.4	16060.6
A4H6A4	A4H6A4	Putative rab1 small GTP-binding protein	LBRM_10_1270					0.694648	0.686585	0.975422	0.40239	0.000186072	0.000188258	0.000176904	0.000198479	7.63374	7.72341	7.25762	8.14274	15090.2	19904.6	19403.9	21631.2			GTP binding [GO:0005525];GTPase activity [GO:0003924]
A4H6A5	A4H6A5	Putative small GTP-binding protein Rab7	LBRM_10_1280					0.0310304	0.109063	0.0566547	0.104856	3.43538e-05	5.60566e-05	6.21835e-05	5.0147e-05	1.39547	2.27706	2.52594	2.03701	2733	5856.57	6761.87	5399.25			GTP binding [GO:0005525];GTPase activity [GO:0003924]
A4H6A7	A4H6A7	Flagellar protofilament ribbon protein-like protein	LBRM_10_1300	+		+		0.0134173	0.0352074	0.00901299	0.133554	0.000125482	0.000195966	0.000184777	0.000151511	2.86784	4.47871	4.22298	3.4627	5674.81	11513	11311.9	9175.64		motile cilium [GO:0031514]
A4H6A9	A4H6A9	Uncharacterized protein	LBRM_10_1320					0.601478	0.936444	0.824354	0.714295	1.07519e-06	8.30723e-07	1.15522e-06	8.23489e-07	0.00415341	0.00703591	0.00978425	0.00697465	8.40678	18.0786	25.9909	18.5675			nuclear export signal receptor activity [GO:0005049]
A4H6B1	A4H6B1	Atx10homo_assoc domain-containing protein	LBRM_10_1340		+			0.563917	0.014086	0.236349	0.993073	0.000147021	6.72219e-06	1.72317e-05	1.52713e-05	4.29636	0.19644	0.503556	0.446269	8330.77	505.499	1363.88	1180.3
A4H6B5	A4H6B5	Uncharacterized protein	LBRM_10_1380					0.0331335	0.0401014	0.615668	0.857577	2.83422e-05	2.60116e-05	1.86338e-05	1.79742e-05	0.764311	0.70146	0.502503	0.484715	1501.7	1803.28	1343.09	1283.65
A4H6B6	A4H6B6	Uncharacterized protein	LBRM_10_1390	+				0.0260801	0.372096	0.0842403	0.912958	1.27429e-05	2.35015e-05	3.04143e-05	2.8229e-05	0.359318	0.662687	0.857612	0.795989	704.747	1713.04	2281.53	2111.51
A4H6B7	A4H6B7	Uncharacterized protein	LBRM_10_1400	+				0.00762475	0.74282	0.362863	0.178984	7.24553e-05	8.70767e-05	0.000107027	9.07239e-05	2.01797	2.42519	2.98085	2.52678	3982.67	6259.11	7975.51	6695.01
A4H6B8;A4H6C1	A4H6B8;A4H6C1	Uncharacterized protein	LBRM_10_1410					0.217507	0.190831	0.285519	0.275341	7.16543e-05	5.15731e-05	5.03457e-05	3.42501e-05	2.044	1.47116	1.43615	0.977012	4029.33	3776.41	3835.89	2572.59
A4H6B9	A4H6B9	Uncharacterized protein	LBRM_10_1420					0.192672	0.831047	0.194652	0.209966	2.13799e-05	1.72213e-05	2.52284e-05	1.70474e-05	0.608906	0.490468	0.718512	0.485515	1202.78	1263.1	1918.36	1285.32
A4H6C0	A4H6C0	Uncharacterized protein	LBRM_10_1430					0.0645683	0.372508	0.308391	0.381478	0.000130558	0.000153368	0.000188203	0.000165201	3.65945	4.29879	5.27519	4.63046	7258.34	11056.1	14028.5	12291.4
A4H6C2	A4H6C2	Phosphate transporter	LBRM_10_1450		+			0.601125	0.0122569	0.82619	0.0930104	3.13543e-06	2.25735e-06	3.8607e-06	8.39982e-06	0.0569079	0.0430594	0.0736437	0.160228	111.828	110.562	199.315	426.301	phosphate ion transport [GO:0006817]	integral component of membrane [GO:0016021]	inorganic phosphate transmembrane transporter activity [GO:0005315];symporter activity [GO:0015293]
A4H6C4;A4H5Y3	A4H6C4;A4H5Y3	Putative fatty acid desaturase (EC 1.14.19.1)	LBRM_10_1470					0.160503	0.162136	0.238981	0.639711	2.27612e-05	2.92125e-05	3.15713e-05	3.374e-05	0.502821	0.645336	0.697447	0.745355	990.672	1664.11	1870.93	1978.16	lipid metabolic process [GO:0006629]	integral component of membrane [GO:0016021]	stearoyl-CoA 9-desaturase activity [GO:0004768]
A4H6C5	A4H6C5	SET domain-containing protein	LBRM_10_1480	+		+		0.000961538	0.247295	0.0155604	0.58149	6.19029e-06	1.902e-05	2.3798e-05	3.04622e-05	0.113993	0.35025	0.438237	0.560956	224	899.639	1174.7	1497.74
A4H6C6	A4H6C6	Uncharacterized protein	LBRM_10_1490	+				0.0181413	0.778964	0.326727	0.66945	2.06464e-05	2.96912e-05	3.50305e-05	3.17408e-05	0.470433	0.676522	0.798179	0.723222	932.545	1740.73	2129.62	1924.03
A4H6C7	A4H6C7	Uncharacterized protein	LBRM_10_1500	+	+			0.00285714	0.00761111	0.707317	0.127444	2.72698e-05	2.55636e-05	7.30775e-05	5.36745e-05	0.769139	0.721014	2.06113	1.51388	1522.57	1857.05	5508.67	4003.78
A4H6D6	A4H6D6	Uncharacterized protein	LbrM_10_1600					0.339313	0.0993857	0.577595	0.844881	2.88404e-05	3.14862e-05	2.04377e-05	2.20123e-05	4.37175	4.77281	3.09803	3.33671	8539.39	12284.5	8222.25	8809.59
A4H6F0	A4H6F0	ATP-dependent DNA helicase (EC 3.6.4.12)	LBRM_11_0020		+			1	0.0297288	1	0.250262	8.23638e-07	7.81897e-07	1.63626e-06	2.42262e-06	0.00443369	0.00110782	0.00250594	0.0209481	8.59865	2.90535	6.97535	55.3089	DNA recombination [GO:0006310];DNA repair [GO:0006281];telomere maintenance [GO:0000723]		ATP binding [GO:0005524];DNA helicase activity [GO:0003678];hydrolase activity [GO:0016787]
A4H6F2	A4H6F2	Putative 14-3-3 protein	LBRM_11_0040					0.381212	0.0435251	0.778645	0.712352	0.00120432	0.00122999	0.00110444	0.00103998	41.4111	42.2939	37.9766	35.7601	81763.7	108796	101686	94817.4
A4H6F4	A4H6F4	Uncharacterized protein	LBRM_11_0060					0.538088	0.154398	0.215217	0.426508	2.34251e-05	1.94164e-05	2.52615e-05	3.99231e-05	0.343356	0.284597	0.370273	0.585178	677.41	730.826	987.015	1569.68		integral component of membrane [GO:0016021]
A4H6F5	A4H6F5	DUF2779 domain-containing protein	LBRM_11_0070					0.276831	0.172086	0.981515	0.883906	0.00011617	0.000117088	9.91597e-05	9.29377e-05	0.933945	0.941325	0.797193	0.747171	1843.67	2420.87	2134.03	1974.34
A4H6F6;A4HH59	A4H6F6	Tubulin-tyrsoine ligase-like protein	LBRM_11_0080	+				0.0115245	0.799522	0.040085	0.791704	0.000134129	0.000196119	0.000196141	0.00020263	1.14279	1.67096	1.67115	1.72643	2254.34	4298.63	4464.99	4571.21	cellular protein modification process [GO:0006464]		ATP binding [GO:0005524];ligase activity [GO:0016874]
A4H6F7	A4H6F7	Ribosome biogenesis protein BOP1 homolog	LbrM11_V2.0090 LbrM_11_0090	+				0.0278507	0.155676	0.518167	0.0425714	0.000221824	0.00023433	0.000257213	0.000201106	2.63086	2.77919	3.05058	2.38515	5188.12	7166.29	8154.23	6332	maturation of 5.8S rRNA from tricistronic rRNA transcript (SSU-rRNA, 5.8S rRNA, LSU-rRNA) [GO:0000466];maturation of LSU-rRNA from tricistronic rRNA transcript (SSU-rRNA, 5.8S rRNA, LSU-rRNA) [GO:0000463]	nucleolus [GO:0005730];nucleoplasm [GO:0005654];preribosome, large subunit precursor [GO:0030687]	ribonucleoprotein complex binding [GO:0043021]
A4H6F8	A4H6F8	Putative chromatin binding protein	LBRM_11_0100					0.0748323	0.12028	0.106579	0.166947	4.72433e-06	2.63693e-06	6.43244e-06	4.90175e-06	0.0607716	0.0339204	0.0827441	0.0630539	120.061	87.916	221.144	167.118
A4H6F9	A4H6F9	Uncharacterized protein	LBRM_11_0110					0.174801	1	1	0.983068	1.25866e-06	1.84921e-06	1.99036e-06	2.0052e-06	0.00487418	0.0200007	0.0280918	0.0213738	9.43977	51.7374	74.7826	57.1577
A4H6G0	A4H6G0	Uncharacterized protein	LBRM_11_0120					1	0.0450264	1	0.190436	3.19184e-06	1.71475e-06	2.04163e-06	3.55569e-06	0.0407394	0.0213624	0.0279097	0.0544633	80.5605	55.6116	73.3211	143.998
A4H6G2	A4H6G2	Uncharacterized protein	LBRM_11_0140		+			1	0.0182561	1	0.0938606	1.54128e-06	1.1065e-06	2.52239e-06	5.61257e-06	0.0185114	0.00636667	0.0313581	0.0790748	37.0659	16.5305	83.3233	210.339
A4H6G3	A4H6G3	PUF10 protein	PUF10 LBRM_11_0150					0.0730484	0.28343	0.0710119	0.133794	0.000189513	0.000258724	0.000243571	0.000294913	2.3451	3.20155	3.01404	3.64937	4616.08	8233.89	8070.06	9668.76			RNA binding [GO:0003723]
A4H6G4	A4H6G4	Uncharacterized protein	LBRM_11_0160					0.840412	0.701192	0.395572	0.455634	8.17618e-06	9.64082e-06	8.11744e-06	9.16267e-06	0.113146	0.133415	0.112334	0.126798	223.63	343.287	299.465	337.568
A4H6G5	A4H6G5	Uncharacterized protein (Fragment)	LBRM_11_0170					0.618085	1	1	0.993245	1.3356e-06	3.2827e-06	1.46843e-06	1.56177e-06	0.0149394	0.0365085	0.0535668	0	30.6222	94.7552	144.259	0
A4H6G6	A4H6G6	mRNA (guanine-N(7)-)-methyltransferase (EC 2.1.1.56)	LBRM_11_0180	+		+		0.0223013	0.0630412	0.0112636	0.210211	0.000157139	0.000211755	0.000209325	0.000181946	1.32656	1.78762	1.76711	1.53598	2621.77	4601.9	4732.81	4069.69			mRNA (guanine-N7-)-methyltransferase activity [GO:0004482];RNA binding [GO:0003723]
A4H6G7	A4H6G7	Tetratricopeptide repeat (TPR) protein	LBRM_11_0190					0.691575	0.773444	0.454051	0.0628647	6.06613e-05	7.37692e-05	5.62656e-05	7.72951e-05	1.33498	1.62344	1.23824	1.70104	2629.08	4166.64	3314.31	4497.92
A4H6G8	A4H6G8	Uncharacterized protein	LBRM_11_0200					0.226029	0.313273	0.281531	0.326729	1.98338e-06	1.43036e-06	1.36057e-06	3.50387e-06	0.128732	0.0264165	0.0729263	0.227421	254.938	67.6325	199.12	603.501		integral component of membrane [GO:0016021]
A4H6H1	A4H6H1	WD_REPEATS_REGION domain-containing protein	LBRM_11_0230	+				0.00730977	0.0474725	0.767382	0.684247	3.49371e-05	3.65139e-05	5.64411e-05	5.31327e-05	0.454703	0.475225	0.734576	0.691517	896.787	1226.21	1969.36	1831.95		nucleolus [GO:0005730]
A4H6H2	A4H6H2	Exocyst complex component Sec10	LBRM_11_0240					0.0360986	0.174006	0.110172	0.36317	6.00044e-06	1.18732e-05	1.42001e-05	1.83099e-05	0.0409207	0.0809707	0.0968388	0.124866	80.5319	207.595	258.406	329.604	exocytosis [GO:0006887];protein transport [GO:0015031]	exocyst [GO:0000145]
A4H6H3	A4H6H3	Uncharacterized protein	LBRM_11_0250					0.164474	0.788308	0.130932	0.851268	0.000151316	0.000168694	0.000169007	0.000173115	2.80319	3.12511	3.13091	3.20702	5545.66	8040.75	8366.62	8517.57		integral component of membrane [GO:0016021]	small GTPase binding [GO:0031267]
A4H6H4	A4H6H4	Uncharacterized protein (Fragment)	LBRM_11_0260					0.468038	0.0453777	0.712158	0.694105	5.38378e-05	2.3406e-06	1.59068e-06	1.22755e-06	0.827403	0.0361952	0.0245984	0.018983	1602.71	93.2611	66.0356	49.9834
A4H6H6	A4H6H6	Protein kinase domain-containing protein	LBRM_11_0280					0.25103	0.353297	0.243198	0.41746	1.35119e-06	9.68906e-07	2.8848e-06	1.38869e-06	0.0171334	0.0153233	0.0456232	0.0219621	33.5118	39.2855	121.066	57.8161			ATP binding [GO:0005524];protein kinase activity [GO:0004672]
A4H6H8	A4H6H8	tRNA pseudouridine(55) synthase (EC 5.4.99.25)	LBRM_11_0300					0.241777	0.0371025	0.284928	0.0671504	1.39241e-05	1.75034e-05	1.7851e-05	3.05548e-05	0.176311	0.221634	0.226036	0.386898	347.69	568.69	605.925	1029.27	pseudouridine synthesis [GO:0001522];tRNA processing [GO:0008033]		RNA binding [GO:0003723];tRNA pseudouridine synthase activity [GO:0106029]
A4H6I0	A4H6I0	NT4 protein	NT4 LBRM_11_0320	+				0.014391	0.660827	0.0877158	0.117909	2.05704e-06	4.00019e-06	6.43809e-06	3.5367e-06	0.0301351	0.0668201	0.107544	0.059078	58.5663	172.425	285.69	157.117		integral component of membrane [GO:0016021]	nucleoside transmembrane transporter activity [GO:0005337]
A4H6I1	A4H6I1	Stearic acid desaturase	LBRM_11_0330	+				0.00916525	0.0303396	0.180638	0.0865925	5.80747e-06	9.19675e-06	1.48443e-05	1.97395e-05	0.112274	0.177798	0.28698	0.381616	222.338	455.142	765.717	1010.26	unsaturated fatty acid biosynthetic process [GO:0006636]	integral component of membrane [GO:0016021]	metal ion binding [GO:0046872];stearoyl-CoA 9-desaturase activity [GO:0004768]
A4H6I3	A4H6I3	Putative transcription modulator/accessory protein	LBRM_11_0350	+				0.0169989	0.190859	0.0827748	0.844373	6.66818e-06	1.09927e-05	1.49363e-05	1.64016e-05	0.0567631	0.0935755	0.127146	0.139619	112.189	240.681	337.548	372.373	nucleobase-containing compound metabolic process [GO:0006139]
A4H6I4;A4HH63	A4H6I4	Uncharacterized protein	LBRM_11_0360					0.192697	0.1722	0.929082	0.0616317	0.00191866	0.00192805	0.0018454	0.00207908	19.0773	19.1706	18.3488	20.6724	37679.3	49353.2	48947.9	54788			nucleic acid binding [GO:0003676]
A4H6I5	A4H6I5	Putative 3-methylcrotonoyl-CoA carboxylase beta subunit (EC 6.4.1.4)	LBRM_11_0370					0.1761	0.150866	0.789844	0.711161	0.000163272	0.000167503	0.000182827	0.000188673	2.57792	2.64471	2.88666	2.97897	5094.66	6816.61	7700.37	7901.18			methylcrotonoyl-CoA carboxylase activity [GO:0004485]
A4H6I6	A4H6I6	CCHC-type domain-containing protein	LBRM_11_0380					0.211432	0.753929	0.907338	0.543406	3.3069e-05	3.28538e-05	4.0257e-05	3.49987e-05	0.514052	0.510708	0.625789	0.544048	1013.51	1312.84	1659.96	1447.44			nucleic acid binding [GO:0003676];zinc ion binding [GO:0008270]
A4H6I8;A4H6I7	A4H6I8	Putative aminopeptidase (EC 3.4.11.-)	LBRM_11_0410	+		+		0.00401481	0.991191	0.00993472	0.57148	0.00267917	0.00205478	0.00194078	0.0020504	46.7887	35.8844	33.8935	35.808	92310.3	92326.8	90586.1	94808.6		cytoplasm [GO:0005737]	manganese ion binding [GO:0030145];metalloaminopeptidase activity [GO:0070006]
A4H6I9	A4H6I9	Uncharacterized protein	LBRM_11_0420					0.233838	0.336387	0.815567	0.732747	2.15145e-06	2.60057e-06	3.59979e-06	4.99897e-06	0.00835289	0.0128978	0.0178535	0.0247929	16.6595	33.5488	48.1858	66.3482
A4H6J0	A4H6J0	Uncharacterized protein	LBRM_11_0430					0.270862	0.805626	0.818937	0.560864	7.90875e-06	2.99055e-05	1.12776e-05	1.32894e-05	0.111805	0.422772	0.159431	0.187871	219.281	1065.63	428.199	496.626		integral component of membrane [GO:0016021]	transmembrane transporter activity [GO:0022857]
A4H6J1	A4H6J1	Nodulin-like domain-containing protein	LBRM_11_0440					0.211719	0.812864	0.586643	0.926738	4.25129e-05	5.56572e-05	5.57918e-05	5.63415e-05	0.586578	0.76794	0.769796	0.777381	1159.24	1986.01	2050.96	2054.84		integral component of membrane [GO:0016021]
A4H6J2	A4H6J2	Putative cytochrome b5	LBRM_11_0460		+			0.204218	0.01374	0.814317	0.0743736	2.88237e-05	2.66147e-05	3.60757e-05	5.21878e-05	1.82799	1.68789	2.28791	3.30973	3611.45	4343.98	6133.68	8768.82		integral component of membrane [GO:0016021]
A4H6J3	A4H6J3	Nodulin-like domain-containing protein	LBRM_11_0470					0.10419	1	0.146184	0.517147	4.43935e-06	2.23042e-06	1.52855e-06	2.08569e-06	0.0700014	0.032454	0.0241028	0.0258442	137.143	83.1412	66.4096	69.5351		integral component of membrane [GO:0016021]
A4H6J4	A4H6J4	ANK_REP_REGION domain-containing protein	LBRM_11_0480					0.0937376	0.0727114	0.861668	0.319561	7.38125e-05	7.68685e-05	9.35134e-05	0.000107978	2.91957	3.04044	3.69881	4.27094	5747.94	7850.77	9840.34	11342.1
A4H6J5	A4H6J5	ATPase ASNA1 homolog (EC 3.6.-.-) (Arsenical pump-driving ATPase homolog) (Arsenite-stimulated ATPase)	LbrM11_V2.0490 LbrM_11_0490					0.490076	0.0905452	0.873917	0.397374	0.000186028	0.00018208	0.000199786	0.000222637	4.26171	4.17128	4.57688	5.10039	8439.27	10741.2	12189.8	13501.5	protein insertion into ER membrane [GO:0045048]	endoplasmic reticulum [GO:0005783]	ATP binding [GO:0005524];ATPase activity [GO:0016887];hydrolase activity [GO:0016787];metal ion binding [GO:0046872]
A4H6J6	A4H6J6	Uncharacterized protein	LBRM_11_0500					0.426532	0.599344	0.938698	0.0438169	4.18315e-06	3.7033e-06	4.70967e-06	2.5755e-06	0.066545	0.0589116	0.0749208	0.0409707	129.96	152.507	199.859	108.545
A4H6J8	A4H6J8	Uncharacterized protein	LBRM_11_0520					0.254292	0.662433	0.112208	0.838686	2.34485e-05	3.21508e-05	2.71487e-05	2.90176e-05	0.155579	0.213319	0.18013	0.19253	307.213	548.245	480.199	508.534
A4H6J9	A4H6J9	Uncharacterized protein	LBRM_11_0530					0.0817683	0.466433	0.236937	0.681373	6.44739e-05	7.80102e-05	8.22935e-05	9.08269e-05	1.33989	1.62119	1.71021	1.88755	2644.55	4179.89	4555.38	4988.46
A4H6K0	A4H6K0	Uncharacterized protein	LBRM_11_0540					0.954136	0.0733937	0.596205	0.298018	1.80994e-05	2.02126e-05	1.76399e-05	1.4561e-05	0.855563	0.955456	0.833841	0.6883	1699.51	2463.69	2230.2	1825.88
A4H6K1	A4H6K1	Putative 40S ribosomal protein S21	LBRM_11_0550 LBRM_11_0560					0.946019	0.390116	0.435319	0.162529	0.000680062	0.000867797	0.000703646	0.00104331	39.7418	50.7128	41.12	60.9694	78582.8	130867	109039	161856	translation [GO:0006412]	ribosome [GO:0005840]	structural constituent of ribosome [GO:0003735]
A4H6K4	A4H6K4	Uncharacterized protein	LBRM_11_0580					0.0535075	0.412572	0.413492	0.0423971	2.43829e-05	1.84162e-05	1.28763e-05	2.14682e-05	1.5189	1.14721	0.802109	1.33734	2983.21	2947.35	2132.95	3552.2
A4H6K5	A4H6K5	Uncharacterized protein	LBRM_11_0590	+				0.0236828	0.35857	0.206119	0.0664429	0.000376833	0.000351251	0.000332353	0.000369022	3.57269	3.33014	3.15098	3.49864	7060.27	8570.59	8417.74	9276.85			calcium ion binding [GO:0005509]
A4H6K6	A4H6K6	Uncharacterized protein	LBRM_11_0600	+				0.0260453	0.722341	0.216664	0.150639	0.00149138	0.00125958	0.00114968	0.00131471	30.09	25.4131	23.1958	26.5254	59439.6	65337.4	62047.6	70291.3
A4H6K7	A4H6K7	Uncharacterized protein	LBRM_11_0610					0.193071	0.279082	0.432307	0.784714	1.48252e-05	1.75542e-05	2.29178e-05	2.01474e-05	0.260786	0.308792	0.403142	0.354408	514.697	794.136	1073.79	942.752
A4H6K8	A4H6K8	Tubulin-tyrsoine ligase-like protein (Fragment)	LBRM_11_0620	+		+		0.000892857	0.439951	0.00837838	0.887492	1.20971e-05	2.35636e-05	2.74578e-05	2.97811e-05	0.158523	0.308784	0.359814	0.39026	313.248	796.078	956.382	1028.14	cellular protein modification process [GO:0006464]		ligase activity [GO:0016874]
A4H6K9	A4H6K9	Uncharacterized protein	LBRM_11_0630					0.918522	0.376079	0.72446	0.505534	0.000119703	0.000114292	0.000118149	0.000128209	0.817579	0.780627	0.806966	0.875681	1616.87	2011.71	2155.34	2320.89
A4H6L0	A4H6L0	AB hydrolase-1 domain-containing protein	LBRM_11_0640					0.523388	0.647087	1	0.825396	1.40724e-06	2.36936e-06	3.32791e-06	1.8968e-06	0.0218759	0.033994	0.0610481	0.0347954	43.4846	87.8037	160.448	93.3352
A4H6L2	A4H6L2	Uncharacterized protein	LBRM_11_0660					0.192757	0.794881	0.131109	0.942336	3.90157e-05	4.79818e-05	4.75404e-05	4.67585e-05	0.207951	0.255739	0.253386	0.249219	412.426	658.293	674.219	660.698	cell division [GO:0051301];mitotic sister chromatid cohesion [GO:0007064]	nucleus [GO:0005634]
A4H6L3	A4H6L3	Putative kinesin (EC 3.6.4.4)	LBRM_11_0670					0.957961	0.847437	0.647672	0.646853	4.19378e-05	4.52455e-05	4.22675e-05	4.74498e-05	0.269122	0.290348	0.271238	0.304493	531.875	748.966	725.576	805.077	microtubule-based movement [GO:0007018]		ATP binding [GO:0005524];ATP-dependent microtubule motor activity [GO:1990939];microtubule binding [GO:0008017]
A4H6L4	A4H6L4	START domain-containing protein	LBRM_11_0680					0.533364	0.591986	0.524698	0.258826	0.000219015	0.000203613	0.000234197	0.000190976	5.88291	5.4692	6.29073	5.12976	11654	14084.5	16753.6	13647.6			lipid binding [GO:0008289]
A4H6L5	A4H6L5	Uncharacterized protein	LBRM_11_0690					0.137644	0.878408	0.259344	0.722955	0.000206091	0.000271181	0.000254917	0.000275174	1.9374	2.54929	2.3964	2.58682	3827.12	6579.6	6402.34	6884
A4H6L6	A4H6L6	Putative 60S ribosomal protein L24	LBRM_11_0700					0.299924	0.905763	0.767381	0.559692	4.50698e-05	5.03546e-05	5.7924e-05	4.99099e-05	1.98336	2.21592	2.54903	2.19635	3897.27	5704.16	6760.02	5816.51		ribosome [GO:0005840]
A4H6L7	A4H6L7	Putative ATPase	LBRM_11_0710					0.0501101	0.856749	0.1201	0.446042	1.16606e-05	2.51841e-05	6.4319e-05	2.82968e-05	0.0685519	0.148056	0.378127	0.166355	135.483	381.906	1005.41	441.981			ATP binding [GO:0005524];ATPase activity [GO:0016887]
A4H6L8	A4H6L8	PUB domain-containing protein	LBRM_11_0720	+				0.0273494	0.819699	0.0572495	0.295393	3.33637e-05	6.52517e-06	8.69513e-06	5.51849e-06	0.518997	0.0981258	0.135259	0.0858441	1020.67	253.7	360.682	226.762
A4H6L9	A4H6L9	Uncharacterized protein	LBRM_11_0730					0.946507	0.978218	0.617869	0.734137	4.13045e-05	4.5096e-05	4.18544e-05	4.54764e-05	0.972374	1.06163	0.98532	1.07059	1925.63	2731.71	2631.65	2843.14
A4H6M0	A4H6M0	Uncharacterized protein	LBRM_11_0740		+			0.286461	0.0225568	0.0865248	0.122623	3.77412e-05	1.76752e-05	2.47256e-05	3.75484e-05	0.238911	0.111888	0.156519	0.23769	468.267	287.455	418.262	631.31
A4H6M1	A4H6M1	Uncharacterized protein	LBRM_11_0750					0.209387	0.567588	0.246058	0.493747	8.78814e-06	7.03964e-06	6.52974e-06	9.26315e-06	0.164194	0.131525	0.121999	0.173069	324.541	338.607	327.368	455.188
A4H6M2;A4H6M3	A4H6M2;A4H6M3	40S ribosomal protein S5	LBRM_11_0760					0.941397	0.0374669	0.294975	0.0310649	0.00165804	0.00150342	0.00164879	0.00194649	77.8458	70.5862	77.4115	91.3887	153399	182016	206613	242459	translation [GO:0006412]	small ribosomal subunit [GO:0015935]	structural constituent of ribosome [GO:0003735]
A4H6M5	A4H6M5	Adaptin-related protein-like protein	LBRM_11_0790	+				0.0206245	0.0942709	0.126813	0.419779	1.3181e-05	8.41746e-05	0.000150803	0.000230613	0.12017	0.767413	1.37486	2.10248	237.438	2001.78	3660.89	5558.01	intracellular protein transport [GO:0006886];vesicle-mediated transport [GO:0016192]	membrane coat [GO:0030117]
A4H6M6	A4H6M6	Pyruvate, phosphate dikinase (EC 2.7.9.1)	LBRM_11_0800	+		+		0.0158725	0.253869	0.0227775	0.207186	0.00828319	0.00748132	0.00734636	0.00769284	82.3109	74.3426	73.0015	76.4445	162424	191400	194764	202634	pyruvate metabolic process [GO:0006090]		ATP binding [GO:0005524];kinase activity [GO:0016301];metal ion binding [GO:0046872];pyruvate, phosphate dikinase activity [GO:0050242]
A4H6M7	A4H6M7	Putative inositol-1,4,5-trisphosphate (IP3) 5-phosphatase (EC 3.1.3.56)	LBRM_11_0810					0.303933	0.150946	0.0974191	0.306713	1.52015e-05	9.93495e-06	1.18626e-05	2.51299e-05	0.29897	0.195393	0.233305	0.494235	589.951	503.886	619.28	1304.72			inositol-1,3,4,5-tetrakisphosphate 5-phosphatase activity [GO:0052659];inositol-1,4,5-trisphosphate 5-phosphatase activity [GO:0052658];inositol-polyphosphate 5-phosphatase activity [GO:0004445]
A4H6M9	A4H6M9	Uncharacterized protein	LBRM_11_0830		+			0.98643	0.0141053	0.110069	0.054732	0.000445993	0.000379382	0.000448464	0.00061728	16.1885	13.7707	16.2782	22.4058	31913	35389.7	43427	59413.9
A4H6N0	A4H6N0	Uncharacterized protein	LBRM_11_0840			+		0.634223	0.494297	0.0154093	0.221682	7.98063e-06	2.29627e-05	1.15162e-05	9.83656e-05	0.0930447	0.267718	0.134265	1.14683	183.883	688.138	365.517	3066.73
A4H6N1	A4H6N1	Putative pretranslocation protein, alpha subunit	LBRM_11_0850					0.059564	0.189042	0.999197	0.768303	0.000296657	0.000297023	0.000257494	0.000247668	5.51285	5.51964	4.78506	4.60246	10890.6	14224.2	12784.1	12230.2	protein transport [GO:0015031]	integral component of membrane [GO:0016021]
A4H6N2	A4H6N2	Palmitoyltransferase (EC 2.3.1.225)	LBRM_11_0860					0.201471	0.101653	0.687423	0.983182	1.19757e-05	1.25431e-05	8.06902e-06	8.04573e-06	0.210755	0.22074	0.142003	0.141593	418.428	568.422	382.848	372.688		integral component of membrane [GO:0016021]	protein-cysteine S-palmitoyltransferase activity [GO:0019706]
A4H6N4	A4H6N4	Putative lanosterol 14-alpha-demethylase (EC 1.14.13.70)	LBRM_11_0880					0.124998	0.260237	0.527449	0.719677	0.000669884	0.00063631	0.000729715	0.000710026	12.3684	11.7485	13.4731	13.1096	24426.8	30211.4	35886	34768.2	methylation [GO:0032259]		heme binding [GO:0020037];iron ion binding [GO:0005506];methyltransferase activity [GO:0008168];sterol 14-demethylase activity [GO:0008398]
A4H6N5	A4H6N5	Putative 60S ribosomal protein L28	LBRM_11_0890	+				0.017286	0.740665	0.146247	0.23727	0.00141372	0.00117158	0.000874656	0.00110296	87.0467	72.1369	53.8548	67.9124	171694	185473	144406	180186	translation [GO:0006412]	ribosome [GO:0005840]	structural constituent of ribosome [GO:0003735]
A4H6N6	A4H6N6	Uncharacterized protein	LBRM_11_0900					0.101163	0.399844	0.292884	0.237686	1.98466e-05	8.6647e-05	9.1291e-05	2.17593e-05	0.576867	2.51851	2.6535	0.632464	1134.66	6544.71	7191.53	1683.52
A4H6N8	A4H6N8	WD_REPEATS_REGION domain-containing protein	LBRM_11_0920					0.916738	0.931501	0.343548	0.501541	0.000423029	0.000394565	0.000430039	0.000391126	3.45389	3.22149	3.51112	3.19341	6821.89	8295.97	9357.92	8459.29	endoplasmic reticulum to Golgi vesicle-mediated transport [GO:0006888]	endoplasmic reticulum [GO:0005783]
A4H6N9	A4H6N9	Putative eukaryotic release factor 3 (Fragment)	LBRM_11_0930					0.129163	0.906289	0.0312	0.11935	1.38526e-05	2.25506e-05	1.66123e-05	2.17822e-05	0.454169	0.73934	0.544647	0.714149	898.542	1900.01	1448.06	1890.48
A4H6P0	A4H6P0	Uncharacterized protein	LBRM_11_0940					0.768834	0.394589	0.737437	0.707473	2.0021e-06	2.61216e-06	3.5365e-06	3.8866e-06	0.0312789	0.0408098	0.053854	0.0607205	62.1217	104.24	146.313	162.585		integral component of membrane [GO:0016021]
A4H6P1	A4H6P1	Cyclin A/CDK2-associated protein	LBRM_11_0950		+			0.0310737	0.0177712	0.636395	0.489288	7.59618e-05	8.15029e-05	0.000125204	0.000115601	3.61895	3.88294	5.96494	5.50746	7172.85	9980.99	15973.4	14603.6	protein ubiquitination [GO:0016567];ubiquitin-dependent protein catabolic process [GO:0006511]
A4H6P3	A4H6P3	Putative eukaryotic release factor 3	LBRM_11_0970					0.23011	0.936308	0.27585	0.939986	0.000764185	0.000678037	0.000682541	0.000680606	10.8105	9.59183	9.65554	9.62817	21335.1	24687	25778.6	25553.5			GTP binding [GO:0005525];GTPase activity [GO:0003924]
A4H6P4	A4H6P4	Uncharacterized protein	LBRM_11_0980					0.8007	0.0619749	0.331936	0.418641	1.28224e-05	8.56906e-06	1.31495e-05	1.72124e-05	0.291715	0.194951	0.299157	0.391591	574.52	503.128	795.729	1040.55		integral component of membrane [GO:0016021]	membrane insertase activity [GO:0032977]
A4H6P7;A4H6P6	A4H6P7;A4H6P6	Putative ABC1 transporter	LBRM_11_1010					0.510245	0.523853	0.175628	0.339789	3.22637e-06	5.94874e-06	3.45727e-06	3.96485e-05	0.0129892	0.0296837	0.0172515	0.197842	26.3649	75.907	46.4123	512.485		integral component of membrane [GO:0016021]	ATP binding [GO:0005524];ATPase-coupled transmembrane transporter activity [GO:0042626]
A4H6P8	A4H6P8	Putative ABC transporter	LBRM_11_1020	+				0.0260367	0.543496	0.0531477	0.603733	7.75039e-06	1.20243e-05	1.16571e-05	1.0342e-05	0.0392075	0.0608283	0.0589706	0.0523179	77.4105	156.792	157.437	138.605		integral component of membrane [GO:0016021]	ATP binding [GO:0005524];ATPase-coupled transmembrane transporter activity [GO:0042626]
A4H6P9	A4H6P9	Putative tatD related deoxyribonuclease	LBRM_11_1030			+		0.282238	0.326359	0.00834081	0.0496571	1.87427e-05	3.96242e-05	2.20288e-05	3.51825e-05	0.50518	1.06801	0.593751	0.94829	992.549	2753.7	1591.1	2506.78			endodeoxyribonuclease activity, producing 5'-phosphomonoesters [GO:0016888]
A4H6Q0	A4H6Q0	Putative ABC transporter	LBRM_11_1040					0.038154	0.128378	1	0.532228	1.54422e-06	1.61527e-06	4.63789e-06	3.63256e-06	0.0049894	0.00295424	0.0224896	0.0176146	9.91523	7.62042	60.4209	46.4597		integral component of membrane [GO:0016021]	ATP binding [GO:0005524];ATPase-coupled transmembrane transporter activity [GO:0042626]
A4H6Q1	A4H6Q1	Uncharacterized protein	LBRM_11_1050	+				0.00568661	0.30614	0.648322	0.913101	3.13303e-06	4.35255e-06	6.13078e-06	6.6535e-06	0.144961	0.201386	0.283662	0.307847	285.188	515.921	760.165	820.128
A4H6Q2	A4H6Q2	Uncharacterized protein	LBRM_11_1060					0.160706	0.0449985	0.0353889	0.870447	3.01504e-05	2.01221e-05	3.57432e-05	3.47011e-05	0.676351	0.45139	0.801812	0.778436	1332.76	1165.54	2140.98	2064.7
A4H6Q4	A4H6Q4	Uncharacterized protein	LBRM_11_1080					0.788227	0.686836	0.656573	0.844898	6.86426e-05	7.47011e-05	7.07588e-05	6.83973e-05	0.358687	0.390345	0.369745	0.357405	707.182	1008.25	991.013	947.034
A4H6Q6	A4H6Q6	Uncharacterized protein	LBRM_11_1100		+			0.526434	0.0211059	0.417241	0.031	9.31001e-06	1.17972e-05	9.78952e-06	5.67948e-06	0.177723	0.225201	0.186877	0.108418	356.807	580.565	497.887	287.562
A4H6Q7	A4H6Q7	Uncharacterized protein	LBRM_11_1110					0.264662	0.844426	0.334418	0.95417	2.26273e-05	2.71976e-05	2.81274e-05	2.89569e-05	1.01413	1.21897	1.26064	1.29782	2012.88	3136.97	3363.47	3450.8
A4H6Q8	A4H6Q8	Uncharacterized protein	LBRM_11_1120		+			0.120497	0.0129938	0.176539	0.0799226	3.36068e-05	4.00932e-05	4.17466e-05	5.1087e-05	0.701573	0.836983	0.8715	1.06649	1385.01	2153.85	2327.87	2829.81	translation [GO:0006412]	ribosome [GO:0005840]	structural constituent of ribosome [GO:0003735]
A4H6R0	A4H6R0	Uncharacterized protein	LBRM_11_1140					0.0668745	0.536976	0.215141	0.924007	7.73396e-06	1.15078e-05	1.32201e-05	1.4189e-05	0.112004	0.166656	0.191455	0.205486	219.51	430.067	511.172	548.436	pseudouridine synthesis [GO:0001522]		pseudouridine synthase activity [GO:0009982];RNA binding [GO:0003723]
A4H6R5	A4H6R5	Putative translation initiation factor EIF-2b alpha subunit	LBRM_12_0020	+		+		0.0159203	0.998623	0.00676596	0.46045	2.2998e-05	6.23542e-05	4.62481e-05	6.74455e-05	0.689802	1.87025	1.38717	2.02296	1367	4811.7	3685.07	5411.44			translation initiation factor activity [GO:0003743]
A4H6R6	A4H6R6	PITH domain-containing protein	LBRM_12_0030					0.86585	0.751821	0.770523	0.860727	5.05335e-06	4.38803e-06	5.95742e-06	4.44738e-06	0.29488	0.256056	0.347634	0.259519	587.811	659.413	933.536	687.551
A4H6R7	A4H6R7	Proteasome subunit beta	LBRM_12_0040					0.0812023	0.84906	0.0335656	0.80505	0.000576228	0.000376405	0.000401388	0.000362888	19.0181	12.423	13.2476	11.9769	37502.4	31943.8	35561.9	31735.2	proteasome-mediated ubiquitin-dependent protein catabolic process [GO:0043161]	cytoplasm [GO:0005737];nucleus [GO:0005634];proteasome core complex [GO:0005839]	threonine-type endopeptidase activity [GO:0004298]
A4H6R8	A4H6R8	Uncharacterized protein	LBRM_12_0050					0.148192	0.569746	0.840036	0.172512	3.41904e-05	3.62791e-05	4.36004e-05	3.12131e-05	0.595299	0.631667	0.759139	0.543461	1173.09	1627.81	2017.01	1447.55		mitochondrion [GO:0005739];ribosome [GO:0005840]
A4H6R9	A4H6R9	Uncharacterized protein	LBRM_12_0060					0.945138	0.241248	0.630536	0.90711	4.28303e-06	4.59378e-06	3.80163e-06	3.84196e-06	0.354409	0.380122	0.314575	0.317911	702.39	977.386	845.328	841.981
A4H6S0	A4H6S0	SER_THR_PHOSPHATASE domain-containing protein	LBRM_12_0070					0.486034	0.929559	0.270935	0.65579	2.33649e-05	3.06699e-05	2.82914e-05	3.09417e-05	0.496143	0.651262	0.600756	0.657033	983.115	1676.17	1614.46	1745.71	calcineurin-mediated signaling [GO:0097720]		calmodulin-dependent protein phosphatase activity [GO:0033192];metal ion binding [GO:0046872]
A4H6S1	A4H6S1	Ribonuclease mar1	LBRM_12_0080					0.394493	0.602309	0.442052	0.856759	0.000344471	0.000322419	0.000315092	0.000301449	15.9773	14.9545	14.6146	13.9819	31518.2	38524.9	38903.2	37110.2
A4H6S2	A4H6S2	Uncharacterized protein	LBRM_12_0090					0.152212	0.106766	0.286283	0.362702	4.04033e-05	4.89739e-05	5.42288e-05	6.5016e-05	0.566197	0.686304	0.759944	0.911111	1115.26	1769.78	2029.21	2410.35
A4H6S4	A4H6S4	Uncharacterized protein	LBRM_12_0110	+				0.0223754	0.0406593	0.0645206	0.379463	7.5157e-07	2.05815e-06	3.18425e-06	3.98243e-06	0.00261336	0.0895859	0.138602	0.173345	5.35677	229.7	365.886	459.087
A4H6S5	A4H6S5	Uncharacterized protein	LBRM_12_0120		+			0.0803796	0.0159469	0.30769	0.244598	8.90078e-06	7.3864e-06	1.38771e-05	1.98325e-05	0.190926	0.158442	0.297671	0.425416	378.366	408.097	792.601	1130.39
A4H6S6	A4H6S6	Uncharacterized protein	LBRM_12_0130					0.221974	0.0874964	0.224481	0.0763798	1.99378e-05	2.56299e-05	2.44336e-05	3.86327e-05	0.591415	0.760261	0.724774	1.14596	1170.62	1953.75	1943.65	3036.47			DNA binding [GO:0003677]
A4H6S8	A4H6S8	Uncharacterized protein	LBRM_12_0150	+				0.0218338	0.453131	0.15985	0.721921	1.78474e-06	3.87806e-06	4.64646e-06	5.83137e-06	0.0125721	0.027318	0.0327308	0.0410776	24.9727	70.7082	86.156	107.972
A4H6S9	A4H6S9	Protein kinase domain-containing protein	LBRM_12_0160	+				0.012293	0.45199	0.0389265	0.143966	3.80577e-06	1.06727e-05	1.65965e-05	8.20701e-06	0.0595872	0.167103	0.259853	0.128498	118.013	431.329	689.938	338.015			ATP binding [GO:0005524];protein kinase activity [GO:0004672]
A4H6T1	A4H6T1	Putative leucine-rich repeat protein	LBRM_12_0180	+				0.0243796	0.926138	0.460197	0.335789	1.95034e-05	1.68389e-05	1.18547e-05	1.49597e-05	0.149042	0.128681	0.0905923	0.11432	294.86	331.618	243.222	303.78
A4H6T4	A4H6T4	Putative ubiquitin hydrolase	LBRM_12_0210					0.3918	0.166047	0.515495	0.216563	4.55076e-06	2.2175e-06	5.88242e-06	4.00283e-06	0.025547	0.0128672	0.0341332	0.0232268	51.0131	33.1256	90.6032	61.7852	protein deubiquitination [GO:0016579];ubiquitin-dependent protein catabolic process [GO:0006511]		thiol-dependent deubiquitinase [GO:0004843]
A4H6T6	A4H6T6	Putative proteasome regulatory ATPase subunittcc1l8.3	LBRM_12_0230	+				0.0154381	0.0400575	0.0826864	0.984752	0.000309041	0.000376518	0.000448741	0.000449782	7.63084	9.29697	11.0803	11.106	15039	23931	29626.1	29435	protein catabolic process [GO:0030163]	cytoplasm [GO:0005737];proteasome complex [GO:0000502]	ATP binding [GO:0005524];proteasome-activating ATPase activity [GO:0036402]
A4H6T7	A4H6T7	Putative hydroxyacylglutathione hydrolase (EC 3.1.2.6)	LBRM_12_0240					0.695366	0.496168	0.768341	0.453074	0.00016639	0.000175208	0.000174366	0.000155073	5.05483	5.32272	5.29714	4.71103	9986.92	13730.4	14103.4	12508.4			hydroxyacylglutathione hydrolase activity [GO:0004416];metal ion binding [GO:0046872]
A4H6T8	A4H6T8	Uncharacterized protein	LBRM_12_0250					0.222549	0.11437	0.160354	0.178184	3.07002e-06	7.63536e-07	9.84821e-07	2.96389e-05	0.0184184	0.00353146	0.00386343	0.177817	36.71	9.03344	10.2255	482.044
A4H6U0	A4H6U0	Cysteinyl-tRNA synthetase (EC 6.1.1.16)	LBRM_12_0270					0.103478	0.229234	0.129039	0.285507	0.00049442	0.000615958	0.000618574	0.000545303	5.60599	6.98404	7.01371	6.18292	11075.6	18004.1	18726.4	16413.1	cysteinyl-tRNA aminoacylation [GO:0006423]		ATP binding [GO:0005524];cysteine-tRNA ligase activity [GO:0004817];metal ion binding [GO:0046872]
A4H6U1	A4H6U1	Uncharacterized protein	LBRM_12_0280					0.169906	0.49972	0.453528	0.245296	3.4673e-06	2.07414e-06	1.57513e-06	2.8412e-06	0.0126165	0.0075472	0.00573145	0.0103383	24.6642	19.3615	15.0926	27.413			ATP binding [GO:0005524]
A4H6U3	A4H6U3	Putative ornithine decarboxylase (EC 4.1.1.17)	LBRM_12_0300	+	+	+		0.0295597	0.0240302	0.00522449	0.434336	4.50513e-05	6.63477e-06	1.67364e-05	2.28033e-05	0.644649	0.0949384	0.239485	0.326298	1273.16	242.898	643.611	863.079	polyamine biosynthetic process [GO:0006596]		ornithine decarboxylase activity [GO:0004586]
A4H6U4	A4H6U4	Uncharacterized protein	LBRM_12_0310					0.400383	0.33111	0.725474	0.842902	2.02725e-06	1.86511e-06	5.7721e-06	3.13159e-06	0.0116977	0.0117026	0.0362169	0.0196491	22.7664	30.1611	97.1018	52.169
A4H6U5	A4H6U5	Uncharacterized protein	LBRM_12_0320					0.693096	1	1	0.937492	1.18487e-06	1.13944e-06	1.89455e-06	1.77731e-06	0.0109395	0.0139473	0.0398124	0.0320442	22.4234	36.0515	106.796	84.9398
A4H6U6	A4H6U6	Uncharacterized protein	LBRM_12_0330		+	+		0.338411	0.0134366	0.00982822	0.344807	1.81449e-05	8.636e-06	1.60918e-05	1.77661e-05	0.108075	0.0514379	0.0958461	0.105818	213.463	132.677	256.035	281.136
A4H6U7	A4H6U7	Uncharacterized protein	LBRM_12_0340					0.579662	0.103033	0.0352614	0.057131	9.33487e-06	1.51633e-05	8.40992e-06	1.91154e-05	0.137259	0.22296	0.123659	0.281071	271.444	575.339	334.41	745.532		integral component of membrane [GO:0016021]
A4H6U8	A4H6U8	Myotubularin phosphatase domain-containing protein	LBRM_12_0350					0.0803443	0.485216	0.0343045	0.208945	8.2675e-06	1.37372e-05	1.14266e-05	1.62774e-05	0.0256509	0.0426213	0.0354524	0.0505027	50.5385	110.004	94.6358	134.103			hydrolase activity [GO:0016787]
A4H6U9	A4H6U9	Uncharacterized protein	LBRM_12_0360	+		+		0.00656085	0.598121	0.0044918	0.566372	3.64365e-06	1.83044e-05	1.32132e-05	1.61739e-05	0.0257396	0.129306	0.093341	0.114256	51.169	332.942	248.507	303.344
A4H6V1	A4H6V1	Uncharacterized protein	LBRM_12_0380					0.213793	0.477504	0.724752	0.162256	7.15879e-05	7.42112e-05	5.99748e-05	8.44628e-05	1.70229	1.76466	1.42614	2.00844	3368.28	4540.08	3814.65	5349.49	glutathione metabolic process [GO:0006749]
A4H6V3	A4H6V3	PUF4 protein	PUF4 LBRM_12_0400					0.0651526	0.886342	1	0.566202	1.21498e-06	1.49706e-06	2.79941e-06	2.01744e-06	0.00422642	0.00490252	0.0184989	0.0133316	8.57841	12.6604	49.7166	35.068			RNA binding [GO:0003723]
A4H6V4	A4H6V4	Uncharacterized protein	LBRM_12_0410					0.907722	0.0981408	0.0410797	0.0346437	6.14947e-05	7.91966e-05	6.22406e-05	9.15851e-05	1.40063	1.80382	1.41762	2.08598	2757.68	4644.08	3782.74	5531.27
A4H6V5	A4H6V5	Putative 3'-nucleotidase/nuclease (Fragment)	LBRM_12_0420					0.0689632	0.136179	0.578297	0.0757836	0.000104996	0.000112932	7.42328e-05	9.57747e-05	2.60841	2.80556	1.84416	2.37932	5152.26	7220.93	4930.66	6324.12	DNA catabolic process [GO:0006308]	integral component of membrane [GO:0016021]	endonuclease activity [GO:0004519];metal ion binding [GO:0046872];nucleic acid binding [GO:0003676]
A4H6V7	A4H6V7	Uncharacterized protein	LBRM_12_0440					0.264088	0.740387	0.319353	0.837796	2.36611e-05	1.43986e-05	1.43644e-05	1.78191e-05	1.41989	0.864054	0.862001	1.06932	2819.82	2209.42	2299.79	2862.61
A4H6V8	A4H6V8	Uncharacterized protein	LBRM_12_0450					0.201431	0.0773078	0.17876	0.13244	7.04704e-05	3.9603e-05	4.64486e-05	0.000125834	1.00224	0.563238	0.660597	1.78963	1981.51	1452.14	1764.58	4733.73
A4H6V9	A4H6V9	Uncharacterized protein	LBRM_12_0460					0.417709	0.310749	0.689916	0.180425	1.33784e-05	1.5084e-05	1.506e-05	1.14056e-05	0.173332	0.195429	0.195118	0.147772	342.775	503.157	517.586	392.967
A4H6W0	A4H6W0	Uncharacterized protein	LBRM_12_0470	+				0.00808807	0.619574	0.240744	0.412232	2.79327e-05	0.000100217	4.65332e-05	4.22099e-05	0.268519	0.963393	0.447328	0.405767	530.755	2509.91	1197.15	1074.71
A4H6W1	A4H6W1	V-type proton ATPase subunit F	LBRM_12_0480					0.677478	0.0705769	0.759975	0.351624	2.42844e-05	2.52832e-05	2.81317e-05	3.73612e-05	1.59148	1.65694	1.84361	2.44847	3153.18	4254.41	4981.09	6481.46		proton-transporting V-type ATPase, V1 domain [GO:0033180]	hydrolase activity [GO:0016787];proton-transporting ATPase activity, rotational mechanism [GO:0046961]
A4H6W2	A4H6W2	Glucose-6-phosphate isomerase (EC 5.3.1.9)	PGI GPI LBRM_12_0490					0.0310812	0.491292	0.707648	0.0412251	0.000520673	0.000535499	0.000609729	0.000508969	8.05185	8.28113	9.42904	7.87085	15915	21331.3	25162.4	20854.1	gluconeogenesis [GO:0006094];glycolytic process [GO:0006096]		glucose-6-phosphate isomerase activity [GO:0004347]
A4H6W3	A4H6W3	Uncharacterized protein	LBRM_12_0500					0.225739	0.710867	0.381816	0.279597	5.12435e-06	6.7039e-06	3.16892e-06	5.96859e-06	0.425469	0.556618	0.263112	0.495565	844.012	1425.94	701.544	1313.98
A4H6W5	A4H6W5	Uncharacterized protein	LBRM_12_0520		+			0.102995	0	0.95391	0.0494485	2.02872e-05	1.88667e-05	1.19782e-05	6.0565e-06	0.13574	0.126235	0.0801458	0.0405236	268.047	324.98	214.444	107.122	transcription by RNA polymerase III [GO:0006383]
A4H6W6	A4H6W6	WW domain-containing protein	LBRM_12_0530					0.167308	0.892475	0.614577	0.35361	2.97571e-05	2.53216e-05	2.01552e-05	2.65322e-05	0.272639	0.231999	0.184664	0.243091	539.184	597.066	494.356	641.121
A4H6X1	A4H6X1	Uncharacterized protein	LBRM_12_0580					0.0357326	0.548804	0.154652	0.142802	3.33816e-06	8.00536e-06	1.83025e-05	9.38205e-06	0.015147	0.0399706	0.0913843	0.0468444	30.0037	103.262	244.335	124.619		integral component of membrane [GO:0016021]
A4H6X3	A4H6X3	Uncharacterized protein	LBRM_12_0600					0.0324982	0.917076	0.0511796	0.461279	5.88161e-05	4.34694e-05	3.64079e-05	4.5011e-05	1.07694	0.795939	0.66664	0.824166	2122.91	2052.29	1794.3	2193.36			catalytic activity [GO:0003824]
A4H6X4	A4H6X4	TPR_REGION domain-containing protein	LBRM_12_0610				+	0.0662073	0.0420748	0.14475	0.0131667	6.74318e-05	2.04079e-05	1.65084e-05	3.92498e-05	0.613278	0.185605	0.15014	0.356969	1203.7	478.521	399.236	946.902
A4H6X5	A4H6X5	Uncharacterized protein	LBRM_12_0620					0.984475	0.882476	0.559492	0.861728	1.52609e-06	2.04723e-06	1.51808e-06	2.19462e-06	0.0105732	0.0141839	0.0089569	0.0152051	20.914	36.6056	24.0417	39.7826
A4H6X6	A4H6X6	ALAT protein	ALAT LBRM_12_0630	+				0.00172414	0.113509	0.0556777	0.630556	0.000227481	0.000266136	0.000304392	0.000319709	4.1922	4.90455	5.60957	5.89185	8278.44	12631.6	14959.6	15631.4	biosynthetic process [GO:0009058]		catalytic activity [GO:0003824];pyridoxal phosphate binding [GO:0030170]
A4H6X7	A4H6X7	PriCT_2 domain-containing protein	LBRM_12_0640	+				0.003777	0.477369	0.0308884	0.0578468	4.57656e-06	1.54374e-05	1.42789e-05	1.83019e-05	0.0696989	0.235104	0.21746	0.278729	137.563	606.457	581.162	740.318			hydrolase activity, acting on acid anhydrides [GO:0016817]
A4H6X8	A4H6X8	Uncharacterized protein	LBRM_12_0650	+	+	+	+	0.0024	0.005625	0.00114286	0	1.10604e-06	8.63422e-06	1.07853e-05	3.51856e-06	0	0.133335	0.166552	0.0543357	0	342.906	445.938	143.904			Lys48-specific deubiquitinase activity [GO:1990380];thiol-dependent deubiquitinase [GO:0004843]
A4H6X9	A4H6X9	Serine/threonine-protein phosphatase (EC 3.1.3.16)	LBRM_12_0660	+		+		0.0215364	0.0575748	0.0176178	0.134975	8.13497e-05	0.000125842	0.000120604	9.81106e-05	0.787159	1.21767	1.16699	0.94934	1553.54	3136.89	3120.68	2513.7			calcium ion binding [GO:0005509];protein serine phosphatase activity [GO:0106306];protein threonine phosphatase activity [GO:0106307]
A4H6Y0	A4H6Y0	Cytochrome c oxidase subunit IV (EC 1.9.3.1)	LBRM_12_0670					0.598787	0.253489	0.821384	0.826541	0.000890541	0.000883175	0.000933069	0.000959072	22.7603	22.572	23.8472	24.5118	44908.7	58126.8	63482.8	64948.9			oxidoreductase activity [GO:0016491]
A4H6Y1	A4H6Y1	Uncharacterized protein	LBRM_12_0680	+		+		0.00778947	0.768399	0.018306	0.586263	1.72966e-06	4.76578e-06	6.42429e-06	5.56731e-06	0.0308208	0.105456	0.142155	0.123192	60.4838	271.256	383.92	326.738		BBSome [GO:0034464];ciliary membrane [GO:0060170];cytoplasm [GO:0005737];microtubule organizing center [GO:0005815]
A4H6Y3	A4H6Y3	Uncharacterized protein	LBRM_12_0700	+		+		0.0114691	0.523445	0.00910164	0.0349778	8.59578e-05	0.000120444	0.000100337	0.000127598	0.946619	1.32641	1.10498	1.40519	1867.6	3420.15	2950.2	3724.9
A4H6Y4	A4H6Y4	Uncharacterized protein	LBRM_12_0710	+				0.00679905	0.727743	0.0329809	0.295208	5.05219e-05	9.91786e-05	0.000110058	8.84526e-05	4.29754	8.43643	9.36182	7.52404	8494.39	21677.5	25047.9	20012.4		integral component of membrane [GO:0016021]
A4H6Y5	A4H6Y5	Uncharacterized protein	LBRM_12_0720					0.0689432	0.740397	0.800796	0.306348	2.00944e-05	2.0873e-05	3.10773e-05	2.38139e-05	1.65973	1.72404	2.56689	1.96695	3304.98	4441.9	6852.82	5212.17		integral component of membrane [GO:0016021]
A4H6Y7	A4H6Y7	Uncharacterized protein	LBRM_12_0740					0.0732979	0.861225	0.143509	0.973863	1.22583e-05	2.1303e-05	2.23434e-05	2.21914e-05	0.239752	0.416652	0.436999	0.434029	472.707	1070.56	1160.74	1146.07
A4H6Y8;A4H6Y9	A4H6Y8	Putative surface antigen protein	LBRM_12_0750					0.276709	0.565725	0.997706	0.140395	2.1513e-05	2.05951e-05	1.5457e-05	2.43226e-05	0.223051	0.213533	0.160261	0.252181	441.216	550.267	427.879	667.972		integral component of membrane [GO:0016021]
A4H6Z0	A4H6Z0	Uncharacterized protein	LBRM_12_0770					0.469715	0.297249	0.150673	0.844244	1.47833e-06	3.96413e-06	3.51914e-06	1.89792e-06	0	0.0220987	0.019618	0.00886277	0	56.7383	53.7491	23.6662
A4H6Z2	A4H6Z2	Uncharacterized protein	LBRM_12_0790	+				0.0270906	0.111428	0.0583153	0.64722	0.000382126	0.000469768	0.000519574	0.000552701	2.58595	3.17905	3.5161	3.74028	5114.79	8185.51	9379.31	9927.26
A4H6Z3	A4H6Z3	Putative NADH:flavin oxidoreductase/NADH oxidase	LBRM_12_0810					0.119454	0.0974358	0.853994	0.964297	0.000776772	0.000782484	0.000695517	0.000697882	18.918	19.0571	16.939	16.9966	37313.4	49045.1	45364	45106.9			FMN binding [GO:0010181];oxidoreductase activity [GO:0016491]
A4H6Z4	A4H6Z4	N-ethylmaleimide reductase-like protein	LBRM_12_0820	+	+			0.00846931	0.0267865	0.326823	0.931159	9.96529e-05	8.76212e-05	5.4251e-05	5.24609e-05	1.06035	0.93233	0.577255	0.558208	2092.68	2406.47	1542.29	1481.43			FMN binding [GO:0010181];oxidoreductase activity [GO:0016491]
A4H6Z6	A4H6Z6	Uncharacterized protein	LBRM_12_0840					0.18812	0.613533	0.60931	0.515711	8.44395e-06	3.3824e-06	1.44421e-06	2.03393e-06	0.148093	0.0600707	0.0256488	0.0209651	291.241	155.597	69.1738	57.1395
A4H6Z7	A4H6Z7	SMP-LTD domain-containing protein	LBRM_12_0850	+		+		0.007	1	0.00985846	0.517335	9.31302e-06	1.69587e-06	1.84594e-06	1.13616e-06	0.117754	0.0122532	0.02334	0.00704492	231.946	31.6338	62.5389	19.0835	lipid transport [GO:0006869]	integral component of membrane [GO:0016021]	lipid binding [GO:0008289]
A4H6Z8	A4H6Z8	Uncharacterized protein	LBRM_12_0860					0.632893	0.0699228	0.140098	0.194406	1.55269e-05	1.2138e-05	1.48471e-05	2.16686e-05	0.173272	0.135453	0.165686	0.24181	342.123	348.995	445.262	643.689
A4H700	A4H700	Uncharacterized protein	LBRM_12_0880					0.272491	0.0777728	0.152316	0.189274	3.25137e-05	4.18891e-05	3.77116e-05	3.22949e-05	0.606361	0.781206	0.703299	0.60228	1198.98	2007.46	1880.57	1593.52
A4H701	A4H701	Uncharacterized protein	LBRM_12_0890					0.582995	0.927318	0.08331	0.399674	1.71884e-05	2.38344e-05	1.87937e-05	2.34756e-05	0.188736	0.261712	0.206364	0.257772	373.109	671.916	552.755	680.297
A4H702	A4H702	Mcl1_mid domain-containing protein	LBRM_12_0900					0.23366	0.101581	0.77728	0.0383548	6.73147e-06	6.59541e-06	5.87084e-06	1.12601e-05	0.0448606	0.0439538	0.0391251	0.0750405	88.5855	113.508	103.927	199.599		nucleus [GO:0005634]
A4H703	A4H703	Uncharacterized protein	LBRM_12_0910					0.363004	0.536384	0.21165	0.755478	4.99656e-06	8.96614e-06	9.55083e-06	6.48452e-06	0.156568	0.280956	0.299277	0.203194	310.516	726.498	793.408	533.912		integral component of membrane [GO:0016021]
A4H709	A4H709	Guanine nucleotide-binding protein subunit beta-like protein	LBRM_13_0010					0.0439425	0.805641	0.217219	0.757329	8.03579e-06	1.18236e-05	1.16647e-05	1.14225e-05	0.113449	0.166925	0.164682	0.161262	222.692	431.464	438.896	432.645		ribosome [GO:0005840]
A4H712	A4H712	Uncharacterized protein	LBRM_13_0040	+	+	+		0.0122393	0.0226211	0.0131828	0.0443611	1.90316e-05	1.08251e-05	9.98714e-06	1.8915e-05	0.478579	0.272214	0.251141	0.475645	943.65	700.737	670.498	1260.44
A4H715	A4H715	POLIB protein (EC 2.7.7.7)	POLIB LBRM_13_0070					0.919944	0.853956	0.593449	0.244482	4.62143e-05	5.29548e-05	4.55805e-05	4.93509e-05	0.291858	0.334427	0.287856	0.311667	576.679	864.164	769.616	826.99	DNA-dependent DNA replication [GO:0006261]		DNA binding [GO:0003677];DNA-directed DNA polymerase activity [GO:0003887]
A4H716	A4H716	Putative carboxypeptidase	LBRM_13_0080	+		+		0.00222222	0.0439222	0.00907692	0.115404	0.000582967	0.000742098	0.000974325	0.000864476	10.1368	12.9038	16.9418	15.0318	20023.3	33222.9	45304.9	39871.2			metallocarboxypeptidase activity [GO:0004181]
A4H718	A4H718	SURF1-like protein	LBRM_13_0100					0.554802	0.20786	0.985346	0.0875304	4.52873e-05	4.65322e-05	4.82401e-05	6.09047e-05	1.13021	1.16127	1.2039	1.51996	2227.06	2991.1	3220.02	4029.81		integral component of membrane [GO:0016021];mitochondrial inner membrane [GO:0005743]
A4H719	A4H719	Uncharacterized protein	LBRM_13_0110					0.24993	0.90581	0.126871	0.7873	3.2092e-06	5.19317e-06	4.56894e-06	4.83443e-06	0.179696	0.290787	0.255834	0.2707	355.503	749.199	680.682	715.512
A4H720	A4H720	Kinesin-like protein	LBRM_13_0120					0.0394529	0.280004	0.0383614	0.0631019	4.53984e-06	2.57549e-05	1.93272e-05	3.25857e-05	0.0435757	0.358199	0.268803	0.453202	83.1638	924.505	718.412	1204.98	microtubule-based movement [GO:0007018]	microtubule [GO:0005874]	ATP binding [GO:0005524];ATP-dependent microtubule motor activity [GO:1990939];microtubule binding [GO:0008017];zinc ion binding [GO:0008270]
A4H721	A4H721	Uncharacterized protein	LBRM_13_0130					0.15842	0.386973	0.782697	0.157128	1.92427e-05	1.87573e-05	1.52799e-05	2.14243e-05	0.906522	0.883653	0.719833	1.00929	1791.77	2277.83	1928.58	2679.48
A4H722	A4H722	Uncharacterized protein	LBRM_13_0140					1	0.17451	1	0.0851042	1.02345e-06	1.58829e-06	1.4838e-06	2.7893e-06	0	0.0224376	0.0102024	0.0537251	0	56.72	27.8726	141.999
A4H723	A4H723	Uncharacterized protein	LBRM_13_0150					0.347365	0.0348897	0.0881381	0.904551	0.000511749	0.000440236	0.000558933	0.000568421	8.93463	7.68609	9.75843	9.92407	17656.8	19779.1	26152.3	26273.9
A4H726	A4H726	Uncharacterized protein	LBRM_13_0180					0.509835	0.27816	0.0993512	0.767254	4.51736e-06	7.51511e-06	5.45486e-06	5.74623e-06	0.115101	0.191482	0.138988	0.146412	228.606	491.353	370.248	387.894
A4H727;A4HHS1;A4H729	A4H727	Tubulin alpha chain	LBRM_13_0190 LBRM_13_0200	+	+	+		0.00171429	0.0181306	0.00456667	0.0539615	0.0182783	0.0140215	0.0130419	0.0115507	367.898	282.22	262.503	232.487	726505	726715	701110	616764	microtubule-based process [GO:0007017]	microtubule [GO:0005874]	GTP binding [GO:0005525];GTPase activity [GO:0003924];structural constituent of cytoskeleton [GO:0005200]
A4H730	A4H730	Uncharacterized protein	LBRM_13_0230					0.60548	0.655505	0.542215	0.253514	3.94187e-06	4.88137e-06	4.14145e-06	5.50502e-06	0.0328732	0.0407083	0.0345376	0.0459092	64.7939	104.566	92.0526	121.485
A4H731	A4H731	Putative long-chain-fatty-acid-CoA ligase (EC 6.2.1.3)	LBRM_13_0240		+		+	0.03589	0	0.0482691	0	6.60942e-05	0.00017491	0.000179763	1.40509e-05	0.889582	2.35417	2.41948	0.189115	1743.35	6063.39	6468.89	503.752			long-chain fatty acid-CoA ligase activity [GO:0004467]
A4H732	A4H732	Putative flagellar radial spoke protein	LBRM_13_0250					0.735064	0.526187	0.994497	0.721267	0.000255455	0.00025664	0.000246724	0.000233815	3.88525	3.90328	3.75246	3.55612	7650	10031.3	10035.8	9434.59	cilium assembly [GO:0060271];cilium movement involved in cell motility [GO:0060294]	motile cilium [GO:0031514];radial spoke [GO:0001534]
A4H733	A4H733	Mitogen-activated protein kinase kinase 2	LBRM_13_0260	+				0.01041	0.917287	0.0545436	0.278697	1.34271e-05	3.24524e-05	4.64456e-05	3.35239e-05	0.111177	0.268706	0.38457	0.277578	220.454	688.725	1029.63	736.787			ATP binding [GO:0005524];protein kinase activity [GO:0004672]
A4H734	A4H734	Alba domain-containing protein	LBRM_13_0270	+				0.0147246	0.100178	0.0953253	0.921451	0.0014785	0.00127646	0.0010811	0.00105798	112.033	96.7232	81.9199	80.1679	221291	249275	218212	212808			nucleic acid binding [GO:0003676]
A4H735	A4H735	Uncharacterized protein	LBRM_13_0280	+	+	+		0.00447561	0.0230556	0.0175008	0.0388644	5.04302e-05	7.58876e-05	8.042e-05	0.000139585	0.90025	1.3547	1.43561	2.49178	1775.94	3487.64	3836.97	6614.08
A4H737	A4H737	Uncharacterized protein	LBRM_13_0300					0.0907875	0.21705	0.236128	0.070107	4.79976e-06	9.50502e-06	9.68203e-06	1.50551e-05	0.0536873	0.113521	0.115635	0.179808	107.376	290.602	310.249	477.122
A4H738	A4H738	Uncharacterized protein	LBRM_13_0310					0.994904	0.0466723	0.413366	0.540015	2.11533e-06	1.25374e-06	2.31141e-06	3.16396e-06	0.0189446	0.0237492	0.043784	0.0599336	37.102	61.0684	117.391	158.485
A4H739	A4H739	Putative RNA helicase (EC 3.6.1.-)	LBRM_13_0320					0.77865	0.0638736	0.520464	0.598913	0.000308148	0.000179119	0.000328756	0.000435154	1.36871	0.795601	1.46025	1.93284	2658.84	2046.71	3836.57	5138.02			ATP binding [GO:0005524];helicase activity [GO:0004386];hydrolase activity [GO:0016787];nucleic acid binding [GO:0003676]
A4H740	A4H740	Uncharacterized protein	LBRM_13_0330	+	+			0.0194752	0.017008	0.396719	0.805937	6.76242e-06	5.65907e-06	2.18625e-06	2.22587e-06	0.210595	0.176235	0.0680841	0.0693181	416.637	453.994	183.595	184.756
A4H741	A4H741	Uncharacterized protein	LBRM_13_0340	+				0.0299378	0.0799011	0.0726859	0.163113	4.86285e-05	7.93003e-05	8.81541e-05	0.000100336	1.54362	2.51723	2.79828	3.18498	3028.57	6495.28	7474.89	8438.02
A4H743	A4H743	Uncharacterized protein	LBRM_13_0360					1	0.107872	0.414799	1	4.23864e-06	5.32876e-06	2.70567e-06	2.68286e-06	0.164403	0.240848	0.119105	0.0790757	328.031	620.758	321.323	214.433		integral component of membrane [GO:0016021]
A4H744	A4H744	Uncharacterized protein	LBRM_13_0370	+				0.00316239	0.0384359	0.0380775	0.213346	8.4571e-05	0.000109211	0.000129075	0.000146511	1.22409	1.58073	1.86824	2.12061	2417.07	4067.38	4982.67	5619.1
A4H746	A4H746	40S ribosomal protein S12	LBRM_13_0390					0.130295	0.792214	0.319332	0.779715	0.00234734	0.00216765	0.0020962	0.0021322	150.172	138.676	134.105	136.409	296429	357230	357890	361996	translation [GO:0006412]	ribosome [GO:0005840]	structural constituent of ribosome [GO:0003735]
A4H747	A4H747	Uncharacterized protein	LBRM_13_0400					0.0475258	0.390343	0.066886	0.706078	9.26767e-06	2.59193e-05	2.89867e-05	3.21114e-05	0.0575215	0.160873	0.179911	0.199305	111.688	415.818	479.074	528.29
A4H748	A4H748	Uncharacterized protein	LBRM_13_0410	+		+		0.0039707	0.236133	0.00472414	0.397713	1.01425e-06	4.72203e-06	4.52872e-06	3.21707e-06	0.0203038	0.127121	0.121917	0.0866062	39.6312	327.027	327.181	228.119
A4H750	A4H750	Glucosamine 6-phosphate N-acetyltransferase (EC 2.3.1.4)	LBRM_13_0430					0.0892306	0.0465674	0.977939	0.0992601	5.30844e-06	5.55715e-06	8.40608e-06	1.20257e-05	0.171661	0.179703	0.27183	0.388878	340.57	459.83	721.661	1030.79	UDP-N-acetylglucosamine biosynthetic process [GO:0006048]		glucosamine 6-phosphate N-acetyltransferase activity [GO:0004343]
A4H753	A4H753	Uncharacterized protein	LBRM_13_0460					0.515492	0.0897345	0.731598	0.335694	0.000102782	0.000125286	7.83346e-05	4.81487e-05	0.710254	0.86576	0.541314	0.332721	1413.27	2228.14	1450.82	885.248
A4H754	A4H754	Palmitoyltransferase (EC 2.3.1.225)	LBRM_13_0470					0.897303	0.682021	0.0678321	0.537586	2.39739e-05	3.10439e-05	2.44564e-05	2.94037e-05	0.359763	0.46586	0.367003	0.441246	711.399	1199.19	977.033	1170.59		integral component of membrane [GO:0016021]	protein-cysteine S-palmitoyltransferase activity [GO:0019706]
A4H755	A4H755	U-box domain-containing protein	LBRM_13_0480					0.302502	0.970218	0.230769	0.96009	4.06668e-06	5.53852e-06	5.38305e-06	5.98461e-06	0.0531648	0.0724065	0.070374	0.0782383	104.907	186.538	188.221	209.29			ubiquitin-protein transferase activity [GO:0004842]
A4H756;A4HFX4	A4H756	Putative lectin	LBRM_13_0490	+				0.027366	0.75071	0.44743	0.300806	0.000182872	0.000191705	0.000211044	0.000185675	3.63367	3.80919	4.19346	3.68937	7180.7	9797.86	11197.3	9771.68		integral component of membrane [GO:0016021]	carbohydrate binding [GO:0030246]
A4H757	A4H757	Peptidase_M24 domain-containing protein	LBRM_13_0500		+			0.041909	0.0141714	0.951931	0.19069	7.03115e-05	7.11887e-05	0.000105315	0.000130186	1.22628	1.24158	1.83677	2.27055	2411.17	3203.61	4904.12	6022.45
A4H758	A4H758	PSP1 C-terminal domain-containing protein	LBRM_13_0510					0.28748	0.223134	0.113419	0.0707803	7.38476e-06	1.35552e-05	9.8809e-06	1.87055e-05	0.0671621	0.123281	0.089864	0.170121	133.246	317.196	238.809	451.954
A4H759	A4H759	Putative kinesin (EC 3.6.4.4)	LBRM_13_0520					1	0.350785	1	0.998723	1.14948e-06	1.07053e-06	1.52622e-06	1.51045e-06	0.00244534	0.00374063	0.010863	0.01314	4.96555	9.7923	28.8975	34.6364	microtubule-based movement [GO:0007018]		ATP binding [GO:0005524];ATP-dependent microtubule motor activity [GO:1990939];microtubule binding [GO:0008017]
A4H760	A4H760	Arf-GAP domain-containing protein	LBRM_13_0530					0.894488	0.199756	0.221478	0.0611976	0.000103427	0.000119678	0.000104011	0.000142926	2.23485	2.586	2.24747	3.08835	4423	6653.72	6002.49	8183.72	positive regulation of GTPase activity [GO:0043547]		GTPase activator activity [GO:0005096]
A4H761	A4H761	Oxidoreductase-like protein	LBRM_13_0540					0.0898583	0.479809	0.0504434	0.0365688	1.51847e-05	2.66883e-05	2.0149e-05	3.02821e-05	0.407084	0.715486	0.540172	0.811833	803.297	1848.83	1441.33	2150			oxidoreductase activity [GO:0016491]
A4H762	A4H762	Ubiquitin-like protein	LBRM_13_0550	+				0.0103836	0.164459	0.685408	0.877367	7.47028e-05	7.69861e-05	9.2188e-05	9.10257e-05	0.804953	0.829556	0.993362	0.980839	1586.37	2134.58	2654.81	2606.95
A4H763	A4H763	Uncharacterized protein	LBRM_13_0560	+	+			0.00683135	0.0234849	0.319252	0.140341	6.16623e-06	7.87017e-06	1.29631e-05	1.89068e-05	0.0600523	0.0766468	0.126246	0.184132	118.254	197.653	336.396	490.004		integral component of membrane [GO:0016021]
A4H765	A4H765	C2 domain-containing protein	LBRM_13_0580	+		+		0.0103382	0.600891	0.0101657	0.595034	4.48355e-06	1.92753e-05	1.51449e-05	1.67277e-05	0.0205224	0.0882281	0.0693223	0.0765673	40.9705	227.718	185.113	202.874			calcium-dependent phospholipid binding [GO:0005544]
A4H767	A4H767	Protein kinase domain-containing protein	LBRM_13_0600					0.541438	0.609453	0.78085	0.647948	6.87432e-05	7.00759e-05	6.4604e-05	6.76968e-05	1.00661	1.02612	0.945996	0.991284	1993.67	2643.52	2520.88	2630.47			ATP binding [GO:0005524];protein kinase activity [GO:0004672]
A4H768	A4H768	Uncharacterized protein	LBRM_13_0610					0.486515	0.480783	0.260331	0.396096	2.47638e-06	4.01836e-06	3.42059e-06	5.42947e-06	0.0259075	0.0553585	0.0471234	0.0747984	50.0804	142.107	125.857	196.659	tRNA thio-modification [GO:0034227];tRNA wobble uridine modification [GO:0002098]		tRNA binding [GO:0000049]
A4H770	A4H770	Succinate dehydrogenase assembly factor 3, mitochondrial	LBRM_13_0630					0.160944	0.145017	0.0949979	0.239748	1.09076e-06	2.09655e-06	2.12188e-06	3.96284e-06	0.0497316	0.095589	0.0967438	0.180679	97.8809	246.779	257.394	479.613	mitochondrial respiratory chain complex II assembly [GO:0034553]	mitochondrion [GO:0005739]
A4H771	A4H771	Uncharacterized protein	LBRM_13_0640	+				0.00686374	0.319887	0.461287	0.990062	1.17488e-05	1.49789e-05	1.90616e-05	1.92524e-05	0.08684	0.110715	0.140892	0.142303	171.327	286.631	376.25	377.083
A4H773	A4H773	Uncharacterized protein	LBRM_13_0660					0.0384964	0.0355678	0.122208	0.16525	8.02642e-05	9.60755e-05	0.000104668	0.000118386	0.958388	1.14719	1.24978	1.41359	1890.57	2953.94	3339.76	3755.07
A4H774	A4H774	Uncharacterized protein	LBRM_13_0670			+		0.105708	0.222571	0.00523077	0.71994	5.28805e-06	1.08238e-05	9.40071e-06	7.67543e-06	0.146075	0.298992	0.259681	0.212022	288.573	770.577	684.267	563.074
A4H775	A4H775	Putative mitochondrial processing peptidase alpha subunit (EC 3.4.24.64)	LBRM_13_0680					0.0360739	0.0369912	0.765445	0.149259	0.000743304	0.000763267	0.000876584	0.00105743	12.8026	13.1464	15.0982	18.213	25294.3	33867.7	40293.8	48246			metal ion binding [GO:0046872];metalloendopeptidase activity [GO:0004222]
A4H776	A4H776	Uncharacterized protein	LBRM_13_0690					0.0952495	0.237897	0.268492	0.201976	0.000608911	0.000641907	0.000547962	0.000605016	8.00577	8.43959	7.20444	7.95457	15807.1	21727	19252.3	21088.5
A4H777	A4H777	Uncharacterized protein	LBRM_13_0700					1	0.619935	1	0.689334	1.79181e-06	2.7202e-06	1.7569e-06	1.82666e-06	0.049292	0.0704682	0.0465767	0.0524736	96.9194	179.412	127.847	139.957
A4H778	A4H778	Uncharacterized protein	LBRM_13_0710					0.259328	0.520245	0.996395	0.991188	1.69391e-05	1.70329e-05	1.34611e-05	1.38416e-05	0.261616	0.263064	0.2079	0.213777	520.028	676.966	555.549	569.202
A4H779	A4H779	Uncharacterized protein	LBRM_13_0720	+		+		0.0159724	0.233804	0.00536842	0.757613	6.36953e-05	8.7949e-05	9.22307e-05	9.62008e-05	0.678621	0.937023	0.98264	1.02494	1337.04	2411.53	2625.12	2719.67
A4H780	A4H780	Uncharacterized protein	LBRM_13_0730					0.901266	0.717519	0.850784	0.954179	5.45593e-06	5.99935e-06	1.07782e-05	6.76743e-06	0.0323842	0.0356098	0.0639749	0.0401688	63.6906	92.1235	164.08	107.081
A4H781	A4H781	Glycosyltransferase family-like protein	LBRM_13_0740					0.0618786	0.998695	0.901105	0.252794	9.41266e-06	1.47164e-05	1.40161e-05	1.02429e-05	0.301736	0.471755	0.449305	0.32835	593.704	1210.94	1205.04	872.898			transferase activity [GO:0016740]
A4H782	A4H782	Putative N(2), N(2)-dimethylguanosine tRNA methyltransferase	LBRM_13_0750					0.203844	0.083827	0.833439	0.671906	1.2466e-05	1.26157e-05	1.90018e-05	2.25638e-05	0.156401	0.15828	0.238401	0.283091	308.184	406.504	635.377	755.858			tRNA (guanine-N2-)-methyltransferase activity [GO:0004809];tRNA binding [GO:0000049]
A4H783	A4H783	Putative actin-like protein	LBRM_13_0760					0.0733138	0.0680784	0.166848	0.169805	9.57185e-05	0.000103241	6.71232e-05	9.36442e-05	1.81484	1.95748	1.27267	1.77551	3580.87	5038.56	3425.69	4710.7
A4H784	A4H784	Katanin p60 ATPase-containing subunit A-like 2 (Katanin p60 subunit A-like 2) (EC 5.6.1.1) (p60 katanin-like 2)	KATNAL2 LBRM_13_0770			+		0.0546069	0.185825	0.0200901	0.0757709	2.68764e-06	8.22856e-06	5.88477e-06	1.09678e-05	0.0422724	0.129423	0.0925584	0.172506	84.1309	333.282	249.245	457.086		cytoplasm [GO:0005737];microtubule [GO:0005874];spindle pole [GO:0000922]	ATP binding [GO:0005524];isomerase activity [GO:0016853];microtubule binding [GO:0008017];microtubule-severing ATPase activity [GO:0008568]
A4H785	A4H785	Uncharacterized protein	LBRM_13_0780					0.0363541	0.740782	0.0635059	0.351512	4.53975e-05	3.35254e-05	2.96344e-05	3.45535e-05	0.655702	0.484225	0.428026	0.499076	1292.46	1246.52	1144.47	1322.32
A4H786	A4H786	Putative AMP deaminase	LBRM_13_0790					0.734749	0.0474064	0.389995	0.0693735	4.38346e-05	4.78764e-05	4.46666e-05	2.92716e-05	0.236285	0.258071	0.240769	0.157785	466.194	663.151	643.416	418.04	IMP salvage [GO:0032264]		AMP deaminase activity [GO:0003876]
A4H787	A4H787	Uncharacterized protein	LBRM_13_0800					0.815284	0.113803	0.205307	0.951908	3.07166e-05	3.76426e-05	2.92634e-05	2.95706e-05	0.562989	0.689932	0.536352	0.541983	1116.38	1779.38	1434.41	1439.08
A4H788	A4H788	Uncharacterized protein	LBRM_13_0810			+		0.0794359	0.612071	0.0270865	0.973996	6.53209e-05	8.68346e-05	8.21087e-05	8.19518e-05	1.30183	1.7306	1.63641	1.63329	2577.48	4454.22	4370.41	4337.62
A4H789	A4H789	Uncharacterized protein	LBRM_13_0820					0.180207	0.377132	0.128915	0.607998	1.89132e-06	5.41194e-06	5.29113e-06	2.99124e-06	0.0434336	0.15006	0.146711	0.0746047	85.8461	389.663	387.874	196.589		integral component of membrane [GO:0016021]
A4H790	A4H790	Uncharacterized protein	LBRM_13_0830			+		0.22495	0.597741	0.0240495	0.466213	5.61016e-06	3.18711e-06	2.67139e-05	8.22068e-06	0.0430197	0.0244393	0.204847	0.0605991	85.1297	63.0766	545.88	162.389
A4H793	A4H793	Uncharacterized protein	LBRM_13_0870		+			0.0596466	0.0141882	0.6378	0.260339	0.000136059	0.000124918	0.000178803	0.000166071	5.16844	4.74522	6.79213	6.30849	10255.7	12213.3	18154.3	16708.6
A4H794	A4H794	NADH-cytochrome b5 reductase (EC 1.6.2.2)	LBRM_13_0880	+	+			0.00219753	0.0193129	0.739158	0.857884	0.000182649	0.000177863	0.000310563	0.000301805	5.21677	5.08005	8.87017	8.62005	10304	13069.9	23675.5	22839.7		integral component of membrane [GO:0016021]	cytochrome-b5 reductase activity, acting on NAD(P)H [GO:0004128]
A4H795	A4H795	Putative proteasome regulatory ATPase subunit 2	LBRM_13_0890					0.60767	0.888259	0.689351	0.914477	0.000449293	0.00046835	0.000464523	0.000461226	9.20324	9.5936	9.51521	9.44767	18185	24727.4	25431.7	24974.9	protein catabolic process [GO:0030163]	cytoplasm [GO:0005737];nucleus [GO:0005634];proteasome complex [GO:0000502]	ATP binding [GO:0005524];proteasome-activating ATPase activity [GO:0036402]
A4H796	A4H796	Leucyl-tRNA synthetase (EC 6.1.1.4)	LBRM_13_0900					0.574889	0.137441	0.745488	0.0664793	0.00112741	0.00115707	0.00108515	0.00131062	9.24335	9.48654	8.89687	10.7454	18221.9	24426.3	23764.9	28502.7	leucyl-tRNA aminoacylation [GO:0006429]		aminoacyl-tRNA editing activity [GO:0002161];ATP binding [GO:0005524];leucine-tRNA ligase activity [GO:0004823]
A4H797	A4H797	Uncharacterized protein	LBRM_13_0910	+		+		0.00656995	0.658629	0.0169501	0.337714	0.000123304	0.000170414	0.000180126	0.000162747	2.04592	2.8276	2.98874	2.70039	4037.4	7270.95	7974.12	7159.36
A4H798	A4H798	Putative DNA-directed RNA polymerase ii 8.2 Kd polypeptide	LBRM_13_0920	+				0.0260585	1	1	0.0423226	2.10183e-06	2.24788e-06	4.94402e-06	1.66685e-06	0.094951	0.189862	0.507235	0.0707926	183.891	485.601	1359.08	185.79	transcription, DNA-templated [GO:0006351]		DNA binding [GO:0003677];DNA-directed 5'-3' RNA polymerase activity [GO:0003899];zinc ion binding [GO:0008270]
A4H799	A4H799	DUF155 domain-containing protein	LBRM_13_0930	+				0.0141768	0.640235	0.0987719	0.167534	2.9316e-05	4.87483e-05	5.691e-05	4.18725e-05	0.449094	0.74678	0.871809	0.641449	888.184	1916.63	2334.36	1708.14		integral component of membrane [GO:0016021]
A4H7A0	A4H7A0	AB hydrolase-1 domain-containing protein	LBRM_13_0940					0.12102	0.0646282	0.203618	0.0382008	4.36547e-06	2.56563e-06	2.47031e-06	5.05571e-06	0.0977314	0.0574377	0.0553037	0.113184	193.353	147.932	146.543	300.678
A4H7A1	A4H7A1	Uncharacterized protein	LBRM_13_0950					0.0675822	0.580788	0.568143	0.804215	1.6862e-05	1.87605e-05	2.46266e-05	2.3042e-05	0.46947	0.522329	0.685653	0.641534	929.269	1343.47	1841.39	1714.26	lipid catabolic process [GO:0016042]	integral component of membrane [GO:0016021]	hydrolase activity [GO:0016787]
A4H7A2	A4H7A2	Outer arm dynein-like protein	LBRM_13_0960					0.373892	0.860087	0.78262	0.514995	3.09241e-05	3.15654e-05	3.76926e-05	3.1221e-05	2.29561	2.34321	2.79806	2.31764	4532.92	6028.39	7493.35	6140.18
A4H7A3	A4H7A3	Adenylosuccinate synthetase (AMPSase) (AdSS) (EC 6.3.4.4) (IMP--aspartate ligase)	LbrM13_V2.0970 LbrM_13_0970					0.346952	0.16965	0.0594772	0.220034	0.00055919	0.00060067	0.000586011	0.000644634	7.11221	7.63978	7.45334	8.19895	14040.4	19667.5	19900.3	21755.1	'de novo' AMP biosynthetic process [GO:0044208]	cytoplasm [GO:0005737]	adenylosuccinate synthase activity [GO:0004019];GTP binding [GO:0005525];magnesium ion binding [GO:0000287]
A4H7A4	A4H7A4	Uncharacterized protein	LBRM_13_0980					0.826802	0.330828	0.417208	0.552556	1.15502e-05	1.55677e-05	9.79538e-06	1.09053e-05	0.539957	0.727769	0.457921	0.509807	1053.29	1867.04	1221.88	1353.81
A4H7A6	A4H7A6	40S ribosomal protein S4	LBRM_13_1000			+		0.185678	0.969527	0.0138118	0.5433	0.00381338	0.00331994	0.00355738	0.00334598	124.466	108.36	116.11	109.21	245514	279003	309463	289804	translation [GO:0006412]	ribosome [GO:0005840]	rRNA binding [GO:0019843];structural constituent of ribosome [GO:0003735]
A4H7A7	A4H7A7	TPK_B1_binding domain-containing protein	LBRM_13_1010					0.547723	0.524728	0.343416	0.750481	1.42168e-05	1.69372e-05	1.52013e-05	1.43711e-05	0.242516	0.288922	0.259312	0.245149	477.713	743.418	691.959	650.977	thiamine diphosphate biosynthetic process [GO:0009229]		ATP binding [GO:0005524];kinase activity [GO:0016301];thiamine binding [GO:0030975];thiamine diphosphokinase activity [GO:0004788]
A4H7B1	A4H7B1	GPN-loop GTPase (EC 3.6.5.-)	LBRM_13_1050			+		0.157612	0.162846	0.0274622	0.940756	1.98579e-05	1.07506e-05	1.49776e-05	1.47984e-05	0.610206	0.33035	0.460241	0.454735	1203.03	852.947	1227.18	1205.53		cytoplasm [GO:0005737];nucleus [GO:0005634]	GTP binding [GO:0005525];GTPase activity [GO:0003924]
A4H7B4	A4H7B4	Uncharacterized protein	LBRM_13_1080					0.674861	0.516757	0.832405	0.656271	1.26643e-05	9.9643e-06	1.32996e-05	1.13301e-05	0.272393	0.214318	0.286055	0.243696	535.075	553.265	763.417	646.766		integral component of membrane [GO:0016021]
A4H7B5	A4H7B5	Uncharacterized protein	LBRM_13_1090					0.0413995	0.991109	0.259751	0.445755	8.84699e-06	1.33622e-05	1.88181e-05	1.382e-05	0.170334	0.257267	0.362312	0.266082	336.488	660.134	968.819	698.902		integral component of membrane [GO:0016021]
A4H7B6	A4H7B6	Uncharacterized protein	LBRM_13_1100					0.045284	0.609427	0.186942	0.356457	1.87676e-05	2.32794e-05	2.91762e-05	2.4612e-05	0.367748	0.456155	0.571701	0.482266	727.775	1175.45	1528.32	1276.72		integral component of membrane [GO:0016021]
A4H7B7	A4H7B7	Uncharacterized protein	LBRM_13_1110					0.0585184	0.717193	0.142347	0.631919	1.44889e-05	9.68703e-06	8.59531e-06	1.46142e-05	0.106099	0.0709355	0.0629411	0.107016	208.815	182.768	166.285	282.094
A4H7B8	A4H7B8	Uncharacterized protein	LBRM_13_1120					0.0729866	0.548484	0.349441	0.245396	0.000167062	0.000193986	0.00023003	0.000204137	1.31928	1.5319	1.81654	1.61206	2588.45	3950.49	4843.23	4275.15			adenylate kinase activity [GO:0004017];ATP binding [GO:0005524];cytidylate kinase activity [GO:0004127]
A4H7B9	A4H7B9	Uncharacterized protein	LBRM_13_1130	+		+		0.0216191	0.164228	0.00996429	0.997985	0.000577222	0.00070792	0.000653522	0.000653563	6.32045	7.75157	7.15593	7.15637	12484.8	19975.8	19123.8	18994.7
A4H7C0	A4H7C0	Uncharacterized protein	LBRM_13_1140					0.619856	0.297338	0.134516	0.03604	3.10591e-05	4.28284e-05	3.28967e-05	5.00281e-05	0.402926	0.555607	0.426764	0.649008	796.595	1429.48	1137.39	1717.27	transcription, DNA-templated [GO:0006351]	nucleus [GO:0005634]
A4H7C1	A4H7C1	Transmembrane 9 superfamily member	LBRM_13_1150					0.535153	0.444665	0.952653	0.794718	2.93836e-05	2.90669e-05	3.2907e-05	3.53703e-05	0.443018	0.438242	0.496141	0.533279	877.511	1127.59	1324.75	1417.55		integral component of membrane [GO:0016021]
A4H7C2	A4H7C2	Uncharacterized protein	LBRM_13_1170					0.0315205	0.0546906	0.167994	0.232206	1.84614e-05	2.44705e-05	2.97804e-05	3.60123e-05	0.219095	0.29041	0.353426	0.427385	432.834	748.714	943.644	1135.98
A4H7C3	A4H7C3	Uncharacterized protein	LBRM_13_1180	+		+		0.0134583	0.10045	0.0156503	0.0936866	2.33706e-05	1.48486e-05	1.22691e-05	1.95936e-05	0.168685	0.107174	0.0885565	0.141423	331.774	275.822	236.791	375.538
A4H7C4	A4H7C4	Uncharacterized protein	LBRM_13_1190					0.293358	0.601372	0.299706	0.769597	1.1509e-05	1.5504e-05	1.39189e-05	1.30814e-05	0.427304	0.575631	0.516778	0.485685	838.428	1479.05	1382.83	1286.19
A4H7C5	A4H7C5	Uncharacterized protein	LBRM_13_1200					0.250341	0.939731	0.3902	0.792673	1.80145e-06	3.9157e-06	4.21444e-06	2.48204e-06	0.0252718	0.0578877	0.0623042	0.0366932	51.2438	149.249	162.683	97.3861
A4H7C6	A4H7C6	Uncharacterized protein	LBRM_13_1210					0.833818	0.516585	0.10477	0.437131	9.76563e-06	1.49202e-05	9.38816e-06	1.25239e-05	0.0540876	0.0826365	0.051997	0.0693642	106.273	213.203	140.242	184.614
A4H7C7	A4H7C7	Programmed cell death 6 protein-like protein	LBRM_13_1220					0.268352	0.491498	0.891931	0.902087	0.000143421	0.000146164	0.000133269	0.000131113	5.53835	5.64428	5.14631	5.06305	10937.7	14532.9	13713.4	13467.9			calcium ion binding [GO:0005509]
A4H7C8;A4HE23	A4H7C8	Uncharacterized protein	LBRM_13_1230			+		0.278383	0.739683	0.0126498	0.361865	0.000105628	0.000158173	0.000117972	0.000152144	0.178206	0.266854	0.199031	0.256684	352.967	687.659	531.278	678.69			ubiquitin-protein transferase activity [GO:0004842]
A4H7C9	A4H7C9	Putative Ran-binding protein 1	LBRM_13_1240					0.983264	0.754854	0.911795	0.581458	0.000276657	0.000282159	0.000269094	0.000302766	15.499	15.8072	15.0753	16.9617	30630.2	40681.5	40314	45194.2	intracellular transport [GO:0046907]
A4H7D3	A4H7D3	Cysteine-leucine rich protein	LBRM_13_1290	+				0.0246904	0.199772	0.0866266	0.883864	7.64182e-06	1.55233e-05	2.45762e-05	2.50058e-05	0.114443	0.232476	0.36805	0.374485	224.554	599.226	988.643	995.973
A4H7D4	A4H7D4	Uncharacterized protein	LBRM_13_1300	+				0.0172629	0.65015	0.460237	0.0658519	7.54987e-05	8.09342e-05	0.000103349	7.7028e-05	1.66933	1.78951	2.28512	1.70314	3292.86	4602.65	6110.33	4515.77	intracellular protein transport [GO:0006886]
A4H7D5	A4H7D5	Uncharacterized protein	LBRM_13_1310					0.327178	0.0434565	0.292113	0.061754	7.53682e-06	1.08127e-05	9.70332e-06	3.2706e-06	0.103338	0.148253	0.133042	0.0448433	204.381	379.866	355.242	117.816
A4H7D6	A4H7D6	Uncharacterized protein	LBRM_13_1320					0.0667886	0.501515	0.180417	0.545315	1.72046e-05	4.07333e-05	2.82575e-05	2.462e-05	0.094087	0.222758	0.154531	0.134639	184.912	568.112	412.145	360.345
A4H7D8	A4H7D8	Uncharacterized protein	LBRM_13_1340					0.413254	0.593325	0.261776	0.884567	4.43159e-06	6.79522e-06	6.11735e-06	5.59643e-06	0.109641	0.168119	0.151348	0.13846	218.037	431.918	408.531	368.191
A4H7D9	A4H7D9	PseudoU_synth_1 domain-containing protein	LBRM_13_1350					0.139172	0.172652	0.0783456	0.440693	4.46664e-05	6.71684e-05	5.77783e-05	4.89893e-05	0.524106	0.788139	0.677958	0.57483	1036.51	2027.12	1812.03	1531.44	tRNA pseudouridine synthesis [GO:0031119]		pseudouridine synthase activity [GO:0009982];RNA binding [GO:0003723]
A4H7E0	A4H7E0	Guanine nucleotide-binding protein subunit beta-like protein	LBRM_13_1360					0.07057	0.974208	0.15752	0.483436	9.79349e-05	0.000126121	0.000155473	0.000123457	1.1994	1.5446	1.90407	1.51197	2371.62	3985.28	5042.2	4018.28	rRNA processing [GO:0006364]	ribosome [GO:0005840]	U3 snoRNA binding [GO:0034511]
A4H7E1	A4H7E1	Fuz_longin_2 domain-containing protein	LBRM_13_1370					0.0456359	0.128433	0.0867801	0.107651	1.77821e-06	3.58811e-06	3.51183e-06	5.97446e-06	0.0162187	0.048078	0.047056	0.0800533	32.2744	124.216	125.536	212.893	protein targeting to vacuole [GO:0006623];vesicle-mediated transport [GO:0016192]	integral component of membrane [GO:0016021]
A4H7E2;A4H7E4	A4H7E2;A4H7E4	Phospholipid-transporting ATPase (EC 7.6.2.1)	LBRM_13_1380			+		0.115516	0.123112	0.00257143	0.159471	9.11795e-06	1.7374e-05	1.42739e-05	2.29514e-05	0.0734886	0.14003	0.115044	0.184983	144.772	360.241	306.074	491.03	phospholipid transport [GO:0015914]	integral component of membrane [GO:0016021]	ATP binding [GO:0005524];ATPase-coupled intramembrane lipid transporter activity [GO:0140326];hydrolase activity [GO:0016787];magnesium ion binding [GO:0000287]
A4H7E5	A4H7E5	Uncharacterized protein	LBRM_13_1410					0.321523	0.239908	0.467802	0.5863	3.22e-05	2.80036e-05	2.59077e-05	2.11531e-05	0.277239	0.241109	0.223064	0.182127	544.522	620.667	593.016	479.484
A4H7E6	A4H7E6	Putative ras-like small GTPases	LBRM_13_1420	+			+	0.00676706	0.0501417	0.0309236	0.028	5.25751e-05	7.59761e-05	8.32891e-05	5.5619e-05	1.31526	1.90068	2.08363	1.39142	2602.98	4892.93	5543.32	3688.04			GTP binding [GO:0005525]
A4H7E8	A4H7E8	Ubiquitin-conjugating enzyme-like protein (EC 6.3.2.19)	LBRM_13_1440	+				0.0146538	0.0596765	0.175211	0.981318	0.000441489	0.000504285	0.000376046	0.000378575	27.42	31.3201	23.3554	23.5125	54080.4	80555	62441.8	62306.9			ligase activity [GO:0016874]
A4H7E9	A4H7E9	Uncharacterized protein	LBRM_13_1450					0.455211	0.135595	0.820097	0.0621644	0.000232745	0.000223699	0.000212245	0.000256495	2.81116	2.7019	2.56356	3.09803	5532.1	6951.65	6846.48	8210.96
A4H7F0	A4H7F0	Uncharacterized protein	LBRM_13_1460	+				0.0143873	0.72186	0.128033	0.188478	0.000188708	0.000338076	0.000243203	0.000272944	1.34812	2.41519	1.73743	1.9499	2661.45	6246.09	4635.35	5173.19		integral component of membrane [GO:0016021]
A4H7F1	A4H7F1	Kinesin-like protein	LBRM_13_1470	+				0.0146036	0.322274	0.864116	0.259516	0.000275548	0.00028111	0.00037094	0.000317939	3.39454	3.46306	4.56969	3.91675	6698.4	8915.13	12239.6	10405.6	microtubule-based movement [GO:0007018]	microtubule [GO:0005874]	ATP binding [GO:0005524];ATP-dependent microtubule motor activity [GO:1990939];microtubule binding [GO:0008017]
A4H7F2	A4H7F2	Squalene monooxygenase (EC 1.14.14.17)	LBRM_13_1480					0.268778	0.928276	0.182598	0.518897	4.46733e-05	9.29838e-05	5.46539e-05	8.49922e-05	0.704714	1.46681	0.862158	1.34074	1393.35	3805.52	2314.72	3528.01	sterol biosynthetic process [GO:0016126]	integral component of membrane [GO:0016021]	flavin adenine dinucleotide binding [GO:0050660];squalene monooxygenase activity [GO:0004506]
A4H7F3	A4H7F3	DNA-directed DNA polymerase (EC 2.7.7.7)	LBRM_13_1490		+		+	0.997107	0.0137632	0.857564	0.0104	0.000112449	0.0001128	0.000106766	0.000184837	0.631205	0.633174	0.599302	1.03754	1254.94	1633.3	1602.13	2755.28	DNA-dependent DNA replication [GO:0006261]		DNA binding [GO:0003677];DNA-directed DNA polymerase activity [GO:0003887]
A4H7F5	A4H7F5	Putative dynein heavy chain	LBRM_13_1510	+		+		0.0160868	0.55427	0.028191	0.506615	0.00229217	0.0026236	0.00264479	0.0025435	4.33116	4.95741	4.99745	4.80606	8551.24	12761	13349.9	12731.8	microtubule-based movement [GO:0007018]	cytoplasm [GO:0005737];dynein complex [GO:0030286];microtubule [GO:0005874]	ATP binding [GO:0005524];ATP-dependent microtubule motor activity, minus-end-directed [GO:0008569]
A4H7F6	A4H7F6	Putative chaperonin TCP20	LBRM_13_1520					0.876425	0.0819527	0.820664	0.14375	0.00162279	0.0016418	0.00163515	0.00150622	27.5971	27.9204	27.8073	25.6147	54458.9	71937	74321.9	67934.7	protein folding [GO:0006457]	cytoplasm [GO:0005737]	ATP binding [GO:0005524];ATPase activity [GO:0016887];unfolded protein binding [GO:0051082]
A4H7F7	A4H7F7	Putative 60S ribosomal protein L44	LBRM_13_1530	+	+	+		0.0072795	0.011191	0.000952381	0.100708	3.00641e-05	0.000142768	0.000146767	5.92705e-05	2.43908	11.5826	11.9071	4.80857	4838.82	29876	32090.8	12769	translation [GO:0006412]	ribosome [GO:0005840]	structural constituent of ribosome [GO:0003735]
A4H7F8	A4H7F8	Pyrroline-5-carboxylate reductase (EC 1.5.1.2)	LBRM_13_1540	+				0.0174426	0.430397	0.064296	0.387626	0.000200522	0.00024288	0.000243533	0.000219367	6.96887	8.44095	8.46364	7.62379	13762.7	21721.3	22653	20167.5	L-proline biosynthetic process [GO:0055129]		pyrroline-5-carboxylate reductase activity [GO:0004735]
A4H7G0	A4H7G0	Uncharacterized protein	LBRM_13_1560	+		+		0.00686396	0.925049	0.0185046	0.3345	5.07488e-06	1.5558e-05	1.24289e-05	1.49234e-05	0.101526	0.311247	0.248648	0.298552	199.418	804.295	660.604	790.677
A4H7G2	A4H7G2	Uncharacterized protein	LbrM_13_1590					0.0862283	0.30098	0.231923	0.124131	9.3101e-05	0.000110501	0.000108065	0.000126619	0.33761	0.400706	0.391874	0.459154	665.39	1034.27	1048.24	1215.79
A4H7G3	A4H7G3	Putative exosome complex exonuclease (EC 3.1.13.-)	LBRM_14_0010					0.35996	0.223225	0.338193	0.3196	5.58036e-05	0.000109626	9.13114e-05	4.08232e-05	1.70564	3.35073	2.79095	1.24777	3334.62	8695.67	7495.29	3297.66		exosome (RNase complex) [GO:0000178]	exonuclease activity [GO:0004527];RNA binding [GO:0003723]
A4H7G4	A4H7G4	Uncharacterized protein	LBRM_14_0030					0.598638	0.221747	0.820696	0.360833	9.99322e-06	9.88539e-06	9.12829e-06	6.02369e-06	0.345094	0.34137	0.315225	0.208015	681.134	879.538	844.266	553.934		integral component of membrane [GO:0016021]
A4H7G5	A4H7G5	Bifunctional helicase and thymine dioxygenase JBP2 (J-binding protein 2) [Includes: Probable DNA helicase JBP2 (EC 3.6.4.12);Thymine dioxygenase JBP2 (EC 1.14.11.6)]	JBP2 LbrM14_V2.0040 LbrM_14_0040	+				0.0141411	0.236043	0.0322739	0.944826	1.00159e-05	1.77775e-05	2.27178e-05	2.20168e-05	0.0806234	0.1431	0.182867	0.177225	159.149	367.931	488.847	468.517		nucleus [GO:0005634]	ATP binding [GO:0005524];DNA binding [GO:0003677];DNA helicase activity [GO:0003678];hydrolase activity [GO:0016787];metal ion binding [GO:0046872];nucleosome-dependent ATPase activity [GO:0070615];thymine dioxygenase activity [GO:0050341]
A4H7G7	A4H7G7	Uncharacterized protein	LBRM_14_0060					0.717542	0.0485081	0.314004	0.511943	1.82933e-06	1.28729e-06	2.41262e-06	3.15739e-06	0.0523316	0.0632483	0.118539	0.155131	101.882	162.511	315.838	410.873
A4H7G9	A4H7G9	Uncharacterized protein	LBRM_14_0080					0.145519	0.619226	0.659216	0.218815	1.45879e-05	1.70265e-05	2.4372e-05	1.40937e-05	0.363263	0.423987	0.606902	0.350957	719.795	1088.66	1622.52	931.275
A4H7H1	A4H7H1	Uncharacterized protein	LBRM_14_0100					0.61446	0.310917	0.647153	0.511925	2.32078e-05	2.52185e-05	2.64913e-05	2.1067e-05	0.199954	0.217277	0.228243	0.181509	398.474	560.716	608.478	481.191
A4H7H2	A4H7H2	J domain-containing protein	LBRM_14_0110					0.807795	0.137031	0.158521	0.430972	1.78226e-06	1.25074e-06	1.90576e-06	3.33282e-06	0.0301541	0.0211614	0.0322436	0.0517788	59.4026	54.2091	87.429	135.391
A4H7H3	A4H7H3	Uncharacterized protein	LBRM_14_0120		+			0.695156	0.013075	0.198359	0.0440552	4.84525e-06	7.02755e-06	5.75555e-06	1.92022e-05	0.134781	0.195487	0.160103	0.53415	265.09	504.2	433.805	1413.31
A4H7H4	A4H7H4	IG-NH protein	IG-NH LBRM_14_0130	+		+		0.0209932	0.186512	0.010402	0.260353	0.000113643	0.000152346	0.000156256	0.000127612	2.90485	3.89414	3.99405	3.26189	5726.46	10022.3	10666.9	8634.88
A4H7H5	A4H7H5	Histone acetyltransferase (EC 2.3.1.48)	LBRM_14_0140					0.0773733	0.348629	0.122733	0.528936	8.85405e-06	3.9166e-06	3.65959e-06	2.30743e-06	0.150176	0.0664302	0.0620712	0.0263935	298.51	172.219	165.797	70.0508	regulation of transcription, DNA-templated [GO:0006355]		histone acetyltransferase activity [GO:0004402]
A4H7H6	A4H7H6	Putative 60S ribosomal protein	LBRM_14_0150		+		+	0.11281	0.00784416	0.0823489	0.0290485	3.3261e-05	5.71256e-05	5.13121e-05	7.59408e-05	1.71945	2.95314	2.65261	3.92581	3398.72	7608.93	7107.67	10409.2	translation [GO:0006412]	ribosome [GO:0005840]	structural constituent of ribosome [GO:0003735]
A4H7H9	A4H7H9	Thioredoxin-like_fold domain-containing protein	LBRM_14_0190	+				0.0169843	0.141161	0.041927	0.449713	0.00110997	0.000965826	0.000888236	0.000793965	49.9876	43.4959	40.0016	35.7561	98666.4	112005	106525	94924.7
A4H7I0	A4H7I0	Uncharacterized protein	LBRM_14_0200					0.789817	0.0647398	0.151547	0.828105	5.17537e-06	2.72519e-06	4.6918e-06	4.7381e-06	0.254957	0.134253	0.231135	0.233415	502.558	346.673	618.728	620.093	cilium assembly [GO:0060271]	BBSome [GO:0034464]
A4H7I1	A4H7I1	DUF4201 domain-containing protein	LBRM_14_0210	+				0.0244342	0.312068	0.0715421	0.161517	2.37262e-05	3.25404e-05	3.31201e-05	2.79062e-05	0.465274	0.638121	0.64949	0.547244	915.28	1645.72	1739.17	1451.94		cytoplasm [GO:0005737];cytoskeleton [GO:0005856]
A4H7I2	A4H7I2	PX domain-containing protein	LBRM_14_0220	+		+		0.00383039	0.386449	0.0100914	0.129585	2.52455e-05	4.30924e-05	4.47947e-05	3.97166e-05	0.492251	0.840237	0.873429	0.774415	968.299	2162.51	2336.63	2054.49			phosphatidylinositol binding [GO:0035091]
A4H7I3	A4H7I3	Uncharacterized protein	LBRM_14_0230					0.408021	0.0574169	0.494724	0.116924	2.29924e-05	2.56397e-05	2.62599e-05	3.50517e-05	0.118215	0.131827	0.135015	0.180218	233.207	339.076	360.429	478.537	Golgi to plasma membrane transport [GO:0006893]	exocyst [GO:0000145]
A4H7I4	A4H7I4	HIT domain-containing protein	LBRM_14_0240					0.047211	0.315905	0.0523865	0.455295	0.000147673	0.000194545	0.000189225	0.000167344	9.48996	12.5021	12.1602	10.754	18778.8	32249.9	32386	28592.6			catalytic activity [GO:0003824]
A4H7I5	A4H7I5	Signal sequence receptor subunit gamma (Translocon-associated protein subunit gamma)	LBRM_14_0250					0.13201	0.118793	0.346235	0.264755	6.18533e-05	7.55828e-05	8.33857e-05	9.99454e-05	3.07162	3.75343	4.14093	4.96327	6071.37	9682.45	11040.2	13174.3	SRP-dependent cotranslational protein targeting to membrane [GO:0006614]	endoplasmic reticulum membrane [GO:0005789];integral component of membrane [GO:0016021]
A4H7I6	A4H7I6	VWFA domain-containing protein	LBRM_14_0260					0.0729889	0.811749	0.072375	0.864607	9.5846e-05	0.00014047	0.000127545	0.000131343	1.28258	1.87973	1.70676	1.75759	2537.57	4827.04	4560.74	4647.43
A4H7I7	A4H7I7	Uncharacterized protein	LBRM_14_0280	+		+		0.00715966	0.314229	0.00153846	0.638027	0.000176571	0.000290607	0.000260883	0.000275006	1.62778	2.67907	2.40505	2.53525	3207.86	6898.73	6434.87	6713.05			nucleic acid binding [GO:0003676];zinc ion binding [GO:0008270]
A4H7I8	A4H7I8	Uncharacterized protein	LBRM_14_0290	+				0.0296592	0.146776	0.134285	0.24532	2.55832e-05	3.55093e-05	3.93832e-05	7.13598e-05	0.703724	0.976763	1.08332	1.96292	1387.4	2519.54	2878.4	5252.96
A4H7I9	A4H7I9	Uncharacterized protein	LBRM_14_0300	+				0.0266798	0.380007	0.0324673	0.395033	6.75809e-06	1.35077e-05	1.49244e-05	1.19653e-05	0.199459	0.39867	0.440482	0.353144	396.91	1024.64	1175.84	934.594
A4H7J0	A4H7J0	Proteasome subunit alpha type	LBRM_14_0310	+				0.00276571	0.669956	0.0354052	0.238726	0.000306035	0.000403138	0.000516881	0.000434841	9.50982	12.5272	16.0617	13.5124	18715.8	32255.9	42929	35713.3	ubiquitin-dependent protein catabolic process [GO:0006511]	cytoplasm [GO:0005737];nucleus [GO:0005634];proteasome core complex, alpha-subunit complex [GO:0019773]	hydrolase activity [GO:0016787]
A4H7J1	A4H7J1	AAT21 protein	AAT21 LBRM_14_0320		+			0.452258	0.0141732	0.593463	0.0625231	2.07013e-06	2.27272e-06	2.71305e-06	1.0568e-06	0.0259737	0.0285155	0.0340404	0.0132595	51.6366	73.3718	90.5192	35.1272		integral component of membrane [GO:0016021]	transmembrane transporter activity [GO:0022857]
A4H7J3	A4H7J3	Kinase (EC 2.7.-.-)	LBRM_14_0340					0.0345213	0.140728	0.126129	0.896393	8.94677e-06	1.24427e-05	1.63809e-05	1.66934e-05	0.0791519	0.11008	0.144921	0.147686	156.967	283.826	387.303	390.693	inositol phosphate biosynthetic process [GO:0032958]		kinase activity [GO:0016301]
A4H7J4	A4H7J4	Putative threonine synthase (EC 4.2.3.1)	LBRM_14_0350					0.711612	0.317194	0.15749	0.749947	0.000128475	0.000149201	0.000122668	0.000131393	1.73617	2.01626	1.6577	1.77561	3420.97	5188.74	4431.43	4724.89			threonine synthase activity [GO:0004795]
A4H7J5	A4H7J5	Uncharacterized protein	LBRM_14_0360					0.167846	0.185754	0.0324541	0.724516	3.84525e-06	9.98612e-07	1.78535e-06	2.63062e-06	0.03521	0.00914404	0.016348	0.024088	68.9368	23.5213	43.1712	63.681			zinc ion binding [GO:0008270]
A4H7J7	A4H7J7	Uncharacterized protein	LBRM_14_0380					0.188696	0.870012	0.971866	0.228936	4.59056e-06	4.33941e-06	2.12564e-06	5.12105e-06	0.0701202	0.0662839	0.0324688	0.0782234	137.642	171.357	86.3287	208.972		integral component of membrane [GO:0016021]	transmembrane transporter activity [GO:0022857]
A4H7J8	A4H7J8	Uncharacterized protein	LBRM_14_0390 LBRM_14_0400					0.372661	0.197944	0.0600168	0.776675	3.50815e-05	2.17941e-05	2.89803e-05	3.10065e-05	0.986239	0.612692	0.814717	0.871679	1951.99	1575.15	2180.09	2308.56
A4H7K1	A4H7K1	Uncharacterized protein	LBRM_14_0420					0.0360604	0.050076	0.29924	0.440241	3.74254e-05	4.40927e-05	5.49605e-05	6.06242e-05	0.30815	0.363046	0.452529	0.499162	607.968	935.68	1210.7	1326.19		nucleus [GO:0005634]
A4H7K2	A4H7K2	C2H2-type domain-containing protein	LBRM_14_0430	+				0.0209426	0.369445	0.0641916	0.135263	1.39184e-05	8.51994e-06	6.06508e-06	1.10407e-05	0.159278	0.0975	0.0694073	0.126347	314.251	250.65	184.219	335.679
A4H7K3	A4H7K3	Uncharacterized protein	LBRM_14_0440					0.919476	0.0636442	0.96989	0.121457	1.26832e-05	1.20364e-05	1.25562e-05	1.79276e-05	0.287268	0.272619	0.284391	0.406052	567.985	700.168	756.474	1078.49			polynucleotide 5'-phosphatase activity [GO:0004651]
A4H7K4	A4H7K4	Pyr_redox_2 domain-containing protein	LBRM_14_0450	+		+		0.0154224	0.101762	0.0125064	0.383755	7.76988e-06	2.43519e-05	2.27045e-05	1.80889e-05	0.125663	0.393845	0.367203	0.292553	247.737	1013.82	973.226	776.077			oxidoreductase activity [GO:0016491]
A4H7K5	A4H7K5	CS domain-containing protein	LBRM_14_0460					0.749531	0.977389	0.455309	0.477541	0.000624715	0.000654379	0.000613578	0.000655368	17.0375	17.8465	16.7338	17.8735	33671	45970.2	44683.9	47462.7
A4H7K6	A4H7K6	Cystathionine beta-lyase-like protein (EC 4.4.1.8)	LBRM_14_0470					0.959546	0.12826	0.23319	0.653755	1.78544e-05	2.1714e-05	1.8197e-05	1.56903e-05	0.314694	0.382719	0.320731	0.276549	619.444	986.295	858.998	731.016	'de novo' L-methionine biosynthetic process [GO:0071266];transsulfuration [GO:0019346]		cystathionine beta-lyase activity [GO:0004121];pyridoxal phosphate binding [GO:0030170]
A4H7K7	A4H7K7	Uncharacterized protein	LBRM_14_0480		+			0.21957	0.0174964	0.206535	0.0499432	0.000231229	0.000345289	0.000344653	0.000128922	3.33097	4.97406	4.9649	1.85719	6668.98	12821.3	13137.7	4960.41		integral component of membrane [GO:0016021]	UDP-glycosyltransferase activity [GO:0008194]
A4H7K9;A4H7K8	A4H7K9;A4H7K8	Uncharacterized protein	LBRM_14_0500					0.176138	0.41138	0.0311037	0.719764	5.54774e-05	9.34413e-05	8.24622e-05	8.81276e-05	1.81863	3.06315	2.70324	2.88895	3584.69	7891.57	7178.36	7654.9		integral component of membrane [GO:0016021]
A4H7L0	A4H7L0	Uncharacterized protein	LBRM_14_0510					0.0448729	0.749689	0.187939	0.382729	1.55664e-05	2.76458e-05	5.61936e-05	2.96553e-05	1.31031	2.32709	4.7301	2.49623	2560.43	5982	12746.5	6586.14
A4H7L1	A4H7L1	Ion_trans_2 domain-containing protein	LBRM_14_0520					1	0.269399	0.70562	1	3.09972e-06	1.78637e-06	1.94475e-06	2.56526e-06	0.0497073	0.0320168	0.0229555	0.0332222	97.2161	82.4525	61.4234	87.2696		integral component of membrane [GO:0016021]	small conductance calcium-activated potassium channel activity [GO:0016286]
A4H7L3	A4H7L3	Uncharacterized protein	LBRM_14_0540					0.289867	0.986413	0.7317	0.110824	5.99985e-06	5.05158e-06	8.03779e-06	4.99793e-06	0.111536	0.0939078	0.149421	0.0929103	219.8	242.224	397.537	246.79		integral component of membrane [GO:0016021]
A4H7L4	A4H7L4	Guanine nucleotide-binding protein subunit beta-like protein	LBRM_14_0550					0.23291	0.860424	0.739593	0.265914	9.54815e-05	9.85077e-05	0.000106969	9.9846e-05	0.763675	0.787879	0.855555	0.798582	1501.52	2026.28	2284.92	2116.82		ribosome [GO:0005840]
A4H7L8	A4H7L8	Uncharacterized protein	LBRM_14_0590					0.904077	0.698482	0.851906	0.712248	3.79776e-06	3.56522e-06	3.47128e-06	3.86162e-06	0.0742547	0.0697082	0.0678714	0.0755034	145.403	179.286	181.382	200.176
A4H7L9	A4H7L9	Uncharacterized protein	LBRM_14_0600					0.484781	0.219026	0.852727	0.382648	1.12715e-05	8.7325e-06	5.58002e-06	2.67632e-06	0.205396	0.159128	0.094358	0.0487693	410.391	413.271	247.154	129.317
A4H7M1	A4H7M1	Elongation of fatty acids protein (EC 2.3.1.199) (Very-long-chain 3-oxoacyl-CoA synthase)	LBRM_14_0620					0.0731584	0.972507	0.20433	0.391866	3.55661e-06	6.06706e-06	8.54958e-06	6.39951e-06	0.0833571	0.178511	0.251554	0.188293	166.908	460.896	668.083	497.281	fatty acid biosynthetic process [GO:0006633]	integral component of membrane [GO:0016021]	3-oxo-arachidoyl-CoA synthase activity [GO:0102336];3-oxo-cerotoyl-CoA synthase activity [GO:0102337];3-oxo-lignoceronyl-CoA synthase activity [GO:0102338];very-long-chain 3-ketoacyl-CoA synthase activity [GO:0102756]
A4H7M2	A4H7M2	Elongation of fatty acids protein (EC 2.3.1.199) (Very-long-chain 3-oxoacyl-CoA synthase)	LBRM_14_0630			+		0.0585775	0.946604	0.0182112	0.377063	0.000195679	0.000317791	0.000279318	0.000315883	6.03857	9.80685	8.61959	9.74798	11943.3	25248.8	23023.2	25881	fatty acid biosynthetic process [GO:0006633]	integral component of membrane [GO:0016021]	3-oxo-arachidoyl-CoA synthase activity [GO:0102336];3-oxo-cerotoyl-CoA synthase activity [GO:0102337];3-oxo-lignoceronyl-CoA synthase activity [GO:0102338];very-long-chain 3-ketoacyl-CoA synthase activity [GO:0102756]
A4H7M3	A4H7M3	Elongation of fatty acids protein (EC 2.3.1.199) (Very-long-chain 3-oxoacyl-CoA synthase)	LBRM_14_0640		+			0.443949	0.0192222	0.392081	0.0310692	0.000459662	0.000417095	0.000427389	0.000637071	14.2139	12.8976	13.2159	19.6998	28071.2	33269.4	35405.6	52335.6	fatty acid biosynthetic process [GO:0006633]	integral component of membrane [GO:0016021]	3-oxo-arachidoyl-CoA synthase activity [GO:0102336];3-oxo-cerotoyl-CoA synthase activity [GO:0102337];3-oxo-lignoceronyl-CoA synthase activity [GO:0102338];very-long-chain 3-ketoacyl-CoA synthase activity [GO:0102756]
A4H7M4	A4H7M4	Elongation of fatty acids protein (EC 2.3.1.199) (Very-long-chain 3-oxoacyl-CoA synthase)	LBRM_14_0650					0.554054	0.535367	0.495018	0.378767	0.000206422	0.000180938	0.000223535	0.000196938	6.38662	5.59817	6.91608	6.09317	12616.3	14423.1	18398.1	16140.3	fatty acid biosynthetic process [GO:0006633]	integral component of membrane [GO:0016021]	3-oxo-arachidoyl-CoA synthase activity [GO:0102336];3-oxo-cerotoyl-CoA synthase activity [GO:0102337];3-oxo-lignoceronyl-CoA synthase activity [GO:0102338];very-long-chain 3-ketoacyl-CoA synthase activity [GO:0102756]
A4H7M5	A4H7M5	Elongation of fatty acids protein (EC 2.3.1.199) (Very-long-chain 3-oxoacyl-CoA synthase)	LBRM_14_0660					0.0557432	0.865757	0.0682157	0.958817	0.000736217	0.000655139	0.000649964	0.000648807	22.3049	19.8485	19.6917	19.6566	44094.1	51106.1	52562.7	52242.5	fatty acid biosynthetic process [GO:0006633]	integral component of membrane [GO:0016021]	3-oxo-arachidoyl-CoA synthase activity [GO:0102336];3-oxo-cerotoyl-CoA synthase activity [GO:0102337];3-oxo-lignoceronyl-CoA synthase activity [GO:0102338];very-long-chain 3-ketoacyl-CoA synthase activity [GO:0102756]
A4H7M6	A4H7M6	Elongation of fatty acids protein (EC 2.3.1.199) (Very-long-chain 3-oxoacyl-CoA synthase)	LBRM_14_0670					0.806777	0.497496	0.861549	0.604197	0.000132228	0.000124273	0.000123105	0.000106925	3.83246	3.60191	3.56805	3.09909	7621.37	9282.85	9590.12	8260.17	fatty acid biosynthetic process [GO:0006633]	integral component of membrane [GO:0016021]	3-oxo-arachidoyl-CoA synthase activity [GO:0102336];3-oxo-cerotoyl-CoA synthase activity [GO:0102337];3-oxo-lignoceronyl-CoA synthase activity [GO:0102338];very-long-chain 3-ketoacyl-CoA synthase activity [GO:0102756]
A4H7M7	A4H7M7	Elongation of fatty acids protein (EC 2.3.1.199) (Very-long-chain 3-oxoacyl-CoA synthase)	LBRM_14_0690		+			0.484048	0.0261818	0.998989	0.0324638	8.00206e-05	7.94556e-05	7.19606e-05	0.000117419	2.16459	2.14931	1.94656	3.17624	4254.49	5535.27	5222.26	8437.23	fatty acid biosynthetic process [GO:0006633]	integral component of membrane [GO:0016021]	3-oxo-arachidoyl-CoA synthase activity [GO:0102336];3-oxo-cerotoyl-CoA synthase activity [GO:0102337];3-oxo-lignoceronyl-CoA synthase activity [GO:0102338];very-long-chain 3-ketoacyl-CoA synthase activity [GO:0102756]
A4H7M9;A4H7M8	A4H7M9;A4H7M8	Elongation of fatty acids protein (EC 2.3.1.199) (Very-long-chain 3-oxoacyl-CoA synthase)	LBRM_14_0710	+		+		0.00763708	0.0603617	0.0167117	0.0403346	2.83653e-06	8.02694e-06	7.333e-06	1.54701e-05	0.0471748	0.171928	0.157064	0.331352	93.4856	440.643	419.043	876.361	fatty acid biosynthetic process [GO:0006633]	integral component of membrane [GO:0016021]	3-oxo-arachidoyl-CoA synthase activity [GO:0102336];3-oxo-cerotoyl-CoA synthase activity [GO:0102337];3-oxo-lignoceronyl-CoA synthase activity [GO:0102338];very-long-chain 3-ketoacyl-CoA synthase activity [GO:0102756]
A4H7N0	A4H7N0	Elongation of fatty acids protein (EC 2.3.1.199) (Very-long-chain 3-oxoacyl-CoA synthase)	LBRM_14_0720					0.233495	0.371335	0.0520883	0.988786	3.8022e-05	1.43785e-05	2.37785e-05	1.83757e-05	1.11672	0.422301	0.698382	0.5397	2198.87	1097.45	1853.28	1435.13	fatty acid biosynthetic process [GO:0006633]	integral component of membrane [GO:0016021]	3-oxo-arachidoyl-CoA synthase activity [GO:0102336];3-oxo-cerotoyl-CoA synthase activity [GO:0102337];3-oxo-lignoceronyl-CoA synthase activity [GO:0102338];very-long-chain 3-ketoacyl-CoA synthase activity [GO:0102756]
A4H7N1	A4H7N1	Uncharacterized protein	LBRM_14_0730	+	+			0.00662141	0.0145124	0.736655	0.0389723	7.4169e-05	6.99962e-05	3.76582e-05	5.16144e-05	0.390501	0.368531	0.198271	0.27175	774.562	948.64	528.601	720.372
A4H7N3	A4H7N3	Uncharacterized protein	LBRM_14_0760					0.566277	0.894074	0.716904	0.958709	3.95442e-05	4.17032e-05	4.25095e-05	4.43119e-05	1.89026	1.99346	2.03201	2.11816	3739.15	5136	5401.3	5642.3	translation [GO:0006412]	ribosome [GO:0005840]	RNA binding [GO:0003723];structural constituent of ribosome [GO:0003735]
A4H7N4	A4H7N4	Uncharacterized protein	LBRM_14_0770					0.0646559	0.0859136	0.969534	0.547448	2.55995e-05	2.44093e-05	4.1501e-05	5.9354e-05	0.0573276	0.0546624	0.0929377	0.132918	113.811	140.538	248.045	355.388
A4H7N5	A4H7N5	Uncharacterized protein	LBRM_14_0780	+		+		0.00145455	0.248721	0.0101148	0.253957	2.54692e-05	6.71711e-05	6.68629e-05	0.00011168	0.591772	1.5607	1.55354	2.59486	1166.31	4025.6	4146.81	6896.38
A4H7N6	A4H7N6	DUF4201 domain-containing protein	LBRM_14_0790					0.279071	0.0474111	0.29723	0.162865	6.38763e-05	7.7916e-05	7.84213e-05	9.39382e-05	1.02961	1.25592	1.26406	1.51418	2040.37	3231.46	3382.85	4009		cytoplasm [GO:0005737];cytoskeleton [GO:0005856]
A4H7N9	A4H7N9	Putative calpain-like cysteine peptidase	LBRM_14_0820					0.176923	0.133567	0.638679	0.90029	0.0021402	0.00224575	0.00188253	0.00190137	163.924	172.009	144.189	145.632	323845	442781	386323	386592
A4H7P0	A4H7P0	Putative calpain-like cysteine peptidase	LBRM_14_0830					0.21854	0.113967	0.739605	0.660974	7.84062e-06	8.46993e-06	1.54969e-05	1.72004e-05	0.59907	0.647153	1.18405	1.31422	1191.32	1653.44	3197.43	3490.66
A4H7P1	A4H7P1	Uncharacterized protein	LBRM_14_0850					0.544539	0.0582687	0.714387	0.602758	1.58015e-06	1.6912e-06	1.19406e-06	8.73989e-07	0	0.0209818	0.0148141	0.00720389	0	53.8805	39.2507	19.0188
A4H7P2	A4H7P2	Uncharacterized protein	LBRM_14_0860					0.165415	0.891548	0.662547	0.533126	4.75606e-05	4.56701e-05	4.32437e-05	4.59518e-05	0.694599	0.66699	0.631553	0.671104	1371.75	1711.78	1682.19	1778.83
A4H7P3	A4H7P3	Protein phosphatase 2C-like protein (EC 3.1.3.16)	LBRM_14_0870					0.884968	0.864107	0.586861	0.644886	6.89653e-06	8.77196e-06	6.40261e-06	7.85132e-06	0.0691748	0.0879862	0.0642207	0.0787518	135.893	227.813	171.932	210.011			protein serine phosphatase activity [GO:0106306];protein threonine phosphatase activity [GO:0106307]
A4H7P4	A4H7P4	Glutathione synthetase (GSH-S) (EC 6.3.2.3)	LBRM_14_0880	+				0.0027772	0.33667	0.100793	0.195788	6.83551e-05	8.60161e-05	0.000106872	9.66434e-05	0.979763	1.2329	1.53183	1.38523	1933.21	3176.24	4091.97	3679.07			ATP binding [GO:0005524];glutathione binding [GO:0043295];glutathione synthase activity [GO:0004363];magnesium ion binding [GO:0000287]
A4H7P5	A4H7P5	Putative mitochondrial DNA polymerase I protein C	LBRM_14_0890	+		+		0.00208696	0.567902	0.00986667	0.370964	2.95809e-05	6.22371e-05	6.34295e-05	5.39986e-05	0.165364	0.347919	0.354584	0.301864	326.384	896.536	946.164	801.011	DNA-dependent DNA replication [GO:0006261]		DNA binding [GO:0003677];DNA-directed DNA polymerase activity [GO:0003887]
A4H7P6	A4H7P6	Putative immunodominant antigen	LBRM_14_0900	+		+		0.00696943	0.0355255	0.0115497	0.276719	0.000621383	0.000715285	0.00076452	0.00082461	6.82471	7.85604	8.39679	9.05678	13461.6	20226.4	22386.5	23996.6
A4H7P7	A4H7P7	Uncharacterized protein	LBRM_14_0910	+	+	+		0.0244947	0.016849	0.0241319	0.0573699	1.62567e-06	3.29148e-06	3.58111e-06	7.08306e-06	0.0170384	0.0344975	0.0375331	0.0742366	33.6046	88.9139	100.518	196.842
A4H7P8	A4H7P8	Ribosomal_L16 domain-containing protein	LBRM_14_0920		+			0.0363592	0.017145	0.396212	0.244964	1.25484e-05	1.49505e-05	2.25348e-05	2.86394e-05	0.654996	0.780375	1.17626	1.49491	1293.71	2007.45	3130.93	3973.87	translation [GO:0006412]	ribosome [GO:0005840]	rRNA binding [GO:0019843];structural constituent of ribosome [GO:0003735]
A4H7P9	A4H7P9	RNA editing 3' terminal uridylyl transferase 1	LBRM_14_0930	+				0.0209123	0.447137	0.112929	0.611916	2.63076e-05	1.96922e-05	2.11641e-05	2.30945e-05	0.218807	0.163785	0.176028	0.192083	432.101	421.287	469.632	508.233			transferase activity [GO:0016740]
A4H7Q1	A4H7Q1	Uncharacterized protein	LBRM_14_0950					0.70302	0.233197	0.0847285	0.805938	5.74599e-05	8.04037e-05	6.19268e-05	6.51813e-05	2.10476	2.94519	2.26838	2.38759	4139.48	7571.54	6065.08	6349.78
A4H7Q2	A4H7Q2	ADP/ATP translocase (ADP,ATP carrier protein)	LBRM_14_0970					0.0992651	0.343346	0.270958	0.782385	0.000196408	0.000211613	0.00022145	0.000227101	4.8356	5.20996	5.45216	5.59128	9541.7	13401.4	14578.7	14820.9	mitochondrial ADP transmembrane transport [GO:0140021];mitochondrial ATP transmembrane transport [GO:1990544]	integral component of membrane [GO:0016021];mitochondrial inner membrane [GO:0005743]	ATP:ADP antiporter activity [GO:0005471]
A4H7Q5	A4H7Q5	Uncharacterized protein	LBRM_14_1000					0.242702	0.767372	0.922546	0.361782	6.48212e-05	6.78916e-05	6.75961e-05	6.21543e-05	1.73268	1.81475	1.80685	1.66139	3417.67	4662.85	4832.31	4397.82
A4H7Q6	A4H7Q6	Uncharacterized protein	LBRM_14_1010					0.682791	0.349458	0.647812	0.758659	5.68158e-06	3.48273e-06	5.52458e-06	1.11193e-05	0.0993578	0.0609049	0.0966123	0.18876	198.548	157.605	258.416	503.257
A4H7Q7	A4H7Q7	DUF202 domain-containing protein	LBRM_14_1020			+		0.0711381	0.211448	0.0155935	0.858679	5.59914e-05	0.000119377	7.87448e-05	8.41902e-05	2.77556	5.91765	3.90348	4.17341	5474.46	15219.4	10431.9	11045.2		integral component of membrane [GO:0016021]
A4H7Q9	A4H7Q9	Ubiquinone biosynthesis protein	LBRM_14_1040		+			0.135378	0.0143385	0.113075	0.0911737	1.63301e-05	1.8749e-05	1.35587e-05	8.6146e-06	0.551936	0.633692	0.458266	0.291161	1089.72	1633.25	1227.86	769.791	ubiquinone biosynthetic process [GO:0006744]	mitochondrion [GO:0005739]	lipid binding [GO:0008289]
A4H7R0	A4H7R0	Putative dynein heavy chain	LBRM_14_1050					0.58825	0.795028	0.485565	0.697213	0.000182026	0.000168852	0.000190634	0.000179177	0.383567	0.355807	0.401707	0.377564	756.096	915.41	1069.58	1001.44	microtubule-based movement [GO:0007018]	cytoplasm [GO:0005737];dynein complex [GO:0030286];microtubule [GO:0005874]	ATP binding [GO:0005524];ATP-dependent microtubule motor activity, minus-end-directed [GO:0008569]
A4H7R1	A4H7R1	Protein kinase domain-containing protein	LBRM_14_1060	+				0.0255837	0.28064	0.0664843	0.0633933	0.000305873	0.000405088	0.000387696	0.000460984	2.69658	3.57126	3.41793	4.06404	5307.41	9191.59	9136.29	10786.9			ATP binding [GO:0005524];protein kinase activity [GO:0004672]
A4H7R2	A4H7R2	Uncharacterized protein	LBRM_14_1070					0.297682	0.373528	0.210368	0.784854	6.61282e-06	4.36706e-06	5.49933e-06	5.79911e-06	0.143405	0.0947035	0.119258	0.125759	283.68	244.422	316.835	334.473
A4H7R3	A4H7R3	Mannose-P-dolichol utilization defect 1 protein homolog	LBRM_14_1080					0.148011	0.223807	0.42396	0.179367	5.73097e-06	7.21405e-06	7.57377e-06	9.61506e-06	0.196118	0.24687	0.25918	0.329035	386.894	636.04	693.328	872.231		integral component of membrane [GO:0016021]
A4H7R4	A4H7R4	Putative kinesin K39	LBRM_14_1100		+			0.342479	0.0278938	0.087673	0.814278	3.18637e-05	5.79239e-05	4.66128e-05	3.82155e-05	0.133246	0.242223	0.194923	0.159808	261.813	623.853	522.504	423.61	microtubule-based movement [GO:0007018]		ATP binding [GO:0005524];ATP-dependent microtubule motor activity [GO:1990939];microtubule binding [GO:0008017]
A4H7R5;A4H7T4	A4H7R5	Putative kinesin K39	LBRM_14_1120	+		+		0.0069852	0.35424	0.02848	0.0803615	0.00136709	0.00114066	0.00105804	0.0011944	6.11854	5.10515	4.73535	5.34564	12075.1	13149.9	12633.1	14181.3	microtubule-based movement [GO:0007018]		ATP binding [GO:0005524];ATP-dependent microtubule motor activity [GO:1990939];microtubule binding [GO:0008017]
A4H7R6	A4H7R6	Uncharacterized protein	LBRM_14_1130					0.644096	0.367503	0.367416	0.638185	1.58686e-05	1.28764e-05	1.46196e-05	1.60859e-05	0.182096	0.14776	0.167764	0.18459	360.346	382.231	447.688	489.369
A4H7R7	A4H7R7	CSD domain-containing protein	LBRM_14_1140	+				0.0145683	0.972573	0.0417323	0.835305	0.000119329	0.000135546	0.00013826	0.000135555	2.31235	2.62662	2.67918	2.62679	4566.64	6767.6	7146.28	6951.45			nucleic acid binding [GO:0003676]
A4H7R8	A4H7R8	Tub family protein-like protein	LBRM_14_1150					1	0.256196	0.133794	1	1.13193e-06	1.85242e-06	2.41188e-06	5.4653e-06	0.00331969	0.0429577	0.0408654	0.119722	6.33559	110.438	109.705	317.004
A4H7S0;A4HAQ7	A4H7S0	Putative kinesin (EC 3.6.4.4)	LBRM_14_1170					0.0380131	0.19168	0.349528	0.765959	3.68915e-06	6.11543e-06	1.28197e-05	1.73356e-05	0.0314624	0.0521546	0.109331	0.147844	62.3966	135.098	295.07	394.213	microtubule-based movement [GO:0007018]		ATP binding [GO:0005524];ATP-dependent microtubule motor activity [GO:1990939];microtubule binding [GO:0008017]
A4H7S2;A4H7S1	A4H7S2;A4H7S1	Uncharacterized protein	LBRM_14_1190					0.214775	0.877766	0.0991757	0.791781	0.000904894	0.00108831	0.00103937	0.00106868	54.0784	65.0399	62.1149	63.8667	106781	167460	166427	169308
A4H7S3	A4H7S3	Uncharacterized protein	LBRM_14_1200			+	+	0.163391	0.0771329	0.0110561	0.0284786	0.000104843	0.000144956	0.000117587	0.000177596	1.70857	2.36227	1.91625	2.89419	3373.7	6080.12	5126.99	7670.72
A4H7S4	A4H7S4	Uncharacterized protein	LBRM_14_1210					0.290357	0.807672	0.339134	0.801421	6.65645e-06	1.00586e-05	1.05628e-05	8.49779e-06	0.0739566	0.111756	0.117358	0.0944146	144.674	287.77	312.278	250.357
A4H7S5	A4H7S5	Uncharacterized protein	LBRM_14_1220					0.518487	0.621455	0.368462	0.258929	0.000107312	0.000120716	0.000112342	0.000129471	2.79335	3.14225	2.92428	3.37013	5510.61	8070.62	7798.33	8920.9		integral component of membrane [GO:0016021]	catalytic activity [GO:0003824]
A4H7S7	A4H7S7	Uncharacterized protein	LBRM_14_1240					0.0310508	0.618809	0.0547457	0.968083	1.24686e-05	2.61826e-05	3.19423e-05	3.20925e-05	0.286497	0.601608	0.73395	0.737404	567.725	1548.12	1972.66	1971.31	multivesicular body sorting pathway [GO:0071985]	ESCRT II complex [GO:0000814]
A4H7S8	A4H7S8	Uncharacterized protein	LBRM_14_1250					0.215708	0.319371	0.166845	0.859437	6.86005e-06	8.30022e-06	1.00204e-05	1.04437e-05	0.0845385	0.102286	0.123484	0.1287	166.642	262.937	325.747	339.75
A4H7S9	A4H7S9	R3H-assoc domain-containing protein	LBRM_14_1260	+				0.0239819	0.0515934	0.112049	0.815859	6.71846e-06	1.01753e-05	1.55379e-05	1.60544e-05	0.0904039	0.13692	0.209078	0.216028	179.634	352.734	553.902	573.782			nucleic acid binding [GO:0003676]
A4H7T0	A4H7T0	Uncharacterized protein	LBRM_14_1270	+		+		0.00141353	0.797634	0.00236066	0.255733	9.91965e-06	7.57905e-05	6.18355e-05	7.9898e-05	0.0915065	0.699149	0.570417	0.737039	181.595	1801.79	1532.12	1961.11
A4H7T1	A4H7T1	Phosphatidylinositol-3,4,5-trisphosphate 3-phosphatase (EC 3.1.3.67)	LBRM_14_1280					0.071137	0.300993	0.69288	0.435801	8.3145e-06	1.44942e-05	2.74614e-06	3.88952e-06	0.125038	0.217971	0.0412977	0.0584926	244.744	560.075	111.337	156.184		integral component of membrane [GO:0016021]	phosphatidylinositol-3,4,5-trisphosphate 3-phosphatase activity [GO:0016314];protein tyrosine phosphatase activity [GO:0004725]
A4H7T2	A4H7T2	Uncharacterized protein	LBRM_14_1290					0.0338916	0.151458	0.0721918	0.159003	4.13483e-05	3.26112e-05	3.28311e-05	4.22159e-05	1.37174	1.08188	1.08918	1.40052	2708.46	2780.45	2915.19	3709.11
A4H7T3;A4HAQ6	A4H7T3;A4HAQ6	2-Hacid_dh_C domain-containing protein	LBRM_14_1300	+				0.00131579	0.0536968	0.180606	0.0453467	0.00129774	0.00113451	0.00101241	0.000829135	34.9212	30.5288	27.2433	22.3114	68973.1	78530.7	72823.6	59080			NAD binding [GO:0051287]
A4H7T7	A4H7T7	Putative ras-like small GTPases	LBRM_14_1340					0.259995	0.485105	1	0.483875	1.36238e-06	1.11803e-06	1.08703e-06	1.25189e-06	0	0.00974169	0.0118192	0.0136117	0	24.9602	31.6509	36.0575			GTP binding [GO:0005525];GTPase activity [GO:0003924];metal ion binding [GO:0046872]
A4H7T8	A4H7T8	Poly(A) polymerase (EC 2.7.7.19)	LBRM_14_1350					0.403973	0.144878	0.67699	0.453204	6.26655e-05	6.51397e-05	6.91298e-05	7.74691e-05	0.805407	0.837207	0.888489	0.99567	1589.51	2152.72	2377.36	2634.64	mRNA processing [GO:0006397];RNA 3'-end processing [GO:0031123];RNA polyadenylation [GO:0043631]	nucleus [GO:0005634]	ATP binding [GO:0005524];metal ion binding [GO:0046872];polynucleotide adenylyltransferase activity [GO:0004652];RNA binding [GO:0003723]
A4H7T9	A4H7T9	Bifunctional NAD(P)H-hydrate repair enzyme (Nicotinamide nucleotide repair protein) [Includes: ADP-dependent (S)-NAD(P)H-hydrate dehydratase (EC 4.2.1.136) (ADP-dependent NAD(P)HX dehydratase);NAD(P)H-hydrate epimerase (EC 5.1.99.6) (NAD(P)HX epimerase)]	LBRM_14_1360					0.89419	0.603879	0.443234	0.227991	1.9894e-05	2.4688e-05	1.94726e-05	2.97091e-05	0.339152	0.420881	0.331968	0.506481	672.337	1083.53	885.111	1350.92	nicotinamide nucleotide metabolic process [GO:0046496]		ADP-dependent NAD(P)H-hydrate dehydratase activity [GO:0052855];ATP binding [GO:0005524];ATP-dependent NAD(P)H-hydrate dehydratase activity [GO:0047453];metal ion binding [GO:0046872];NADHX epimerase activity [GO:0052856];NADPHX epimerase activity [GO:0052857]
A4H7U1	A4H7U1	FCP1 homology domain-containing protein	LBRM_14_1380	+				0.0247333	0.334108	0.87093	0.154376	7.36202e-05	7.81585e-05	8.40522e-05	9.3428e-05	2.39618	2.54389	2.73572	3.04088	4722.32	6534.72	7298.87	8057.01
A4H7U2	A4H7U2	Uncharacterized protein	LBRM_14_1390					0.526805	0.784329	0.0744073	0.237025	0.00035886	0.000448274	0.000387382	0.000443244	3.54119	4.4235	3.82263	4.37388	6999.29	11394	10250.8	11606.4
A4H7U3	A4H7U3	Uncharacterized protein	LBRM_14_1400					0.920012	0.136467	0.152373	0.857743	2.22641e-06	1.16297e-06	3.25949e-06	3.07528e-06	0.024005	0.0194907	0.0546271	0.0515399	47.5907	50.6357	143.276	137.034
A4H7U4	A4H7U4	Uncharacterized protein	LBRM_14_1410			+		0.0426561	0.37914	0.0248568	0.205561	0.000135819	0.000196031	0.000180989	0.000217182	4.56889	6.59437	6.08838	7.30589	9032.98	16986	16250	19339.9
A4H7U5	A4H7U5	Uncharacterized protein	LBRM_14_1420	+			+	0.00284314	0.208138	0.127797	0.0198596	7.39849e-06	1.29343e-05	3.08513e-05	7.8737e-06	0.33444	0.584682	1.3946	0.355922	657.131	1499.65	3715.37	949.14
A4H7U6	A4H7U6	Uncharacterized protein	LBRM_14_1430					0.101165	0.226276	0.554481	1	7.64012e-05	5.51297e-05	1.77209e-05	1.34938e-05	4.75428	3.43059	1.09144	0.806799	9449.51	8815.04	2960.63	2158.43
A4H7U8	A4H7U8	F420_oxidored domain-containing protein	LBRM_14_1450					0.217452	0.95468	0.494519	0.674687	5.17033e-06	4.73899e-06	3.97293e-06	5.84469e-06	0.0854261	0.0782994	0.0656422	0.0965681	169.277	201.447	175.058	253.077
A4H7V0	A4H7V0	Protein kinase domain-containing protein	LBRM_14_1470					0.817686	0.946589	0.306924	0.730267	1.43571e-06	3.86817e-06	3.67871e-06	2.88532e-06	0.0189733	0.0478367	0.0486152	0.0381303	37.2042	121.416	132.166	99.9833			ATP binding [GO:0005524];protein kinase activity [GO:0004672]
A4H7V1	A4H7V1	Uncharacterized protein	LBRM_14_1480		+			0.951597	0.0171873	0.743596	0.425412	4.0308e-06	3.34423e-06	4.69598e-06	6.63608e-06	0.103689	0.0860274	0.1208	0.170707	205.547	221.061	325.113	452.753
A4H7V2	A4H7V2	Serine hydroxymethyltransferase (EC 2.1.2.1)	SHMT-S LBRM_14_1490					0.318929	0.897789	0.930643	0.355347	0.00013816	0.000138054	0.000170713	0.000135406	2.7145	2.71242	3.35408	2.66041	5349.74	6969.31	8985.9	7052.29	glycine biosynthetic process from serine [GO:0019264];tetrahydrofolate interconversion [GO:0035999]		glycine hydroxymethyltransferase activity [GO:0004372];pyridoxal phosphate binding [GO:0030170]
A4H7V3	A4H7V3	Uncharacterized protein	LBRM_14_1500			+		0.648995	0.111785	0.0100341	0.511135	0.000139915	0.000102312	0.000135973	0.000124001	2.41091	1.76297	2.343	2.13669	4757.81	4532.14	6228.11	5674.46
A4H7V4	A4H7V4	Putative delta-4 fatty acid desaturase	LBRM_14_1510					0.0363641	0.0368897	0.251668	0.655668	2.31336e-05	2.88891e-05	4.03761e-05	4.40539e-05	0.482262	0.602245	0.841713	0.918383	947.729	1552.6	2232.89	2442.53	lipid metabolic process [GO:0006629]	integral component of membrane [GO:0016021]	oxidoreductase activity [GO:0016491]
A4H7V5	A4H7V5	Uncharacterized protein	LBRM_14_1520			+		0.0926529	0.0474593	0.0225227	0.247287	1.03247e-05	2.50303e-05	1.77147e-05	1.0926e-05	0.129162	0.31313	0.221611	0.136684	254.341	808.769	596.879	360.778
A4H7V6	A4H7V6	Inositol-3-phosphate synthase (EC 5.5.1.4)	INO1 LBRM_14_1540					0.0607361	0.188824	0.105696	0.207209	0.000204925	0.000292373	0.000276028	0.000210147	3.51596	5.01635	4.73592	3.60557	6946.8	12875.5	12657.4	9545.19	inositol biosynthetic process [GO:0006021];phospholipid biosynthetic process [GO:0008654]		inositol-3-phosphate synthase activity [GO:0004512]
A4H7V7	A4H7V7	Putative tyrosyl-tRNA synthetase (EC 6.1.1.1)	LBRM_14_1560	+				0.0127668	0.469163	0.429493	0.351511	0.000329556	0.000346931	0.000388949	0.000365716	4.38374	4.61487	5.17378	4.86473	8653.49	11895.9	13793.6	12912.9	tRNA aminoacylation for protein translation [GO:0006418]		ATP binding [GO:0005524];tyrosine-tRNA ligase activity [GO:0004831]
A4H7V8	A4H7V8	Uncharacterized protein	LBRM_14_1570					0.972038	0.930159	0.154647	0.386466	5.21191e-06	3.76921e-06	5.22861e-06	3.88565e-06	0.11348	0.0820678	0.113844	0.0846031	224.502	211.626	303.894	222.58
A4H7V9	A4H7V9	GOLD domain-containing protein	LBRM_14_1580					0.0371984	0.221547	0.0420388	0.242717	2.98073e-05	3.97445e-05	4.16928e-05	3.2455e-05	1.27709	1.70285	1.78632	1.39053	2521.85	4388.06	4776.89	3699.73		integral component of membrane [GO:0016021]
A4H7W0	A4H7W0	Uncharacterized protein	LBRM_14_1590					0.677269	0.0653899	0.0777974	0.413406	7.42497e-05	9.58063e-05	8.06646e-05	6.50723e-05	5.17239	6.67408	5.61926	4.53307	10211.9	17218.2	14981.8	12018.8		integral component of membrane [GO:0016021]
A4H7W2	A4H7W2	Uncharacterized protein	LBRM_14_1610					0.233338	0.19086	0.459291	0.434358	1.34069e-05	1.18797e-05	1.03732e-05	7.22273e-06	0.181577	0.160894	0.140489	0.0978213	356.927	413.656	374.778	260.395
A4H7W3	A4H7W3	Uncharacterized protein	LBRM_14_1620					0.264737	0.696889	0.0545041	0.322205	0.000123377	0.000149118	0.000135815	0.000156855	0.63628	0.769032	0.700428	0.808938	1255.36	1977.29	1864.15	2140.16
A4H7W4	A4H7W4	Uncharacterized protein	LBRM_14_1630					0.0883332	0.662207	0.310459	0.913604	0.00127638	0.0013807	0.00141597	0.00142969	12.1954	13.1921	13.5291	13.6602	24115.9	34013.1	36069.9	36245.8
A4H7W5	A4H7W5	Vac14_Fig4_bd domain-containing protein	LBRM_14_1640					0.0476345	0.204647	0.401936	0.578419	2.04743e-06	2.50064e-06	4.68293e-06	4.04424e-06	0.0207973	0.0333032	0.0623667	0.0538607	40.5829	85.8068	166.458	143.763	phosphatidylinositol biosynthetic process [GO:0006661]	PAS complex [GO:0070772]
A4H7W6	A4H7W6	Mitochondrial pyruvate carrier	LBRM_14_1650					0.0794715	0.255906	0.0623526	0.529576	1.78458e-05	4.02394e-05	3.95275e-05	4.58509e-05	1.14653	2.58525	2.53951	2.94577	2284.67	6643.89	6822.83	7819.94	mitochondrial pyruvate transmembrane transport [GO:0006850]	integral component of membrane [GO:0016021];mitochondrial inner membrane [GO:0005743]
A4H7W7	A4H7W7	Uncharacterized protein	LBRM_14_1660					0.0522615	0.982039	0.973668	0.13891	6.36216e-06	6.44012e-06	2.75594e-06	6.23956e-06	0.111845	0.113215	0.0484483	0.109689	220.117	292.014	130.029	293.184
A4H7W8	A4H7W8	Putative glutathione-S-transferase/glutaredoxin	LBRM_14_1670	+		+		0.0103614	0.497644	0.0292897	0.124102	0.000148758	0.000216106	0.000259991	0.000204017	4.22561	6.13867	7.38528	5.79527	8362.29	15803.8	19789.1	15355.8		integral component of membrane [GO:0016021]	prostaglandin-E synthase activity [GO:0050220];protein disulfide oxidoreductase activity [GO:0015035];transferase activity [GO:0016740]
A4H7W9	A4H7W9	Putative inositol 5'-phosphatase	LBRM_14_1680	+		+		0.0012987	0.189063	0.00916226	0.724912	5.32463e-06	1.16441e-05	1.44928e-05	1.59603e-05	0.057149	0.124975	0.155551	0.171301	112.533	321.687	413.747	455.965			phosphatase activity [GO:0016791]
A4H7X3	A4H7X3	ATP diphosphohydrolase (EC 3.6.1.5)	LBRM_15_0030			+		0.0477971	0.0573425	0.0156788	0.249468	7.79815e-07	3.67653e-06	2.91164e-06	1.14656e-06	0.0163521	0.0770938	0.0610547	0.0163778	31.9269	197.978	163.511	44.0868		integral component of membrane [GO:0016021]	8-oxo-dGTP phosphohydrolase activity [GO:0102490];ATP binding [GO:0005524];dATP phosphohydrolase activity [GO:0102485];dCTP phosphohydrolase activity [GO:0102486];dGTP phosphohydrolase activity [GO:0102491];dTTP phosphohydrolase activity [GO:0102488];dUTP phosphohydrolase activity [GO:0102487];GTP phosphohydrolase activity [GO:0102489]
A4H7X4	A4H7X4	Uncharacterized protein	LBRM_15_0040					0.127984	0.0895968	0.223532	0.0946044	0.000239778	0.000266931	0.00027396	0.00022792	6.32643	7.04286	7.22832	6.01355	12451.7	18146.2	19327	15958.9
A4H7X5	A4H7X5	NADH-cytochrome b5 reductase (EC 1.6.2.2)	LBRM_15_0050					0.467068	0.049467	0.231184	0.166656	0.000149038	0.000122222	0.000162751	0.000200299	4.82825	3.95951	5.2725	6.4889	9537.35	10158.1	14041.7	17206.7			cytochrome-b5 reductase activity, acting on NAD(P)H [GO:0004128]
A4H7X6	A4H7X6	MIF4G domain-containing protein	LBRM_15_0060	+		+		0.0100656	1	0.0211294	0.0935532	7.31961e-06	1.33139e-06	1.2841e-05	5.3883e-06	0.0640106	0.0107922	0.112295	0.0426934	126.461	27.3272	299.588	111.88			RNA binding [GO:0003723]
A4H7X7	A4H7X7	Uncharacterized protein	LBRM_15_0070					1	0.190796	1	0.969126	1.92697e-06	7.56009e-07	1.5105e-06	1.37873e-06	0.00327992	0	0.0115995	0.0276326	6.35218	0	32.0655	73.2189
A4H7X8	A4H7X8	Uncharacterized protein	LBRM_15_0080					0.119366	0.200918	0.184851	0.389673	2.84816e-05	3.54358e-05	3.6668e-05	4.08997e-05	0.773537	0.962407	0.995871	1.1108	1523.16	2482.03	2670.43	2941.56
A4H7X9	A4H7X9	Putative heat shock protein HslVU, ATPase subunit HslU	LBRM_15_0090					0.505801	0.648422	0.880582	0.988824	0.000384749	0.000378662	0.000399851	0.000404089	7.57544	7.4556	7.87278	7.95623	14957.7	19186	21020.9	21125.1		HslUV protease complex [GO:0009376]	ATP binding [GO:0005524];ATPase activity [GO:0016887];peptidase activity [GO:0008233]
A4H7Y0	A4H7Y0	Uncharacterized protein	LBRM_15_0100					0.873252	0.0532957	0.140726	0.940088	1.01893e-05	2.57876e-05	1.09696e-05	8.36284e-06	0.163923	0.414865	0.176477	0.134539	322.377	1074.53	460.06	354.588			flavin adenine dinucleotide binding [GO:0050660];N,N-dimethylaniline monooxygenase activity [GO:0004499];NADP binding [GO:0050661]
A4H7Y1	A4H7Y1	Uncharacterized protein	LBRM_15_0110					0.419113	0.057762	0.947138	0.281912	2.11071e-05	2.04753e-05	2.60283e-05	3.70607e-05	0.247182	0.239783	0.304813	0.434012	490.676	617.548	817.851	1156.27
A4H7Y2	A4H7Y2	Putative mitochondrial carrier protein	LBRM_15_0120	+				0.0295502	0.865295	0.0544829	0.859319	2.15039e-05	1.19431e-05	1.09792e-05	1.13486e-05	0.609573	0.338551	0.311229	0.321701	1206.57	870.795	834.386	853.128	transmembrane transport [GO:0055085]	integral component of membrane [GO:0016021]
A4H7Y3	A4H7Y3	Putative ATP-dependent RNA helicase	LBRM_15_0130					0.339249	0.185989	0.277923	0.291491	8.85319e-05	0.000100546	9.79505e-05	8.31128e-05	1.15548	1.31228	1.27841	1.08475	2273.41	3374.64	3401.36	2885.82			ATP binding [GO:0005524];helicase activity [GO:0004386];hydrolase activity [GO:0016787];nucleic acid binding [GO:0003676]
A4H7Y6	A4H7Y6	PPM-type phosphatase domain-containing protein	LBRM_15_0160					0.267643	0.682544	0.474597	0.647836	0.000282585	0.000251169	0.000245771	0.000231018	6.35522	5.64869	5.5273	5.19549	12546	14501.4	14720.6	13759.2			protein serine/threonine phosphatase activity [GO:0004722]
A4H7Y7	A4H7Y7	Putative serine/threonine-protein kinase (EC 2.7.11.1)	LBRM_15_0170					0.784683	0.437703	0.998978	0.347085	3.00312e-06	2.92072e-06	2.54452e-06	3.63092e-06	0.0347194	0.0337667	0.0294174	0.0419774	68.7002	86.72	79.9336	111.143			ATP binding [GO:0005524];protein serine kinase activity [GO:0106310];protein threonine kinase activity [GO:0106311]
A4H7Y9	A4H7Y9	Cytochrome b5 heme-binding domain-containing protein	LBRM_15_0190					0.120204	0.836405	0.0629495	0.931048	9.1058e-06	1.55199e-05	1.3688e-05	1.61918e-05	0.495312	0.844207	0.744559	0.880757	982.452	2174.28	1994.34	2308.69		integral component of membrane [GO:0016021]
A4H7Z0	A4H7Z0	Uncharacterized protein	LBRM_15_0200					0.291026	0.133163	0.300191	0.292148	1.77449e-05	2.29782e-05	2.44034e-05	1.70551e-05	0.566621	0.733729	0.779237	0.544596	1116.22	1889.94	2074.92	1448.92		integral component of membrane [GO:0016021]
A4H7Z2	A4H7Z2	Uncharacterized protein	LBRM_15_0220					1	0.101269	1	0.0805471	1.37041e-06	1.72638e-06	9.77361e-07	2.82213e-06	0.0125774	0.0220344	0.0153584	0.0501364	25.6238	56.6013	39.7696	133.229
A4H7Z3	A4H7Z3	Serine/threonine-protein phosphatase (EC 3.1.3.16)	LBRM_15_0230	+				0.00567045	0.872058	0.160672	0.148333	1.52625e-06	7.15892e-06	8.55e-06	3.85823e-06	0.0359465	0.168608	0.201371	0.0908695	70.919	427.347	533.406	241.69			protein serine phosphatase activity [GO:0106306];protein threonine phosphatase activity [GO:0106307]
A4H7Z4	A4H7Z4	Uncharacterized protein	LBRM_15_0240					0.413455	0.82709	0.317893	0.93113	5.3268e-06	7.62159e-06	8.79402e-06	8.38293e-06	0.181604	0.259839	0.299809	0.285795	360.275	671.72	806.309	762.308
A4H7Z5	A4H7Z5	Guanine nucleotide-binding protein subunit beta-like protein	LBRM_15_0250					0.803294	0.832432	0.999251	0.858428	6.12245e-06	3.05456e-06	2.81605e-06	2.95823e-06	0.155538	0.0797097	0.0734857	0.077196	298.665	205.503	193.833	205.129		ribosome [GO:0005840]
A4H7Z6	A4H7Z6	Lysine--tRNA ligase (EC 6.1.1.6) (Lysyl-tRNA synthetase)	LBRM_15_0260			+		0.0307892	0.089447	0.0142736	0.527365	0.00038731	0.00051683	0.000501543	0.000472311	5.77635	7.70802	7.48002	7.04405	11430.8	19846.6	20017	18658	lysyl-tRNA aminoacylation [GO:0006430]	cytoplasm [GO:0005737]	ATP binding [GO:0005524];lysine-tRNA ligase activity [GO:0004824];nucleic acid binding [GO:0003676]
A4H7Z7	A4H7Z7	Putative sterol carrier protein	LBRM_15_0270	+				0.0134289	0.388744	0.233094	0.433943	1.24723e-05	7.00705e-06	6.59314e-06	1.21604e-05	0.332853	0.187	0.175953	0.324528	656.885	477.681	469.479	861.473			transferase activity, transferring acyl groups [GO:0016746]
A4H7Z8	A4H7Z8	Uncharacterized protein	LBRM_15_0280		+		+	0.0382251	0.0232304	0.0722042	0.02875	0.000115001	0.000137472	0.000136886	0.000184039	0.562739	0.672697	0.669832	0.900565	1111.48	1734.21	1789.83	2387.23
A4H7Z9	A4H7Z9	Uncharacterized protein	LBRM_15_0290					0.78671	0.255899	0.776768	0.43047	5.90704e-05	6.17014e-05	6.37939e-05	5.02503e-05	1.1354	1.18597	1.22619	0.965868	2246.39	3061.43	3256.15	2552.06
A4H800	A4H800	Putative replication Factor A 28 kDa subunit	LBRM_15_0300					0.318275	0.727442	0.300051	0.866888	0.000129964	0.000148079	0.000142982	0.000139558	6.52626	7.43593	7.17996	7.00804	12885.2	19163.2	19147.6	18534			nucleic acid binding [GO:0003676]
A4H801	A4H801	Putative ribonucleoprotein p18, mitochondrial	LBRM_15_0310 LBRM_15_0320	+		+		0.00770566	0.144849	0.0278577	0.213657	0.00169826	0.00101661	0.00114119	0.0013992	79.5029	47.5921	53.4239	65.5025	156934	122340	142611	173306
A4H803	A4H803	Uncharacterized protein	LBRM_15_0330					0.0468218	0.156363	0.139051	0.121076	4.10208e-06	1.66385e-06	1.00128e-06	2.51387e-06	0.0473479	0.0192049	0.0103901	0.0290161	92.6389	49.5549	27.8515	76.5137
A4H804	A4H804	Ecotin-like protein 1 (Inhibitor of serine peptidase 1) (LbISP1)	ISP1 LbrM15_V2.0340 LbrM_15_0340		+			0.234535	0.00321429	0.866733	0.290785	6.94868e-05	6.8871e-05	8.21095e-05	9.69581e-05	4.2126	4.17527	4.97785	5.87804	8312.24	10757	13299.7	15590.8			serine-type endopeptidase inhibitor activity [GO:0004867]
A4H806;A4H807	A4H806	Putative ecotin	LBRM_15_0360					0.334626	0.780521	0.965505	0.700774	1.16453e-05	1.19582e-05	1.59171e-05	1.30686e-05	0.144632	0.148518	0.197686	0.162309	285.539	382.745	527.481	431.681		integral component of membrane [GO:0016021]	hydrolase activity [GO:0016787]
A4H810	A4H810	PseudoU_synth_2 domain-containing protein	LBRM_15_0400					0.993389	0.10108	0.259719	0.669569	1.01187e-05	1.61499e-05	8.36981e-06	9.72436e-06	0.0931979	0.148748	0.0770898	0.089566	185.552	381.911	205.893	237.344	pseudouridine synthesis [GO:0001522]		pseudouridine synthase activity [GO:0009982];RNA binding [GO:0003723]
A4H811	A4H811	Asparaginase (EC 3.5.1.1)	LBRM_15_0410					0.385996	0.174502	0.800898	0.699727	1.55153e-05	1.53922e-05	2.3454e-05	2.52957e-05	0.364773	0.361881	0.551418	0.594717	720.627	936.089	1466.62	1578.03			asparaginase activity [GO:0004067]
A4H812	A4H812	Uncharacterized protein	LBRM_15_0420			+		0.0907804	0.0482609	0.0207101	0.17813	6.06945e-06	3.7675e-06	4.63688e-06	6.79282e-06	0.109302	0.0678475	0.0835038	0.122329	216.358	174.771	223.085	324.623
A4H813	A4H813	Uncharacterized protein	LBRM_15_0430					0.179322	0.136406	0.213356	0.668138	3.34045e-05	4.20885e-05	4.53554e-05	4.89264e-05	0.429419	0.541053	0.58305	0.628954	842.454	1393.98	1564.74	1666.97
A4H814	A4H814	Uncharacterized protein	LBRM_15_0440	+		+		0.0089507	0.738459	0.0134929	0.624068	3.46319e-06	1.24786e-05	1.35277e-05	1.19609e-05	0.230695	0.831244	0.901127	0.796755	450.489	2141.71	2404.96	2113.53		integral component of membrane [GO:0016021]
A4H815	A4H815	Uncharacterized protein	LBRM_15_0450					0.0689384	0.398874	0.0384031	0.877525	1.01922e-05	1.67615e-05	1.4838e-05	1.45307e-05	0.318358	0.523551	0.463471	0.453873	630.223	1348.64	1235.98	1198.88
A4H816	A4H816	Uncharacterized protein (Fragment)	LBRM_15_0460					0.168331	0.929951	0.09398	0.858687	6.9088e-05	5.47711e-05	6.01767e-05	6.77909e-05	0.303872	0.240901	0.264677	0.298167	598.58	621.051	707.909	786.601
A4H817	A4H817	Uncharacterized protein	LBRM_15_0470		+			0.170249	0	0.745534	0.0311338	0.000323247	0.000324098	0.000440979	0.000574273	3.27395	3.28257	4.46638	5.81642	6469.26	8452.92	11952.2	15432.9
A4H818	A4H818	Uncharacterized protein	LBRM_15_0480	+				0.0298031	0.0492573	0.788453	0.260089	6.10758e-06	6.59286e-06	1.10482e-05	1.95453e-05	0.0262767	0.0283646	0.0475329	0.0840902	52.0252	72.8065	126.991	221.584
A4H819	A4H819	Uncharacterized protein	LBRM_15_0490					1	0.855361	1	0.638195	1.10001e-06	9.51669e-07	1.24279e-06	9.80724e-07	0.0130739	0.00439689	0.0131133	0.0130227	25.6747	11.1443	34.8864	34.3887
A4H820	A4H820	Katanin-like protein (Fragment)	LBRM_15_0500					0.374888	0.0795901	0.633006	0.719345	6.2009e-06	6.70474e-06	8.28687e-06	8.87663e-06	0.0609928	0.0659487	0.0815108	0.0873117	120.96	169.923	216.952	231.276			ATP binding [GO:0005524];ATPase activity [GO:0016887]
A4H821	A4H821	Uncharacterized protein	LBRM_15_0510					0.295302	0.221401	0.427784	0.0597043	4.10183e-06	5.62722e-06	5.43048e-06	8.30012e-06	0.0251142	0.0381848	0.0368498	0.0563223	50.3139	98.6383	98.7629	149.709
A4H822	A4H822	Uncharacterized protein	LBRM_15_0530					0.0439616	0.0400127	0.220126	0.118393	1.18298e-05	1.64205e-05	2.03982e-05	3.16432e-05	0.236114	0.327741	0.407133	0.631577	467.072	840.235	1093.97	1674.52
A4H823	A4H823	Ecotin-like protein 2	LbrM15_V2.0540 LbrM_15_0540					0.565526	0.722274	0.420134	0.835355	9.85817e-05	8.98356e-05	0.00010605	0.000102486	5.71621	5.20906	6.14926	5.94261	11300.3	13410.5	16342	15865.2			serine-type endopeptidase inhibitor activity [GO:0004867]
A4H824	A4H824	Ecotin-like protein 3	LbrM15_V2.0550 LbrM_15_0550	+	+			0.00673536	0.0186709	0.398855	0.779521	8.3873e-06	9.83495e-06	1.76433e-05	1.85659e-05	0.24292	0.284848	0.511001	0.537723	479.7	733.07	1361.15	1430.05			serine-type endopeptidase inhibitor activity [GO:0004867]
A4H826	A4H826	Uncharacterized protein	LBRM_15_0570					0.0977918	0.186946	0.800318	0.599639	0.000340343	0.000349204	0.000391815	0.000427999	4.52711	4.64497	5.21176	5.69306	8952.26	11976.1	13907.1	15050.8	cilium movement [GO:0003341];outer dynein arm assembly [GO:0036158]	cilium [GO:0005929]
A4H828	A4H828	Uncharacterized protein	LBRM_15_0590					1	0.198672	1	0.428499	1.10505e-06	1.03757e-06	1.9153e-06	1.55354e-05	0	0.0121441	0.0239746	0.238926	0	31.1302	62.9243	619.999
A4H830	A4H830	Uncharacterized protein	LBRM_15_0610		+			0.0535566	0.00418605	0.418514	0.768433	9.00591e-05	8.3378e-05	0.000116718	0.000111721	2.44082	2.25975	3.16335	3.02791	4804.58	5818.58	8418.35	8021.71	signal peptide processing [GO:0006465]	integral component of membrane [GO:0016021];signal peptidase complex [GO:0005787]
A4H831	A4H831	Uncharacterized protein	LBRM_15_0620					0.13301	0.0461565	0.699284	0.577738	3.66092e-05	3.31677e-05	4.85904e-05	5.21145e-05	1.41523	1.28219	1.8784	2.01463	2779.31	3302.97	5012.8	5344.18
A4H832	A4H832	Uncharacterized protein	LBRM_15_0630					0.698832	0.66216	0.997505	0.856687	1.11035e-06	1.35147e-06	1.04137e-06	8.1252e-07	0.0062627	0.000493394	0	0.00458287	12.2569	1.29397	0	12.1249
A4H833	A4H833	Uncharacterized protein	LBRM_15_0640		+			0.51013	0.0169877	0.43139	0.0466542	1.31107e-05	1.03465e-05	1.47752e-05	3.00173e-05	0.102162	0.0806223	0.115132	0.233902	200.659	208.036	305.348	623.352		integral component of membrane [GO:0016021]
A4H834	A4H834	CRAL-TRIO domain-containing protein	LBRM_15_0650					0.382234	0.0792158	0.0420759	0.838506	0.000152319	0.000207009	0.000161494	0.000163629	2.62388	3.56599	2.78193	2.81871	5186.9	9167.43	7437.06	7480.21
A4H835	A4H835	Uncharacterized protein	LBRM_15_0660					0.279063	0.0765142	0.685508	0.362772	1.96056e-05	2.09154e-05	2.392e-05	2.76912e-05	0.394565	0.420926	0.481394	0.55729	782.321	1085.52	1282.49	1475.03
A4H836	A4H836	Uncharacterized protein	LBRM_15_0670					0.59279	0.0474223	0.505768	0.138487	4.46334e-05	3.89977e-05	4.00947e-05	6.11098e-05	0.45784	0.40003	0.411282	0.626851	903.015	1032.13	1104.84	1662.61
A4H837	A4H837	Uncharacterized protein	LBRM_15_0680					0.0896007	0.137483	0.478597	0.398394	1.98989e-05	2.28153e-05	2.68529e-05	3.29349e-05	0.181946	0.208613	0.24553	0.301141	359.655	537.43	655.509	801.977
A4H838	A4H838	Uncharacterized protein	LBRM_15_0690					0.741128	0.260101	0.581047	0.381142	2.21692e-05	2.37532e-05	2.30508e-05	2.58411e-05	0.913705	0.978986	0.950041	1.06504	1813.75	2523.14	2535.67	2828.44
A4H839	A4H839	Uncharacterized protein	LBRM_15_0700					0.816881	0.124244	0.0355827	0.761996	0.000107728	0.000207177	0.000103236	0.000121723	1.99372	3.83419	1.91057	2.25272	3947.92	9859.55	5083.26	5951.77			nucleotide binding [GO:0000166]
A4H840	A4H840	Uncharacterized protein	LBRM_15_0710					0.949832	0.174828	0.112874	0.729559	7.21213e-06	4.74507e-06	7.45645e-06	9.20113e-06	0.0642786	0.0422908	0.0664561	0.0820059	126.447	108.819	177.29	219.247
A4H843	A4H843	Peroxisomal membrane protein PEX16	LBRM_15_0740					0.140313	0.60534	0.0651912	0.153354	6.24308e-05	8.62992e-05	7.64842e-05	9.15915e-05	1.02718	1.41988	1.2584	1.50696	2036.74	3656.07	3356.95	3995.63	peroxisome organization [GO:0007031]	integral component of membrane [GO:0016021];peroxisomal membrane [GO:0005778]
A4H844	A4H844	Uncharacterized protein	LBRM_15_0750					0.20355	0.100322	0.297818	0.186625	8.8724e-05	0.000102733	0.000110631	0.000192411	0.398652	0.461598	0.497084	0.864538	788.61	1187.13	1334.12	2273.63
A4H845	A4H845	Uncharacterized protein	LBRM_15_0760	+	+			0.0269773	0.006	0.0779824	0.238662	5.90991e-05	4.89052e-05	2.27119e-05	1.02884e-05	0.265736	0.219899	0.102123	0.0462611	524	566.628	273.302	123.338
A4H846	A4H846	Uncharacterized protein	LBRM_15_0770		+	+		0.035431	0	0.00173913	0.36593	7.14737e-05	0.000192112	0.000129832	9.74632e-05	0.98942	2.65943	1.79728	1.34919	1948.37	6844.07	4791.68	3572.18
A4H848	A4H848	Protein kinase domain-containing protein	LBRM_15_0790					0.0585067	0.18526	0.801943	0.262101	0.000108921	0.000115753	0.000129484	0.000147551	1.45458	1.54582	1.7292	1.97047	2869.03	3993.03	4619.01	5232.86			ATP binding [GO:0005524];protein kinase activity [GO:0004672]
A4H849	A4H849	Uncharacterized protein	LBRM_15_0800					1	0.886415	1	0.627279	2.53094e-05	1.58395e-05	2.07371e-05	5.47998e-06	1.48229	0.929454	1.2254	0.326636	2953.97	2376.74	3265.76	867.07		integral component of membrane [GO:0016021]
A4H852	A4H852	Uncharacterized protein	LBRM_15_0830					0.507956	0.0519356	0.552255	0.101756	7.57833e-06	3.35374e-06	3.42463e-06	7.96577e-06	0.187806	0.083112	0.0848688	0.197407	368.562	214.838	227.807	523.954
A4H854	A4H854	Uncharacterized protein	LBRM_15_0850					0.396105	0.510518	0.0319782	0.109538	7.42733e-05	0.000101445	7.88524e-05	9.40813e-05	0.650847	0.888944	0.690972	0.824421	1284.84	2291.51	1845.14	2182.19	small GTPase mediated signal transduction [GO:0007264]		GDP-dissociation inhibitor activity [GO:0005092]
A4H856	A4H856	Uncharacterized protein	LBRM_15_0870					1	0.702916	0.645272	0.739817	1.36424e-06	2.37684e-06	1.1967e-06	1.5049e-06	0.0127735	0.0255927	0.0111285	0.016204	24.9845	66.2662	30.3104	42.7544
A4H858	A4H858	Uncharacterized protein	LBRM_15_0890					1	0.0828801	1	0.936112	2.26668e-06	1.22523e-06	1.65504e-06	1.61449e-06	0.0264335	0.00798519	0	0.0490026	50.4481	20.838	0	130.14
A4H860	A4H860	Putative myo-inositol-1 phosphatase (EC 3.1.3.25)	LBRM_15_0910					0.54004	0.337425	0.0353468	0.195164	6.21477e-06	1.46979e-05	7.02155e-06	1.08629e-05	0.14187	0.335523	0.160287	0.247978	279.573	866.067	430.545	656.947	inositol phosphate dephosphorylation [GO:0046855]		inositol monophosphate 1-phosphatase activity [GO:0008934];inositol monophosphate 3-phosphatase activity [GO:0052832];inositol monophosphate 4-phosphatase activity [GO:0052833]
A4H861;A4HLY8	A4H861;A4HLY8	Ubiquitin-conjugating enzyme	LBRM_15_0920					0.338976	0.947455	0.300143	0.940688	2.43399e-05	3.29895e-05	3.4872e-05	3.19455e-05	0.929465	1.25977	1.33165	1.2199	1831.93	3234.52	3518.72	3218.14			ATP binding [GO:0005524];transferase activity [GO:0016740]
A4H862	A4H862	Putative ABC transporter	LBRM_15_0930					0.27826	0.564439	0.284377	0.676893	0.000109171	0.000128924	0.000130354	0.000141709	1.29396	1.52808	1.54503	1.67962	2550.28	3943.58	4128.76	4443.84		integral component of membrane [GO:0016021]	ATP binding [GO:0005524];ATPase-coupled transmembrane transporter activity [GO:0042626]
A4H863	A4H863	Uncharacterized protein	LBRM_15_0940					0.0591626	0.567505	0.247276	0.399378	5.82035e-06	7.89909e-06	8.24603e-06	6.60235e-06	0.102	0.13843	0.14451	0.115705	201.586	357.324	384.138	308.718
A4H865	A4H865	Uncharacterized protein	LBRM_15_0960					0.934164	0.224193	0.500585	0.0597107	1.61039e-05	1.87391e-05	1.52096e-05	2.43036e-05	0.170262	0.198123	0.160807	0.256955	336.736	510.185	430.899	678.74
A4H866	A4H866	Calmodulin-like protein	LBRM_15_0970		+			0.076344	0.0267818	0.960011	0.0635122	9.94647e-05	9.98771e-05	0.000129663	0.00017323	4.88746	4.90773	6.37133	8.51213	9682.47	12592.8	17038.4	22564.3			calcium ion binding [GO:0005509]
A4H867	A4H867	Uncharacterized protein	LBRM_15_0980					0.270119	0.496221	0.460354	0.199635	6.40057e-06	2.40776e-06	1.92768e-06	3.13026e-06	0.0482613	0.0181549	0.00667041	0.0236027	94.3265	46.7539	17.9533	62.612
A4H868	A4H868	Putative 40S ribosomal protein S3	LBRM_15_0990					0.0453083	0.961035	0.601468	0.0590954	0.0025906	0.00244694	0.00215813	0.00242429	105.86	99.9895	88.1878	99.0637	208798	257862	235596	262606	translation [GO:0006412]	small ribosomal subunit [GO:0015935]	RNA binding [GO:0003723];structural constituent of ribosome [GO:0003735]
A4H869	A4H869	Sulfhydryl oxidase (EC 1.8.3.2)	LBRM_15_1000					0.0971909	0.184008	0.217366	0.0352615	2.05525e-05	1.30585e-05	1.42542e-05	2.14175e-05	0.597093	0.379376	0.414113	0.622222	1176.85	980.364	1105.34	1650.9			flavin-linked sulfhydryl oxidase activity [GO:0016971]
A4H870	A4H870	Ubiquitin-like modifier-activating enzyme 5	LBRM_15_1010	+		+	+	0.001152	0.0373744	0.0140117	0.0115556	8.06967e-05	0.000540913	0.000270415	0.000111104	1.82891	12.2592	6.12867	2.51806	3622.54	31208	16339.6	6664.43			metal ion binding [GO:0046872];ubiquitin-like modifier activating enzyme activity [GO:0008641]
A4H871	A4H871	Uncharacterized protein	LBRM_15_1020					0.140429	1	0.182549	1	2.44013e-06	1.57461e-06	1.56935e-06	1.22791e-06	0.0343061	0.0180822	0.00363359	0.00809107	67.3146	46.3657	9.92689	21.9823	DNA damage checkpoint [GO:0000077]	checkpoint clamp complex [GO:0030896]
A4H872	A4H872	Putative succinate dehydrogenase	LBRM_15_1030	+		+		0.0269992	0.331655	0.0298818	0.663976	0.000147623	0.000208387	0.000219639	0.000235359	6.96662	9.83418	10.3652	11.1071	13781.8	25339.6	27513.7	29476.8			iron-sulfur cluster binding [GO:0051536]
A4H874	A4H874	NAD-specific glutamate dehydrogenase (EC 1.4.1.2)	GDH LBRM_15_1050					0.281167	0.810532	0.297819	0.927888	0.00183124	0.00195883	0.00190527	0.00192109	15.8914	16.9986	16.5338	16.6711	31383	43816.9	44141.2	44161.7	glutamate catabolic process to 2-oxoglutarate [GO:0019551]		glutamate dehydrogenase (NAD+) activity [GO:0004352]
A4H875	A4H875	Putative solanesyl-diphosphate synthase (EC 2.5.1.-)	LBRM_15_1060					0.85056	0.815519	0.50509	0.226544	2.49003e-05	2.88567e-05	2.3385e-05	2.71624e-05	0.632517	0.733016	0.594025	0.689979	1254.96	1881.38	1588.89	1829.76	isoprenoid biosynthetic process [GO:0008299]		transferase activity [GO:0016740]
A4H876	A4H876	SKIP_SNW domain-containing protein	LBRM_15_1070					0.630181	0.140113	0.108042	0.0841316	2.23509e-05	3.24293e-05	2.36263e-05	2.77002e-05	0.495277	0.718606	0.52354	0.613815	981.415	1852.89	1397.44	1629.09	mRNA splicing, via spliceosome [GO:0000398]	spliceosomal complex [GO:0005681]
A4H877	A4H877	TRYP1 protein	TRYP1 LBRM_15_1080					0.103271	0.109851	0.0313798	0.292022	0.00271747	0.00245578	0.00246849	0.0022631	120.76	109.131	109.696	100.569	238541	281065	293309	266788			peroxidase activity [GO:0004601];peroxiredoxin activity [GO:0051920]
A4H879	A4H879	Tryparedoxin peroxidase	LBRM_15_1100		+			0.0321326	0.0108261	0.412418	0.448886	0.000569747	0.000500087	0.000323358	0.000258323	25.2413	22.1552	14.3256	11.4444	49816.9	57155.1	38149.3	30371.9			peroxidase activity [GO:0004601];peroxiredoxin activity [GO:0051920]
A4H880	A4H880	TFIIB-type domain-containing protein	LBRM_15_1110					0.621465	0.564407	0.885671	0.527519	0.000169517	0.000173942	0.000190226	0.000154707	3.64238	3.73747	4.08736	3.32417	7203.11	9639.15	10906.8	8766.96			metal ion binding [GO:0046872]
A4H881	A4H881	Uncharacterized protein	LBRM_15_1120					0.0993943	0.265564	0.106078	0.339484	1.72852e-05	1.22317e-05	1.12333e-05	1.43728e-05	0.0501112	0.0354606	0.0325663	0.041668	98.3593	91.422	87.2485	110.624
A4H882	A4H882	Cyclic nucleotide-binding domain-containing protein	LBRM_15_1130	+				0.00814206	0.795215	0.0377299	0.234135	7.75707e-05	8.83949e-05	9.39661e-05	8.92206e-05	0.647983	0.738402	0.784942	0.745299	1280.71	1902.15	2094.69	1976.11
A4H883	A4H883	Uncharacterized protein	LBRM_15_1140					0.0416667	0.204004	0.0472173	0.366663	2.62497e-05	5.11507e-05	4.42429e-05	3.69434e-05	0.0891949	0.173807	0.150335	0.125532	177.472	448.467	402.541	333.029	ion transport [GO:0006811];phosphorelay signal transduction system [GO:0000160];regulation of transcription, DNA-templated [GO:0006355]		ATP binding [GO:0005524];cGMP binding [GO:0030553];protein kinase activity [GO:0004672]
A4H884	A4H884	60S acidic ribosomal protein P2	LBRM_15_1150	+				0.0203768	0.0774216	0.0331525	0.088573	0.00128763	0.00103722	0.000977133	0.00117532	115.722	93.2166	87.8164	105.628	228479	240094	234027	280334	cytoplasmic translational elongation [GO:0002182]	cytosolic large ribosomal subunit [GO:0022625]	structural constituent of ribosome [GO:0003735]
A4H885	A4H885	Putative inositol/phosphatidylinositol phosphatase	LBRM_15_1160					0.185031	0.112331	0.407569	0.0403008	2.41072e-05	2.93356e-05	2.79791e-05	4.20579e-05	0.277413	0.337578	0.321969	0.48398	548.361	871.257	861.757	1282.54	phosphatidylinositol dephosphorylation [GO:0046856];signal transduction [GO:0007165]	early endosome membrane [GO:0031901];phagocytic vesicle membrane [GO:0030670]	hydrolase activity [GO:0016787]
A4H886	A4H886	Uncharacterized protein	LBRM_15_1170					0.209541	0.352413	0.460301	0.0315882	1.61219e-05	1.84905e-05	1.29437e-05	2.11553e-05	0.265657	0.304686	0.213287	0.348597	522.081	783.921	568.583	925.807	protein folding [GO:0006457]		Hsp70 protein binding [GO:0030544];metal ion binding [GO:0046872];unfolded protein binding [GO:0051082]
A4H887	A4H887	Ubiquitin-fold modifier-conjugating enzyme 1	LBRM_15_1190					0.0971953	0.203728	0.385832	0.425558	2.098e-05	1.49353e-05	1.15117e-05	9.26048e-06	1.06433	0.757676	0.583993	0.46979	2110.17	1945.6	1559.43	1247.89	protein ufmylation [GO:0071569]		UFM1 conjugating enzyme activity [GO:0061657]
A4H890	A4H890	Uncharacterized protein	LBRM_15_1220					1	0.897236	0.683078	1	1.56567e-06	1.90563e-06	2.16868e-06	1.78649e-06	0	0.00960934	0.00901645	0.00222639	0	24.8748	23.8798	5.7327
A4H891	A4H891	DNA topoisomerase 2 (EC 5.6.2.2)	LBRM_15_1230		+			0.10152	0.0246584	0.0406484	0.070995	0.000153946	0.00020702	0.00018062	0.000153469	1.10602	1.48733	1.29766	1.10259	2177.75	3826.22	3472.33	2923.43	DNA topological change [GO:0006265]		ATP binding [GO:0005524];DNA binding [GO:0003677];DNA topoisomerase type II (double strand cut, ATP-hydrolyzing) activity [GO:0003918];metal ion binding [GO:0046872]
A4H892	A4H892	Putative ubiquitin hydrolase	LBRM_15_1240			+		0.473792	0.789982	0.0121123	0.261901	8.2556e-05	9.89135e-05	8.80143e-05	0.000101085	0.579259	0.694033	0.617557	0.709269	1142.87	1787.54	1648.43	1877.98	protein deubiquitination [GO:0016579];ubiquitin-dependent protein catabolic process [GO:0006511]		thiol-dependent deubiquitinase [GO:0004843]
A4H893	A4H893	Phosphodiesterase (EC 3.1.4.-)	LBRM_15_1250					0.672156	0.161951	0.0633119	0.930242	0.000151594	0.000122137	0.000158532	0.000156762	1.46314	1.17882	1.5301	1.51302	2891.36	3040.16	4078.99	4014.17	signal transduction [GO:0007165]		3',5'-cyclic-nucleotide phosphodiesterase activity [GO:0004114];metal ion binding [GO:0046872]
A4H894	A4H894	MGT1 protein	MGT1 LBRM_15_1260					0.929319	0.127249	0.354788	0.639686	3.82795e-05	4.52756e-05	3.81865e-05	3.40522e-05	0.417538	0.493849	0.416525	0.371429	826.811	1270.67	1105.96	980.412		integral component of membrane [GO:0016021]	metal ion transmembrane transporter activity [GO:0046873]
A4H895	A4H895	MIF4G domain-containing protein	LBRM_15_1270					0.960247	0.834822	0.40247	0.577773	0.000147851	0.000162939	0.000151668	0.000165303	0.92367	1.01793	0.947512	1.0327	1829.73	2622.36	2539.64	2740.76			RNA binding [GO:0003723]
A4H896	A4H896	Putative actin-like protein (Fragment)	LBRM_15_1280					0.0543364	0.833373	0.0846457	0.709518	1.55642e-05	5.97369e-06	5.00037e-06	8.73657e-06	2.52461	0.918254	0.776646	1.41713	4992.2	2350.78	2058.8	3711.96
A4H897	A4H897	Uncharacterized protein	LBRM_15_1290					0.403505	0.33986	0.31299	0.51586	6.04658e-05	7.00373e-05	6.65959e-05	5.98691e-05	1.52411	1.76536	1.67862	1.50906	3003.31	4543.41	4478.92	4020.45
A4H8A0	A4H8A0	Rab-GAP TBC domain-containing protein	LBRM_15_1320	+		+		0.00875	0.158903	0.0170177	0.159082	0.000137	0.000226588	0.000223909	0.000300529	1.76033	2.91147	2.87705	3.86155	3466.29	7481.33	7707.51	10199.8
A4H8A2	A4H8A2	Arginine N-methyltransferase	LBRM_15_1340					0.0428825	0.205216	0.118949	0.0776024	0.000190608	0.000242253	0.000237205	0.000286737	4.29791	5.46242	5.34861	6.46548	8495.88	14068.8	14280.2	17141.1	methylation [GO:0032259]		methyltransferase activity [GO:0008168]
A4H8A6	A4H8A6	Putative nucleolar RNA binding protein	LBRM_15_1380					0.116278	0.903483	0.476599	0.440503	0.00092339	0.000884326	0.00101676	0.000912456	18.8451	18.0478	20.7505	18.6219	37253.8	46475.3	55354.1	49197.3
A4H8A7	A4H8A7	Uncharacterized protein	LBRM_15_1390					1	0.199903	0.40628	1	2.11822e-06	2.55606e-06	1.86146e-06	1.46717e-06	0.0495984	0.0720627	0.0389624	0.0236732	98.9211	185.464	104.848	64.9003		integral component of membrane [GO:0016021]
A4H8A8	A4H8A8	Uncharacterized protein	LBRM_15_1400					0.752774	0.482532	0.524929	0.806213	2.41741e-05	1.99262e-05	2.57682e-05	2.36946e-05	0.752103	0.619942	0.801699	0.737186	1479.01	1599.11	2144.26	1957.34
A4H8A9	A4H8A9	RING-type domain-containing protein	LBRM_15_1410	+				0.0243483	0.133556	0.828607	0.850334	4.67112e-06	5.75202e-06	1.01378e-05	1.07971e-05	0.0858773	0.105749	0.186381	0.198502	170.831	273.778	496.676	528.624		integral component of membrane [GO:0016021]
A4H8B0	A4H8B0	Putative mismatch repair protein MSH3	LBRM_15_1420					0.2424	0.451193	0.215434	0.660096	1.12798e-05	1.76148e-05	1.47655e-05	1.40595e-05	0.105297	0.164433	0.137835	0.131245	209.663	421.908	367.56	347.836	mismatch repair [GO:0006298]		ATP binding [GO:0005524];mismatched DNA binding [GO:0030983]
A4H8B1	A4H8B1	Glutamine--tRNA ligase (EC 6.1.1.18)	LBRM_15_1430					0.426624	0.0973094	0.12597	0.512876	0.000461434	0.000540962	0.000501423	0.00046164	6.49606	7.61564	7.05901	6.49895	12827.5	19592.5	18866.4	17251.8	glutaminyl-tRNA aminoacylation [GO:0006425]	cytoplasm [GO:0005737]	ATP binding [GO:0005524];glutamine-tRNA ligase activity [GO:0004819]
A4H8B2	A4H8B2	Proliferating cell nuclear antigen	LBRM_15_1440					0.386044	0.0425224	0.0397891	0.9674	0.000433809	0.000478372	0.00041054	0.000411517	11.5069	12.6889	10.8896	10.9156	22692	32661.2	29131.9	28940.3	DNA replication [GO:0006260];regulation of DNA replication [GO:0006275]	nucleus [GO:0005634]	DNA binding [GO:0003677];DNA polymerase processivity factor activity [GO:0030337]
A4H8B3	A4H8B3	Phosphomevalonate kinase (EC 2.7.4.2)	LBRM_15_1450					0.0322294	0.586646	0.0600694	0.687291	6.2788e-05	8.07588e-05	7.87049e-05	7.52258e-05	1.29119	1.66075	1.61851	1.54696	2552.04	4275.34	4336.08	4105.61	isopentenyl diphosphate biosynthetic process, mevalonate pathway [GO:0019287]		ATP binding [GO:0005524];phosphomevalonate kinase activity [GO:0004631]
A4H8B4	A4H8B4	Uncharacterized protein	LBRM_15_1460					0.234632	0.247771	0.560706	0.783523	5.04496e-06	3.01623e-06	2.2247e-06	1.90178e-06	0.346335	0.218742	0.161339	0.121531	676.172	564.891	424.269	318.148		integral component of membrane [GO:0016021]
A4H8B5	A4H8B5	Ribonucloprotein	LBRM_15_1470					0.400679	0.154792	0.293724	0.367049	0.000634518	0.000726334	0.000703151	0.000626763	47.099	53.9143	52.1935	46.5234	92502.1	138902	139520	123628	ribosome biogenesis [GO:0042254]	nucleolus [GO:0005730];ribonucleoprotein complex [GO:1990904];ribosome [GO:0005840]	RNA binding [GO:0003723]
A4H8B6	A4H8B6	Phosphodiesterase (EC 3.1.4.-)	LBRM_15_1480	+	+	+		0.002	0.0177105	0.0149298	0.776103	0.000361328	0.000504772	0.000685822	0.000666349	3.49457	4.88188	6.6329	6.44456	6903.84	12562.5	17681.4	17077.7	signal transduction [GO:0007165]		3',5'-cyclic-nucleotide phosphodiesterase activity [GO:0004114];metal ion binding [GO:0046872]
A4H8B8	A4H8B8	Uncharacterized protein	LBRM_15_1500					0.523697	0.878955	0.613047	0.921303	1.20935e-05	8.83842e-06	8.03686e-06	8.20516e-06	0.261622	0.191204	0.173864	0.177505	519.626	489.755	462.026	469.616
A4H8B9	A4H8B9	Uncharacterized protein	LBRM_15_1510					0.868198	0.156429	0.750395	0.111897	3.29736e-06	3.19829e-06	2.80119e-06	5.36574e-06	0.104953	0.14138	0.123826	0.237191	203.977	365.212	333.426	628.747	DNA replication [GO:0006260]	GINS complex [GO:0000811]
A4H8C0	A4H8C0	Uncharacterized protein	LBRM_15_1520					0.806673	0.0997929	0.887041	0.128049	4.24947e-05	3.72104e-05	4.30477e-05	6.59593e-05	7.02856	6.15454	7.12003	10.9096	13798.3	15810.1	18850.5	28955.8
A4H8C2	A4H8C2	Uncharacterized protein	LBRM_15_1540			+		0.165548	0.212663	0.0135484	0.86021	1.39175e-06	1.52931e-05	3.46239e-06	5.43931e-06	0.0293704	0.322735	0.0730679	0.114787	57.8955	830.305	192.098	310.118	tRNA processing [GO:0008033]		4 iron, 4 sulfur cluster binding [GO:0051539];metal ion binding [GO:0046872];tRNA-4-demethylwyosine synthase activity [GO:0102521]
A4H8C3	A4H8C3	Uncharacterized protein	LBRM_15_1550					0.55937	0.771108	1	0.765734	1.6484e-06	1.11315e-06	2.67446e-06	2.21356e-06	0.0246	0.0249855	0.0803698	0.0665193	48.2325	63.7355	210.306	178.787
A4H8C4	A4H8C4	Uncharacterized protein	LBRM_15_1560					0.0606425	0.392065	0.129767	0.616551	8.19524e-06	4.9227e-05	1.81658e-05	1.35774e-05	0.190512	1.14436	0.422294	0.31563	373.755	2983.3	1140.87	836.051			ATP binding [GO:0005524];metal ion binding [GO:0046872];protein serine/threonine kinase activity [GO:0004674]
A4H8C5	A4H8C5	Condensin complex subunit 1	LBRM_15_1570					0.676934	0.0464397	0.984217	0.0468	2.36061e-05	2.33924e-05	2.48774e-05	3.79995e-05	0.167842	0.166322	0.176881	0.27018	333.005	428.352	473.174	715.866	mitotic chromosome condensation [GO:0007076]	chromosome [GO:0005694];nucleus [GO:0005634]
A4H8C6	A4H8C6	Uncharacterized protein	LBRM_15_1580					1	0.945214	1	0.597771	1.98386e-06	4.13376e-06	3.13136e-06	4.91801e-06	0.0191414	0.0610444	0.0480058	0.0796	37.6183	158.872	131.344	213.842
A4H8C7	A4H8C7	Anti-silencing protein a-like protein	LBRM_16_0010					0.612531	0.140839	0.436299	0.581026	6.03047e-06	3.82134e-06	6.67856e-06	7.86244e-06	0.269553	0.185863	0.324833	0.382415	539.325	473.408	863.104	1013.89	chromatin assembly or disassembly [GO:0006333]	nucleus [GO:0005634]
A4H8C8	A4H8C8	Ribosomal_L18e/L15P domain-containing protein	LBRM_16_0020					0.41095	0.0383311	0.815613	0.346976	2.17766e-05	1.92256e-05	2.62768e-05	3.14578e-05	0.502286	0.443446	0.606086	0.725587	982.981	1140.9	1629.39	1925.1	translation [GO:0006412]	large ribosomal subunit [GO:0015934]	structural constituent of ribosome [GO:0003735]
A4H8C9	A4H8C9	Uncharacterized protein	LBRM_16_0030		+		+	0.791303	0.0143866	0.668553	0.0232	7.03807e-05	6.64358e-05	6.78803e-05	0.000112268	3.05697	2.88563	2.94837	4.87633	6041.66	7427.2	7858.62	12921.1
A4H8D0	A4H8D0	PRMT6 protein	PRMT6 LBRM_16_0040					0.789167	0.562148	0.0449468	0.13484	1.71693e-06	2.81635e-06	1.78759e-06	3.71081e-06	0.0424362	0.0696098	0.0441826	0.0917179	83.3757	179.01	118.215	242.415			protein-arginine N-methyltransferase activity [GO:0016274]
A4H8D1	A4H8D1	Fe2OG dioxygenase domain-containing protein	LBRM_16_0050					0.0871966	0.614443	0.387645	0.180922	2.24803e-06	5.03529e-06	6.2947e-06	2.74867e-06	0.0253826	0.140859	0.176091	0.0768922	48.4424	361.859	468.884	201.993			dioxygenase activity [GO:0051213];iron ion binding [GO:0005506];L-ascorbic acid binding [GO:0031418];oxidoreductase activity, acting on paired donors, with incorporation or reduction of molecular oxygen [GO:0016705]
A4H8D2	A4H8D2	Uncharacterized protein	LBRM_16_0060					0.0344689	0.295557	0.030974	0.372105	1.02155e-05	2.96529e-05	3.57817e-05	2.16465e-05	0.138294	0.401431	0.4844	0.293042	274.495	1033.77	1277.54	767.913			ATP binding [GO:0005524];nucleic acid binding [GO:0003676]
A4H8D3	A4H8D3	Putative peroxisome assembly protein	LBRM_16_0070					0.928377	0.60395	0.999359	0.728938	2.49034e-05	2.3673e-05	2.31864e-05	2.17668e-05	0.23947	0.227638	0.222959	0.209308	470.704	585.722	594.736	557.931			ATP binding [GO:0005524];ATPase activity [GO:0016887]
A4H8D5	A4H8D5	DUF4110 domain-containing protein	LBRM_16_0090					0.0875373	0.203698	0.328972	0.935762	7.63083e-05	8.6543e-05	9.88241e-05	9.89295e-05	0.925241	1.04934	1.19824	1.19952	1823.09	2696.97	3184.92	3182.41
A4H8D7	A4H8D7	Uncharacterized protein	LBRM_16_0110					0.143321	0.370743	0.0463235	0.865941	1.08994e-05	1.98003e-05	8.92844e-06	1.52076e-05	0.13978	0.253932	0.114504	0.195032	275.856	656.455	305.414	521.255		integral component of membrane [GO:0016021]
A4H8D8	A4H8D8	APH domain-containing protein	LBRM_16_0120	+		+		0.00661333	0.815595	0.0176618	0.82211	0.00014177	0.000189667	0.000198989	0.000194295	1.48605	1.9881	2.08581	2.03661	2930.01	5114.03	5562.77	5408.17
A4H8D9	A4H8D9	Uncharacterized protein	LBRM_16_0130	+				0.00757937	0.856199	0.236049	0.0675236	3.83555e-06	2.89466e-06	1.3041e-06	3.05233e-06	0.0404747	0.030546	0.0119159	0.0322098	79.6371	79.0452	31.4072	85.3255
A4H8E1	A4H8E1	Putative eukaryotic translation initiation factor 1A	LBRM_16_0150					0.117064	0.344756	0.0464195	0.356858	0.000331766	0.000264411	0.000277542	0.000207107	17.7329	14.1328	14.8347	11.0699	35051.3	36417.9	39635	29360.2			translation initiation factor activity [GO:0003743]
A4H8E2	A4H8E2	Uncharacterized protein	LBRM_16_0160					1	0.936298	0.150485	1	9.28751e-07	1.64521e-06	6.9657e-07	1.9118e-06	0	0.0431496	0.00450557	0	0	110.462	12.3091	0
A4H8E3	A4H8E3	Putative 50S ribosomal protein L17	LBRM_16_0170					0.608883	0.130533	0.795945	0.418713	2.64622e-05	2.57808e-05	2.90647e-05	3.42769e-05	0.747351	0.728105	0.820853	0.968055	1476.83	1877.45	2186.61	2565.82	translation [GO:0006412]	ribosome [GO:0005840]	structural constituent of ribosome [GO:0003735]
A4H8E4	A4H8E4	Uncharacterized protein	LBRM_16_0180					0.0311134	0.348622	0.302348	0.3545	0.000103935	7.50729e-05	2.26453e-05	4.04754e-05	0.214031	0.154596	0.046633	0.0833504	422.027	401.56	124.096	222.055	fermentation [GO:0006113]	integral component of membrane [GO:0016021]
A4H8E5	A4H8E5	Uncharacterized protein	LBRM_16_0200					0.568194	0.760032	0.250273	0.233893	1.27618e-05	1.0264e-05	1.46294e-05	9.89956e-06	0.32888	0.264508	0.377007	0.255117	648.221	681.455	1010.02	674.275	rRNA processing [GO:0006364]	Las1 complex [GO:0090730]	endonuclease activity [GO:0004519]
A4H8E8	A4H8E8	Uncharacterized protein	LBRM_16_0230					0.851472	0.348256	0.531466	0.694266	3.99275e-06	4.51236e-06	4.2129e-06	3.20697e-06	0.274586	0.310319	0.240788	0.220547	539.531	798.69	654.378	577.965
A4H8E9	A4H8E9	Protein tyrosine phosphatase-like protein (EC 3.1.3.48)	LBRM_16_0240					0.14603	0.972319	0.38759	0.437746	0.000240486	0.000290957	0.000266378	0.000285601	12.3688	14.9646	13.7005	14.6891	24461.8	38635.9	36601	39001.4			protein tyrosine phosphatase activity [GO:0004725]
A4H8F0	A4H8F0	Elongator complex protein 3 (tRNA uridine(34) acetyltransferase)	LBRM_16_0250	+				0.0209767	0.538319	0.0713051	0.750602	9.96651e-06	1.51895e-05	1.93352e-05	1.78305e-05	0.117077	0.178432	0.227131	0.209455	229.71	458.485	609.25	552.524			4 iron, 4 sulfur cluster binding [GO:0051539];metal ion binding [GO:0046872];N-acetyltransferase activity [GO:0008080];tRNA binding [GO:0000049]
A4H8F1	A4H8F1	Protein tyrosine phosphatase-likie protein (EC 3.1.3.48)	LBRM_16_0260					0.149102	0.136937	0.269992	0.448602	7.32314e-06	1.16851e-05	1.40253e-05	1.73287e-05	0.359311	0.596607	0.716087	0.884751	713.598	1536.68	1899.86	2352.58			protein tyrosine phosphatase activity [GO:0004725]
A4H8F2	A4H8F2	ANK_REP_REGION domain-containing protein	LBRM_16_0270	+		+		0.00689417	0.441569	0.008256	0.405272	2.09853e-06	1.14388e-05	8.831e-06	1.0024e-05	0.0321868	0.203251	0.156915	0.178113	64.2165	523.16	418.516	472.275		integral component of membrane [GO:0016021]
A4H8F4	A4H8F4	Putative proteasome 26S non-ATPase subunit 9	LBRM_16_0290					0.232984	0.855772	0.387351	0.694264	3.95183e-05	4.68393e-05	5.06512e-05	4.49482e-05	1.4064	1.66694	1.8026	1.59964	2766.98	4283.37	4806.4	4227.02	proteasome regulatory particle assembly [GO:0070682]	proteasome complex [GO:0000502]
A4H8F5	A4H8F5	Protein kinase domain-containing protein	LBRM_16_0300					1	0.715101	0.206057	1	1.17123e-06	3.32717e-06	2.6288e-06	2.21593e-06	0	0.0500341	0.0258991	0.0306547	0	129.772	69.2555	81.8025			ATP binding [GO:0005524];protein kinase activity [GO:0004672]
A4H8F7	A4H8F7	tRNA (guanine(37)-N1)-methyltransferase (EC 2.1.1.228) (M1G-methyltransferase) (tRNA [GM37] methyltransferase) (tRNA methyltransferase 5 homolog)	LBRM_16_0320					0.0769888	0.190023	0.0416942	0.781488	3.10027e-05	6.01763e-05	3.89273e-05	3.68547e-05	0.414231	0.804023	0.520113	0.49242	818.234	2072.28	1394.63	1296.96		mitochondrial matrix [GO:0005759];nucleus [GO:0005634]	tRNA (guanine(37)-N(1))-methyltransferase activity [GO:0052906]
A4H8F8	A4H8F8	FHA domain-containing protein	LBRM_16_0330					0.0375105	0.474729	0.187551	0.214268	1.32685e-05	1.75936e-05	1.88124e-05	1.48163e-05	0.0985554	0.130681	0.139735	0.110052	195.056	336.455	373.465	293.01	double-strand break repair [GO:0006302];mitotic G2 DNA damage checkpoint [GO:0007095]	Mre11 complex [GO:0030870]
A4H8G0	A4H8G0	Fe2OG dioxygenase domain-containing protein	LBRM_16_0360					0.937914	0.615224	0.812861	0.903196	1.0254e-06	1.14019e-06	1.0804e-06	9.31407e-07	0.0244567	0.0271947	0.0136111	0.0222149	48.491	69.9131	35.3366	59.2452			oxidoreductase activity [GO:0016491]
A4H8G1	A4H8G1	Uncharacterized protein	LBRM_16_0370					0.0871521	0.200674	0.0566614	0.461071	2.34488e-06	8.58347e-06	4.55992e-06	3.87824e-06	0.033477	0.133837	0.0710999	0.0604709	66.3521	343.639	189.408	163.903
A4H8G3	A4H8G3	Putative tubulin tyrosine ligase (EC 6.3.2.25)	LBRM_16_0390					0.850093	0.891635	0.928567	0.675585	4.45755e-05	4.29138e-05	3.84371e-05	4.09097e-05	0.553266	0.532641	0.477076	0.507766	1093.97	1369.61	1270.05	1346.64	protein polyglutamylation [GO:0018095]		tubulin-tyrosine ligase activity [GO:0004835]
A4H8G4	A4H8G4	XRN_N domain-containing protein	LBRM_16_0400					0.910351	0.834146	0.957246	0.730927	4.2706e-05	3.85859e-05	3.91209e-05	3.74101e-05	0.393767	0.355778	0.360711	0.344936	780.736	916.418	964.883	916.262			exonuclease activity [GO:0004527];nucleic acid binding [GO:0003676]
A4H8G5	A4H8G5	Uncharacterized protein	LBRM_16_0410					0.353601	0.194912	0.119336	0.858979	8.96583e-06	1.45198e-05	1.08786e-05	1.04575e-05	0.229446	0.371578	0.278396	0.26762	453.128	957.859	746.069	713.113		integral component of membrane [GO:0016021]
A4H8G6	A4H8G6	Uncharacterized protein	LBRM_16_0420	+		+		0.00309623	0.129264	0.00464407	0.596996	1.41653e-06	6.7965e-06	5.65739e-06	5.01197e-06	0.0239859	0.115084	0.0957954	0.0848667	47.6818	296.116	255.754	225.549
A4H8G8	A4H8G8	Uncharacterized protein	LBRM_16_0440					0.698133	0.292735	0.742264	0.825676	6.39403e-06	5.49972e-06	7.5878e-06	8.24914e-06	0.320166	0.275385	0.37994	0.413057	634.649	708.103	1010.58	1103.28
A4H8G9	A4H8G9	Uncharacterized protein	LBRM_16_0450	+				0.0114003	0.87219	0.0842406	0.240792	6.63394e-06	1.2203e-05	1.66902e-05	1.17478e-05	0.233384	0.429304	0.587166	0.413291	460.691	1100.41	1574.09	1101.37		integral component of membrane [GO:0016021]
A4H8H3	A4H8H3	Uncharacterized protein	LBRM_16_0490					0.0356579	0.654118	0.260088	0.736213	1.02008e-05	6.22478e-06	3.60501e-06	4.25877e-06	0.514128	0.28994	0.161461	0.214645	1007.98	751.224	424.181	566.003		integral component of membrane [GO:0016021]
A4H8H4	A4H8H4	Putative fucose kinase (EC 2.7.1.52)	LBRM_16_0500					0.112127	0.753566	0.498858	0.270575	0.000283708	0.0002581	0.000232932	0.000250508	2.15008	1.95602	1.76528	1.89848	4230.2	5041.81	4723.36	5039.95			ATP binding [GO:0005524];fucokinase activity [GO:0050201]
A4H8H6	A4H8H6	Uncharacterized protein	LBRM_16_0520					0.036275	1	0.790137	0.0943218	6.10559e-06	8.59494e-06	1.38709e-05	3.54075e-06	0.256172	0.341237	0.581979	0.113447	509.73	872.895	1541.13	304.593		integral component of membrane [GO:0016021]
A4H8H7	A4H8H7	Uncharacterized protein	LBRM_16_0530		+			0.736644	0.0141659	0.0321394	0.997989	3.42671e-05	5.33924e-05	3.66308e-05	3.58989e-05	0.263202	0.410102	0.281358	0.275736	520.501	1055.28	748.183	731.108
A4H8H8	A4H8H8	Uncharacterized protein	LBRM_16_0540					0.0419226	0.967166	0.11015	0.999861	0.000235058	0.000304018	0.000299327	0.000299954	6.45673	8.351	8.22215	8.23935	12767.4	21447.8	21997.9	21805.2
A4H8H9	A4H8H9	Aspartate carbamoyltransferase (EC 2.1.3.2)	LBRM_16_0560					0.398865	0.453371	0.851647	0.703437	0.000490355	0.00053335	0.00045436	0.000422084	13.8023	15.0125	12.7892	11.8807	27264.3	38545.4	34067	31418.2	cellular amino acid metabolic process [GO:0006520];'de novo' pyrimidine nucleobase biosynthetic process [GO:0006207];'de novo' UMP biosynthetic process [GO:0044205]		amino acid binding [GO:0016597];aspartate carbamoyltransferase activity [GO:0004070]
A4H8I0	A4H8I0	OMPdecase (EC 2.4.2.10) (EC 4.1.1.23) (Orotate phosphoribosyltransferase) (Orotidine 5'-phosphate decarboxylase) (Uridine 5'-monophosphate synthase)	LBRM_16_0570					0.500928	0.668798	0.728504	0.159873	0.00106385	0.00110227	0.00101352	0.00113774	21.4021	22.1748	20.3895	22.8885	42223.1	57004.1	54520.9	60716.6	'de novo' pyrimidine nucleobase biosynthetic process [GO:0006207];'de novo' UMP biosynthetic process [GO:0044205];nucleoside metabolic process [GO:0009116]		orotate phosphoribosyltransferase activity [GO:0004588];orotidine-5'-phosphate decarboxylase activity [GO:0004590]
A4H8I2	A4H8I2	Putative dihydroorotase (EC 3.5.2.3)	LBRM_16_0590			+		0.0658412	0.307913	0.00901389	0.716214	3.30659e-05	5.5889e-05	5.85268e-05	6.38378e-05	0.747253	1.26303	1.32264	1.44266	1471.26	3252.32	3536.46	3827.05			dihydroorotase activity [GO:0004151];metal ion binding [GO:0046872]
A4H8I3	A4H8I3	Citrulline--aspartate ligase (EC 6.3.4.5)	LBRM_16_0600	+	+	+		0.00428571	0.0229282	0.0137485	0.217278	0.000627535	0.000821108	0.00093532	0.0010501	3.00826	3.93621	4.48371	5.03396	5944.25	10134.3	11979.7	13328.5	arginine biosynthetic process [GO:0006526];'de novo' pyrimidine nucleobase biosynthetic process [GO:0006207];glutamine metabolic process [GO:0006541]		argininosuccinate synthase activity [GO:0004055];ATP binding [GO:0005524];carbamoyl-phosphate synthase (glutamine-hydrolyzing) activity [GO:0004088];metal ion binding [GO:0046872]
A4H8I6	A4H8I6	Peptidyl-prolyl cis-trans isomerase (PPIase) (EC 5.2.1.8)	LBRM_16_0630					0.340667	0.406277	0.430077	0.407384	8.83909e-06	6.90208e-06	6.73504e-06	7.84812e-06	0.130609	0.101987	0.0995188	0.115966	258.624	262.736	264.58	307.574		nucleus [GO:0005634]	peptidyl-prolyl cis-trans isomerase activity [GO:0003755];RNA binding [GO:0003723]
A4H8I8	A4H8I8	Uncharacterized protein	LBRM_16_0650					0.238489	0.41072	0.344716	0.271064	4.04952e-05	4.63872e-05	3.31021e-05	4.14223e-05	0.620977	0.711329	0.507607	0.635195	1225.71	1832.41	1355.49	1689.21
A4H8J0	A4H8J0	DNA-(apurinic or apyrimidinic site) endonuclease (EC 3.1.-.-)	LBRM_16_0670				+	0.112589	0.0545642	0.231343	0.0287241	8.92754e-05	0.000103931	0.00010342	0.000134274	1.84377	2.14645	2.13589	2.7731	3649.45	5535.44	5713	7357.42	DNA repair [GO:0006281]		DNA binding [GO:0003677];endonuclease activity [GO:0004519];lyase activity [GO:0016829];metal ion binding [GO:0046872]
A4H8J1	A4H8J1	Eukaryotic translation initiation factor 2A	LBRM_16_0680	+		+		0.00811786	0.055319	0.0052987	0.746103	7.21065e-05	0.000110762	9.43792e-05	9.18618e-05	1.1997	1.84284	1.57026	1.52838	2368.66	4749.6	4186.67	4051.12			translation initiation factor activity [GO:0003743]
A4H8J2	A4H8J2	LysM domain-containing protein	LBRM_16_0690	+				0.0298852	0.557838	0.57141	0.0622835	2.61393e-05	2.46472e-05	3.94851e-05	1.15635e-05	0.293038	0.276311	0.442653	0.129634	580.679	712.247	1181.32	341.408
A4H8J3	A4H8J3	Uncharacterized protein	LBRM_16_0700					0.910228	1	1	0.345018	1.09674e-06	1.57498e-06	1.32815e-06	1.89331e-06	0.00885701	0.00575047	0.0122046	0.0130475	17.2883	14.844	32.6106	34.8682
A4H8J5	A4H8J5	Putative ubiquitin hydrolase	LBRM_16_0720	+				0.0169224	0.406709	0.032419	0.221639	1.03618e-05	2.19281e-05	1.99132e-05	2.76109e-05	0.0552284	0.116877	0.106137	0.147167	109.801	302.116	283.411	388.319	protein deubiquitination [GO:0016579];ubiquitin-dependent protein catabolic process [GO:0006511]		thiol-dependent deubiquitinase [GO:0004843]
A4H8J6	A4H8J6	Uncharacterized protein	LBRM_16_0730					0.0601968	0.452175	0.0629616	0.884635	2.55173e-06	2.12306e-05	7.55929e-06	8.09772e-06	0.0301936	0.269392	0.0959193	0.102751	60.4192	692.315	252.004	273.701
A4H8J7	A4H8J7	Uncharacterized protein	LBRM_16_0740	+				0.0169921	0.627793	0.0503552	0.656323	1.97892e-06	8.16679e-06	6.65703e-06	5.24896e-06	0.0304272	0.125569	0.102356	0.0807061	60.0257	321.875	275.373	215.168
A4H8J8	A4H8J8	Transaldolase (EC 2.2.1.2)	LBRM_16_0750		+			0.0517326	0.0158356	0.031	0.0382165	0.000580569	0.000769141	0.000706499	0.000556386	15.6618	20.7489	19.059	15.0095	30889.8	53398.3	51026.6	39814.4	carbohydrate metabolic process [GO:0005975];pentose-phosphate shunt [GO:0006098]	cytoplasm [GO:0005737]	sedoheptulose-7-phosphate:D-glyceraldehyde-3-phosphate glyceronetransferase activity [GO:0004801]
A4H8J9	A4H8J9	Uncharacterized protein	LBRM_16_0760		+			0.560457	0.0158638	0.952316	0.0364018	9.83894e-06	9.69479e-06	1.13891e-05	2.8805e-05	0.164715	0.162302	0.190667	0.48223	326.456	419.558	511.974	1274.18
A4H8K0	A4H8K0	Uncharacterized protein	LBRM_16_0770	+		+		0.0243449	0.872086	0.0153771	0.27871	0.000212474	0.000305355	0.000273472	0.000299919	0.351949	0.5058	0.452989	0.496795	695.803	1301.7	1212.53	1317.51
A4H8K3	A4H8K3	Chitinase (EC 3.2.1.14)	LBRM_16_0800					0.231303	0.474808	0.480826	0.307736	1.15345e-06	1.6819e-06	2.2476e-06	1.06154e-06	0.00510332	0.0329152	0.0439862	0.0207746	9.73964	84.2109	117.191	55.2409	carbohydrate metabolic process [GO:0005975]		chitin binding [GO:0008061];chitinase activity [GO:0004568]
A4H8K4	A4H8K4	Uncharacterized protein	LBRM_16_0810					0.108261	0.306686	0.780746	0.11106	6.61083e-06	5.78647e-06	2.83611e-06	1.15366e-05	0.079985	0.0700109	0.0317446	0.139582	157.909	179.457	82.9463	374.442	transmembrane transport [GO:0055085]	integral component of membrane [GO:0016021]
A4H8K5	A4H8K5	Uncharacterized protein	LBRM_16_0820	+		+		0.0127787	0.494906	0.00284932	0.351853	7.52068e-06	1.80042e-05	1.26559e-05	1.58431e-05	0.113352	0.27136	0.19075	0.238788	223.889	697.915	512.265	634.777
A4H8K7	A4H8K7	Fe-S_biosyn domain-containing protein	LBRM_16_0840					0.167249	0.660926	0.869028	0.0866704	9.6522e-06	1.02412e-05	5.96694e-06	1.08511e-05	0.335624	0.356104	0.207481	0.377312	667.354	924.897	556.544	998.736	iron-sulfur cluster assembly [GO:0016226]		iron-sulfur cluster binding [GO:0051536]
A4H8K8	A4H8K8	Uncharacterized protein	LBRM_16_0850					0.870617	0.94523	0.63499	0.347115	2.29774e-05	3.5054e-05	1.96244e-05	2.7918e-05	0.265785	0.405479	0.227	0.322934	519.731	1047.66	608.609	855.53
A4H8K9	A4H8K9	Putative metallopeptidase	LBRM_16_0860					0.294575	0.0716978	0.911797	0.20719	1.18857e-06	1.40988e-06	2.00793e-06	3.98753e-06	0.0230984	0.0273991	0.0390216	0.0774925	45.6102	70.591	103.365	206.002		COP9 signalosome [GO:0008180]	isopeptidase activity [GO:0070122];metal ion binding [GO:0046872];metalloendopeptidase activity [GO:0004222]
A4H8L0	A4H8L0	Uncharacterized protein	LBRM_16_0870					0.38236	0.410078	0.660253	0.351361	3.56923e-05	3.90042e-05	4.59199e-05	3.27773e-05	1.48427	1.622	1.90959	1.36305	2942.34	4189.16	5089.03	3616.13
A4H8L2	A4H8L2	Uncharacterized protein	LBRM_16_0890	+		+		0.007325	0.282341	0.0272648	0.335529	7.21805e-05	0.000110171	0.00011497	0.00012397	0.96653	1.47524	1.53951	1.66002	1902.86	3791.01	4108.17	4406.19	rRNA processing [GO:0006364]	preribosome, small subunit precursor [GO:0030688]
A4H8L4	A4H8L4	Uncharacterized protein	LBRM_16_0910					0.982009	0.296562	0.272789	0.062125	1.48377e-05	1.06137e-05	1.48238e-05	7.75661e-06	0.0800897	0.0572896	0.0800148	0.0418681	157.789	147.36	212.885	110.788
A4H8L6;A4H8L5	A4H8L6	Putative flagellar calcium-binding protein	LBRM_16_0930	+		+		0.00192	0.173792	0.00489286	0.79478	9.34535e-05	0.000239342	0.000294977	0.0003112	4.05755	10.3917	12.8073	13.5117	8019.3	26796.6	34212	35757.1		motile cilium [GO:0031514]	calcium ion binding [GO:0005509]
A4H8L7	A4H8L7	Uncharacterized protein	LBRM_16_0940					0.0499137	0.816187	0.0503645	0.862878	1.32048e-05	4.63415e-05	4.12876e-05	4.46921e-05	0.521392	1.8298	1.63025	1.76467	1029.69	4701.21	4345.85	4693.7	vacuolar transport [GO:0007034]
A4H8L8	A4H8L8	Dynein light chain	LBRM_16_0950					0.03311	0.451546	0.504682	0.036362	8.20943e-05	7.14372e-05	5.11354e-05	7.90249e-05	6.26865	5.45489	3.90465	6.03428	12448.7	14017.6	10410	16022.2	microtubule-based process [GO:0007017]	cytoplasm [GO:0005737];dynein complex [GO:0030286];microtubule [GO:0005874]
A4H8L9	A4H8L9	Sucrose-phosphate synthase-like protein (EC 2.4.1.14)	LBRM_16_0960					0.294061	0.715197	0.650443	0.392706	0.000114503	0.000104502	9.52859e-05	0.000110764	2.06045	1.88048	1.71464	1.99316	4069.26	4837.18	4600.1	5295.86			sucrose-phosphate synthase activity [GO:0046524]
A4H8M0	A4H8M0	Uncharacterized protein	LBRM_16_0970					0.825383	0.0441867	0.176486	0.791133	2.57806e-06	1.66465e-06	2.42027e-06	2.53141e-06	0.0466136	0.0300982	0.0437607	0.0457702	91.8614	77.6032	117.143	121.745
A4H8M1	A4H8M1	Uncharacterized protein	LBRM_16_0980					0.447379	0.196314	0.35326	0.169936	0.000200244	0.000174195	0.00018454	0.000111627	2.35401	2.04778	2.1694	1.31226	4648.36	5259.97	5781.04	3511.64
A4H8M2	A4H8M2	Uncharacterized protein	LBRM_16_0990	+	+			0.0122584	0.0238172	0.0313245	0.0361748	4.26058e-05	6.11175e-05	6.27675e-05	9.97415e-05	0.442529	0.634803	0.651941	1.03598	874.497	1633.03	1742.31	2755.86
A4H8M3	A4H8M3	Protein kinase domain-containing protein	LBRM_16_1000					0.813739	0.334804	0.477149	0.858421	2.03302e-05	2.20888e-05	2.00238e-05	1.84713e-05	0.391099	0.424931	0.385206	0.355341	771.962	1096.13	1028.3	942.356			ATP binding [GO:0005524];protein serine/threonine kinase activity [GO:0004674]
A4H8M5	A4H8M5	Stealth_CR3 domain-containing protein	LBRM_16_1020					0.301528	0.741195	0.978412	0.460354	1.961e-05	1.84613e-05	1.18349e-05	1.53223e-05	0.196985	0.185446	0.118883	0.153914	387.049	479.19	314.465	408.963		integral component of membrane [GO:0016021]	transferase activity [GO:0016740]
A4H8M6	A4H8M6	Stealth_CR3 domain-containing protein	LBRM_16_1030	+		+		0.00162238	0.348133	0.0103688	0.53089	1.00261e-05	3.48777e-06	3.95708e-06	6.9875e-06	0.167029	0.0581043	0.0659227	0.116408	329.919	148.56	175.73	312.597			transferase activity [GO:0016740]
A4H8M7;A4H8M4;A4H8M9	A4H8M7	Stealth_CR3 domain-containing protein	LBRM_16_1040				+	0.0438559	0.040077	0.388387	0.026125	0.000107714	0.000123325	0.00014433	7.95426e-05	1.07069	1.22587	1.43466	0.790667	2113.34	3158.45	3834.68	2097.22		integral component of membrane [GO:0016021]	transferase activity [GO:0016740]
A4H8M8	A4H8M8	Stealth_CR3 domain-containing protein	LBRM_16_1050		+	+		1	0	0.00121212	1	1.35371e-06	1.02447e-05	2.85877e-06	9.15964e-07	0.00842487	0.245488	0.0631506	0.0135884	16.8566	633.39	172.2	35.7523			transferase activity [GO:0016740]
A4H8N0	A4H8N0	Stealth_CR3 domain-containing protein	LBRM_16_1070					0.0316152	0.296404	0.0911607	0.0946431	2.41454e-06	5.21591e-06	6.91851e-06	3.81121e-06	0.0247934	0.0586571	0.0778043	0.0428601	49.7871	150.421	208.456	112.873		integral component of membrane [GO:0016021]	transferase activity [GO:0016740]
A4H8N2	A4H8N2	Ubiquitin-fold modifier 1	LBRM_16_1090					0.752606	0.864025	0.911881	0.947649	0.000134407	0.000124437	0.000119443	0.000120432	12.1077	11.2095	10.7597	10.8487	24048.6	28941.1	28567.1	28813	protein ufmylation [GO:0071569]
A4H8N3	A4H8N3	Uncharacterized protein	LBRM_16_1100					0.0355939	0.234643	0.378866	0.0934935	1.45703e-05	1.97407e-05	2.64324e-05	1.18895e-05	0.261529	0.354335	0.474448	0.21341	515.872	915.858	1262.7	569.771
A4H8N4	A4H8N4	Uncharacterized protein	LBRM_16_1110	+				0.0191317	0.597872	0.811263	0.0517582	1.75627e-05	1.67245e-05	6.36899e-06	1.89499e-05	0.267109	0.254361	0.0968652	0.288207	527.608	654.259	260.301	762.937
A4H8N5	A4H8N5	Uncharacterized protein	LBRM_16_1120					1	0.212256	0.743353	1	1.34065e-06	1.42067e-06	8.47438e-07	2.25808e-06	0	0.00584757	0.00306743	0.00771083	0	15.006	8.13665	20.2863
A4H8N6	A4H8N6	Uncharacterized protein	LBRM_16_1130					0.937043	0.554677	0.516117	0.482048	9.83678e-06	1.06651e-05	9.78676e-06	1.554e-05	0.09949	0.107868	0.0989841	0.157173	195.758	277.344	262.524	419.817
A4H8N8	A4H8N8	Uncharacterized protein	LBRM_16_1150		+			0.0844378	0.0163866	0.336044	0.0610338	8.97624e-07	1.45242e-06	2.74875e-06	4.22513e-06	0.0364465	0.0878605	0.166278	0.255588	72.4113	226.113	443.542	676.702
A4H8N9	A4H8N9	Tyrosyl or methionyl-tRNA synthetase-like protein (EC 6.1.1.-)	LBRM_16_1160	+				0.0123161	0.16054	0.341845	0.566537	0.000206884	0.000225225	0.000270766	0.000258985	10.4783	11.4072	13.7138	13.1172	20680.9	29396.1	36634.8	34732.2			aminoacyl-tRNA ligase activity [GO:0004812];tRNA binding [GO:0000049]
A4H8P0	A4H8P0	Uncharacterized protein	LBRM_16_1170					0.104272	0.118193	0.0528148	0.099578	1.67823e-05	3.44061e-05	2.8647e-05	4.61831e-05	0.257971	0.528877	0.44035	0.709909	506.926	1360.85	1179.41	1882
A4H8P2	A4H8P2	Uncharacterized protein	LBRM_16_1190					1	0.707201	1	0.130949	1.2461e-06	2.48246e-06	8.73966e-07	1.62067e-06	0	0	0.00545337	0.0406805	0	0	14.4174	107.184
A4H8P4	A4H8P4	Putative 60S ribosomal protein L39	LBRM_16_1210 LBRM_29_2340		+			0.54083	0.0140113	0.0526053	0.242973	0.000146875	9.12768e-05	0.00012849	0.000181737	22.6449	14.0729	19.8103	28.0198	44840.2	36312	52642.7	74340.7	translation [GO:0006412]	ribosome [GO:0005840]	structural constituent of ribosome [GO:0003735]
A4H8P5	A4H8P5	Coatomer subunit delta	LBRM_16_1220					0.167207	0.798313	0.0402654	0.749264	0.000200556	0.000246906	0.000227606	0.00024033	3.46289	4.26318	3.92994	4.14963	6832.27	10981.5	10525.9	11014.8	protein transport [GO:0015031];retrograde vesicle-mediated transport, Golgi to endoplasmic reticulum [GO:0006890]	COPI vesicle coat [GO:0030126];Golgi membrane [GO:0000139]
A4H8P6	A4H8P6	RSN1_7TM domain-containing protein	LBRM_16_1230					0.1251	0.403434	0.110179	0.628734	3.4119e-05	2.12187e-05	2.12323e-05	1.63885e-05	0.228856	0.142326	0.142417	0.109927	453.874	367.472	377.118	291.394		integral component of membrane [GO:0016021]
A4H8P7	A4H8P7	CYP13 protein (EC 5.2.1.8)	CYP13 LBRM_16_1240					0.999485	0.863369	0.996245	0.858928	4.30538e-05	4.30666e-05	4.28516e-05	4.42014e-05	1.16114	1.16148	1.15568	1.19209	2287.1	2993.18	3094.9	3151.98			peptidyl-prolyl cis-trans isomerase activity [GO:0003755]
A4H8P9	A4H8P9	CULLIN_2 domain-containing protein	LBRM_16_1260					0.338186	0.805611	0.115536	0.649544	2.89041e-06	4.89758e-06	4.48643e-06	5.4898e-06	0.0134261	0.0227495	0.0208397	0.0255004	26.5571	58.88	55.2259	67.3086	ubiquitin-dependent protein catabolic process [GO:0006511]	cullin-RING ubiquitin ligase complex [GO:0031461]	ubiquitin protein ligase binding [GO:0031625]
A4H8Q0	A4H8Q0	Uncharacterized protein	LBRM_16_1270	+		+		0.0048	0.317822	0.00695082	0.41426	2.96652e-05	4.1285e-05	5.24784e-05	4.73928e-05	0.243578	0.338988	0.430896	0.389139	480.933	872.943	1149.4	1034.33
A4H8Q1	A4H8Q1	Uncharacterized protein	LBRM_16_1280					0.745975	0.465326	0.731491	0.33569	2.08779e-06	3.22918e-06	2.4359e-06	4.99952e-06	0.118645	0.183507	0.138427	0.284112	234.065	477.43	371.905	751.16
A4H8Q2	A4H8Q2	Uncharacterized protein	LBRM_16_1290					1	0.236303	1	0.655834	1.14325e-06	6.16119e-07	1.18187e-06	2.30846e-06	0	0.000611548	0.000544527	0.00995084	0	1.54373	1.48764	26.0586
A4H8Q3	A4H8Q3	Uncharacterized protein	LBRM_16_1300					0.853977	0.648528	0.0716299	0.417372	3.01118e-05	4.15274e-05	3.16141e-05	3.80386e-05	1.94797	2.68647	2.04516	2.46077	3835.56	6909.88	5480.78	6549.79
A4H8Q4	A4H8Q4	Uncharacterized protein	LBRM_16_1310			+		0.142226	0.261356	0.00292958	0.311963	7.83289e-05	2.15745e-05	0.000102716	5.89663e-05	0.394863	0.108759	0.517799	0.297254	776.255	280.015	1383.98	790.142
A4H8Q5	A4H8Q5	Uncharacterized protein	LBRM_16_1320	+		+		0.00922241	0.255647	0.0174361	0.484039	1.62118e-05	5.11992e-05	5.67182e-05	6.84841e-05	0.0672721	0.212455	0.235356	0.284179	132.393	547.944	631.777	752.622
A4H8Q6	A4H8Q6	Uncharacterized protein	LBRM_16_1330	+				0.00325806	0.84295	0.206222	0.0496734	1.23899e-05	0.000176702	0.000174436	0.000102277	1.07012	15.2619	15.0662	8.83375	2095.83	39334.2	40316.4	23430.8		integral component of membrane [GO:0016021]
A4H8Q7	A4H8Q7	Diacylglycerol kinase (ATP) (EC 2.7.1.107)	LBRM_16_1340					0.170245	0.82824	0.88504	0.37432	1.72281e-05	1.74185e-05	2.1605e-05	1.70071e-05	0.259792	0.262663	0.325795	0.256459	510.8	675.446	872.066	684.651	protein kinase C-activating G protein-coupled receptor signaling pathway [GO:0007205]		ATP binding [GO:0005524];diacylglycerol kinase activity [GO:0004143]
A4H8Q8	A4H8Q8	Uncharacterized protein	LBRM_16_1350	+				0.0061547	0.955994	0.0567522	0.984889	5.70061e-06	3.1967e-05	2.26583e-05	3.22932e-05	0.0532151	0.298412	0.211515	0.301456	104.654	776.864	564.131	792.839
A4H8Q9	A4H8Q9	Putative cytochrome c	LBRM_16_1360					0.607785	0.583179	0.742038	0.726242	0.00011303	8.52152e-05	7.55939e-05	4.05885e-05	9.21715	6.94895	6.16438	3.30984	18067.6	18005.8	16454.9	8782.5		mitochondrial intermembrane space [GO:0005758];respirasome [GO:0070469]	electron transfer activity [GO:0009055];heme binding [GO:0020037];metal ion binding [GO:0046872]
A4H8R0	A4H8R0	Putative cytochrome c	LBRM_16_1370					0.290758	0.556758	0.454265	0.980205	0.000569295	0.00050317	0.000478851	0.00047992	46.9677	41.5122	39.5059	39.5941	93095.8	106918	105686	104776		mitochondrial intermembrane space [GO:0005758];respirasome [GO:0070469]	electron transfer activity [GO:0009055];heme binding [GO:0020037];metal ion binding [GO:0046872]
A4H8R1	A4H8R1	Uncharacterized protein	LBRM_16_1380	+				0.0262517	0.95563	0.086674	0.546054	2.43996e-05	1.05313e-05	1.05243e-05	8.58207e-06	0.182688	0.0788514	0.0787987	0.0642568	361.3	200.422	210.538	170.173
A4H8R2	A4H8R2	Uncharacterized protein	LBRM_16_1390					0.438485	0.827296	0.111067	0.490312	3.35644e-05	6.3045e-05	4.36315e-05	0.000116561	0.0929887	0.174664	0.120879	0.322929	186.948	449.223	322.391	863.357
A4H8R3;A4H4F6	A4H8R3	DNA-directed RNA polymerase (EC 2.7.7.6)	LBRM_16_1400					0.0390333	0.190723	0.145318	0.439672	9.29582e-05	0.000118925	0.000166493	0.000134237	0.463363	0.592804	0.829906	0.669125	915.001	1526.18	2226.44	1774.2	transcription, DNA-templated [GO:0006351]	nucleus [GO:0005634]	DNA binding [GO:0003677];DNA-directed 5'-3' RNA polymerase activity [GO:0003899];zinc ion binding [GO:0008270]
A4H8R4	A4H8R4	Amidase domain-containing protein	LBRM_16_1410					0.0370288	0.517108	0.199581	0.188116	0.000226689	0.000287131	0.000324239	0.000249434	3.43287	4.34816	4.91011	3.7773	6765.61	11165	13096.8	10003.4
A4H8R5	A4H8R5	Uncharacterized protein	LBRM_16_1420					0.138354	0.705145	0.353048	0.999664	5.11757e-05	3.98517e-05	3.56723e-05	3.72998e-05	4.38824	3.41723	3.05885	3.1984	8681.84	8812.02	8156.91	8518.36
A4H8R6	A4H8R6	ADP-ribosylation factor-like protein 6	LBRM_16_1430					0.432341	0.282401	0.808465	0.118508	3.56229e-05	3.82893e-05	3.98763e-05	2.97382e-05	1.75916	1.89083	1.9692	1.46855	3459.52	4856.55	5287.18	3888.73			GTP binding [GO:0005525];GTPase activity [GO:0003924]
A4H8R8	A4H8R8	Uncharacterized protein	LBRM_16_1450					0.209837	0.282543	0.706105	0.540223	3.06938e-05	2.9386e-05	2.60511e-05	2.16486e-05	0.936273	0.896381	0.794653	0.66036	1843.36	2312.33	2124.42	1765.43	rRNA base methylation [GO:0070475]		rRNA (pseudouridine) methyltransferase activity [GO:0070037];rRNA binding [GO:0019843]
A4H8R9	A4H8R9	Trafficking protein particle complex subunit	LBRM_16_1460					0.601857	0.169926	0.0420018	0.311142	3.39454e-05	4.41273e-05	3.55958e-05	3.96489e-05	1.58158	2.05597	1.65847	1.84732	3123.68	5294.69	4435.89	4896.59	Golgi vesicle transport [GO:0048193]	endoplasmic reticulum [GO:0005783];Golgi apparatus [GO:0005794];TRAPP complex [GO:0030008]
A4H8S0	A4H8S0	Uncharacterized protein	LBRM_16_1470	+		+		0.00147059	0.237287	0.00445528	0.079535	0.000276675	0.000402952	0.000446416	0.000362446	6.98394	10.1714	11.2686	9.14898	13806	26211.5	30061.8	24226.2
A4H8S1;A4H8S2	A4H8S1;A4H8S2	Paraflagellar rod protein 2C	LBRM_16_1480	+		+		0.0202173	0.593446	0.0114631	0.656523	0.00571207	0.00500755	0.00498261	0.00510948	83.2833	73.0113	72.6476	74.4974	164334	188039	193713	197696		motile cilium [GO:0031514]	calmodulin binding [GO:0005516]
A4H8S4	A4H8S4	Putative kinesin (EC 3.6.4.4)	LBRM_16_1510	+				0.013821	0.283837	0.213567	0.385689	0.000121345	9.63876e-05	6.2871e-05	7.6047e-05	1.53364	1.21821	0.794608	0.961136	3029.69	3141.13	2121.46	2542.22	microtubule-based movement [GO:0007018]		ATP-dependent microtubule motor activity [GO:1990939]
A4H8S5	A4H8S5	Putative kinesin (EC 3.6.4.4) (Fragment)	LBRM_16_1520					0.138329	0.544054	0.863166	0.289982	3.52838e-05	3.75606e-05	1.75064e-05	3.13321e-05	0.259629	0.276382	0.128817	0.230551	510.559	711.115	347.362	611.216	microtubule-based movement [GO:0007018]		ATP-dependent microtubule motor activity [GO:1990939]
A4H8S6	A4H8S6	Putative kinesin	LBRM_16_1530					0.0883584	0.334694	0.0966823	0.727389	0.000623934	0.000531191	0.000472397	0.000497852	5.46692	4.6543	4.13915	4.36218	10781.1	11986.9	11010	11566.9	microtubule-based movement [GO:0007018]		ATP binding [GO:0005524];ATP-dependent microtubule motor activity [GO:1990939];microtubule binding [GO:0008017]
A4H8S7	A4H8S7	Uncharacterized protein	LBRM_16_1540					0.0306266	0.498307	0.0850095	0.535351	2.35114e-05	4.73971e-05	5.93709e-05	5.3399e-05	0.356542	0.718758	0.900337	0.809775	705.543	1845.97	2392.47	2141.32
A4H8S8	A4H8S8	Uncharacterized protein	LBRM_16_1550	+		+		0.0120116	0.0957523	0.0256653	0.0691032	2.41761e-05	3.51999e-05	4.09407e-05	2.75539e-05	0.60186	0.876295	1.01921	0.68595	1185.66	2256.63	2725.16	1822.11
A4H8S9	A4H8S9	Uncharacterized protein	LBRM_16_1560					0.1047	0.162165	0.251574	0.0773555	2.11303e-06	4.97106e-06	4.86156e-06	1.47563e-06	0.0334806	0.0787657	0.0770307	0.0233812	66.2522	204.262	204.538	61.2166
A4H8T0	A4H8T0	Uncharacterized protein	LBRM_16_1570					0.0425884	0.74141	0.0342172	0.697052	5.65321e-05	2.81662e-05	3.507e-05	3.07785e-05	4.3184	2.15157	2.67894	2.35112	8559.31	5561.89	7104.03	6211.95
A4H8T1	A4H8T1	Uncharacterized protein	LBRM_16_1580					0.500592	0.194606	0.611454	0.896326	1.49325e-06	1.35546e-06	3.211e-06	2.50155e-06	0.00917784	0.0106783	0.0252962	0.0197072	17.8212	27.4837	69.0867	52.2276
A4H8T2	A4H8T2	Putative endoplasmic reticulum oxidoreductin	LBRM_16_1590					0.0713228	0.432109	0.0827832	0.584228	3.1339e-05	6.38912e-05	4.13921e-05	4.51706e-05	0.65564	1.33666	0.865963	0.945013	1291.76	3447.31	2315.31	2498.15		endoplasmic reticulum membrane [GO:0005789]	oxidoreductase activity, acting on a sulfur group of donors, disulfide as acceptor [GO:0016671]
A4H8T3	A4H8T3	DNA polymerase (EC 2.7.7.7)	LBRM_16_1600	+		+		0.0170034	0.0764844	0.00441935	0.2289	8.55702e-05	5.62786e-05	6.47503e-05	9.07831e-05	0.563585	0.370664	0.42646	0.597918	1114.92	954.803	1135.6	1577.93	DNA replication [GO:0006260]		DNA binding [GO:0003677];DNA-directed DNA polymerase activity [GO:0003887];nucleotide binding [GO:0000166]
A4H8T4	A4H8T4	Guanine nucleotide-binding protein subunit beta-like protein	LBRM_16_1610					0.736447	0.160222	0.0981148	0.987059	0.000105096	0.000155626	0.000110717	0.000109867	0.858374	1.27108	0.904284	0.897346	1696.48	3263.78	2403.95	2378.09		ribosome [GO:0005840]
A4H8T5	A4H8T5	Uncharacterized protein	LBRM_16_1620	+		+		0.00917057	0.586798	0.00548571	0.681627	3.57905e-06	1.78737e-05	1.26376e-05	1.5992e-05	0.0465512	0.232476	0.164373	0.208002	91.4082	598.897	442.782	555.317
A4H8T6	A4H8T6	Uncharacterized protein	LBRM_16_1630					0.905542	0.576949	0.751132	0.0912938	1.85277e-05	1.18059e-05	7.27061e-06	1.42057e-05	0.509017	0.324346	0.199748	0.390278	1009.96	836.743	536.293	1041.71	mitochondrion organization [GO:0007005]	ERMES complex [GO:0032865]
A4H8T7	A4H8T7	Putative U1 small nuclear ribonucleoprotein	LBRM_16_1650					0.192988	0.95397	0.734372	0.291273	2.03667e-06	2.16557e-06	1.32607e-06	2.43187e-06	0.0567026	0.0690572	0.0422866	0.0775495	111.312	177.215	111.701	205.456			RNA binding [GO:0003723]
A4H8T8	A4H8T8	eIF4G3 protein	EIF4G3 LBRM_16_1660	+		+		0.00283041	0.137489	0.00840175	0.902029	8.05261e-05	0.000137269	0.000167692	0.000164585	1.34076	2.28553	2.79207	2.74034	2655.5	5884.27	7470.73	7270.63		integral component of membrane [GO:0016021]	RNA binding [GO:0003723]
A4H8T9	A4H8T9	Prohibitin	LBRM_16_1670					0.568328	0.648521	0.453473	0.848462	0.000327061	0.000348416	0.00033847	0.000332387	10.8076	11.5133	11.1846	10.9837	21293.2	29624.8	29912.2	29070.6		mitochondrial inner membrane [GO:0005743]
A4H8U0	A4H8U0	WD_REPEATS_REGION domain-containing protein	LBRM_16_1680	+				0.0285386	0.573918	0.0525639	0.628775	2.49652e-05	1.16771e-05	1.17829e-05	1.30916e-05	0.525285	0.245695	0.24792	0.275457	1035.03	636.609	666.206	730.549
A4H8U1	A4H8U1	Nop domain-containing protein	LBRM_16_1690					0.282989	0.86858	0.642578	0.641928	1.16153e-05	1.52945e-05	1.53854e-05	1.28616e-05	0.446346	0.587728	0.591221	0.494239	883.904	1501.64	1594.65	1310.87	spliceosomal tri-snRNP complex assembly [GO:0000244]	U4/U6 x U5 tri-snRNP complex [GO:0046540]
A4H8U2	A4H8U2	Clu domain-containing protein	LBRM_16_1710					0.121471	0.0401623	0.306926	0.104387	2.97485e-06	4.45331e-06	5.77216e-06	1.24478e-05	0.0388675	0.0581843	0.0754156	0.162636	77.6613	149.791	203.055	432.658
[truncated: 4,565 more rows]
